# Supplementary material for: Exploring the Regulation and Function of Rpl3l in the Development of Early-Onset Dilated Cardiomyopathy and Congestive Heart Failure Using Systems Genetics Approach
Source: Genes (Basel). 2023 Dec 29;15(1):53. doi: 10.3390/genes15010053 (PMC10815855; doi:10.3390/genes15010053)
Supplement: Supplementary file 1 [file genes-15-00053-s001.zip]

Archive with 5 entries (5 files):
- Supplementary_File_S1_MousePathways.xlsx
- Supplementary_File_S2_RPL3L_CorrGene_HumanPathways.xlsx
- Supplementary_File_S3_Diff_DCMvsControl.xlsx
- Supplementary_File_S4_HumanPathways.xlsx
- Supplementary_Tables_Figures.pdf
