# Supplementary material for: Exploring the Regulation and Function of Rpl3l in the Development of Early-Onset Dilated Cardiomyopathy and Congestive Heart Failure Using Systems Genetics Approach
Source: Genes (Basel). 2023 Dec 29;15(1):53. doi: 10.3390/genes15010053 (PMC10815855; doi:10.3390/genes15010053)
Supplement: Supplementary file 1 [file genes-15-00053-s001.zip › Supplementary_File_S1_MousePathways.xlsx]

## Sheet: MPO_Rpl3l_Corr_Genes
MPO ID	Description	Count	P value	FDR P value	Gene name
MP:0001544	abnormal cardiovascular system physiology	208	1.91227e-08	0.000123647	Fbn1;Serping1;Rhoj;Il6st;Heg1;C4b;Cog6;Vwf;Cacna1h;Npr3;Comp;Vim;Slit3;Mgp;Eng;Col1a2;Adra1a;Mut;Tgfbr2;Gsn;Ltbp4;Myl2;Osr1;Col1a1;Fn1;Pkd1;Lrp1;Aqp1;Slc6a4;Col3a1;Calcrl;Nr2f2;Actn4;Ace;Loxl1;Foxp2;Vsig4;Dstn;Postn;C3;Tacr1;Fbln1;Axl;Gys1;Tgfb3;Cysltr1;Sgca;Smad6;Foxp1;Plat;Pdpn;Csrp1;Hsf2;Pla2g4a;Hprt;Reck;Ckmt2;Apaf1;Acadm;Timp4;Ankrd17;Icam1;Gpr22;Tlr5;Gpx3;Hdac2;Vps25;Myof;F13a1;Aifm1;Ace2;S…
MP:0005369	muscle phenotype	186	1.77735e-07	0.000574616	Fbn1;Pik3r1;Col14a1;Agtpbp1;Dcn;Cacna1h;Comp;Vim;Pcolce;Slit3;Mgp;Eng;Bgn;Col1a2;Adra1a;Gas7;Capn3;Ltbp4;Myl2;Col1a1;Fn1;Pkd1;Lrp1;Sgce;Slc6a4;Col3a1;Col6a1;Calcrl;Nr2f2;Ano5;Actn4;Clip3;Nhlrc1;Parl;Fbln1;Arhgap1;Gys1;Sgca;Smad6;Foxp1;Etv1;Plat;Pdpn;Serp1;Rxrg;Pla2g4a;Hprt;Lrp2;Ptprj;Ckmt2;Acadm;Dnase2a;Fmod;Ankrd17;Icam1;Nid1;Hdac2;Atp11a;Myof;Coq9;Aifm1;Ace2;Oxct1;Pmp22;Zfand5;Smtnl1;Ppp1r3a;Pr…
MP:0002127	abnormal cardiovascular system morphology	240	2.78808e-06	0.00477992	Mpi;Slco2a1;Fbn1;Cfh;Rhoj;Il6st;Pik3r1;Heg1;Cog6;Slc4a3;Cacna1h;Bicc1;Fgfr1;Vim;Slit3;Mgp;Eng;Col1a2;Nampt;Serpinf1;Tgfbr2;Ltbp4;Pam;Myl2;Osr1;Dchs1;Col1a1;Fn1;Pkd1;Lias;Lrp1;Cdc123;Slc6a4;Col3a1;Calcrl;Nr2f2;Actn4;Ace;Sparc;Dstn;Postn;Wwtr1;Fbln1;Gys1;Tgfb3;Sgca;Smad6;Foxp1;H2-Ab1;Plat;Pdpn;Pla2g4a;Hprt;Plagl1;Ndufs3;Tfb1m;Lrp2;Ptprj;Reck;Ckmt2;Tmem106b;Acadm;Golm1;Timp4;Cib2;Ciapin1;Ankrd17;Ica…
MP:0002128	abnormal blood circulation	100	2.95696e-06	0.00477992	Fbn1;Rhoj;Il6st;Heg1;Cog6;Vwf;Npr3;Slit3;Mgp;Eng;Col1a2;Mut;Tgfbr2;Gsn;Osr1;Col1a1;Fn1;Pkd1;Lrp1;Nr2f2;Actn4;Fbln1;Gys1;Tgfb3;Smad6;Foxp1;Plat;Pdpn;Hsf2;Pla2g4a;Reck;Ckmt2;Apaf1;Timp4;Ankrd17;Vps25;F13a1;Zfand5;Gli3;Cdon;Pcsk5;Pgp;Flrt2;Egfr;Fermt3;Nrg1;Pdgfrb;Ybx1;Naca;Vkorc1;Itgb8;Zfp385a;Fbxw7;Lama4;Selp;Foxc1;Tcf21;Lum;Eln;Rad17;Flt4;Flna;F2r;Trim54;Bmp10;Lamc1;Nppa;Erbb3;Parva;Synm;Ikbkb;Pro…
MP:0013258	abnormal extracellular matrix morphology	16	4.63376e-06	0.00599238	Col1a1;Fn1;Antxr1;Reck;Nid1;Flnb;Ispd;Pdgfrb;Mmp14;Itgb8;Lama4;Foxc1;Lama5;Lamc1;Fras1;Pxdn
MP:0005503	abnormal tendon morphology	12	1.02339e-05	0.00903946	Fbn1;Col14a1;Dcn;Comp;Pcolce;Slit3;Bgn;Col1a2;Col1a1;Fmod;Lum;P3h1
MP:0006083	abnormal blood vessel elastic tissue morphology	11	1.10073e-05	0.00903946	Fbn1;Mgp;Tgfbr2;Ltbp4;Col1a1;Col3a1;Acadm;Eln;Timp3;Fbln5;Slc2a10
MP:0001619	abnormal vascular permeability	18	1.17972e-05	0.00903946	Serping1;C4b;Gsn;Aqp1;C3;Tacr1;Axl;Cysltr1;Ankrd17;Myof;Pdgfrb;Pecam1;Gas6;F2r;Krt1;Vldlr;Med1;Timp1
MP:0003098	decreased tendon stiffness	5	1.2582e-05	0.00903946	Col14a1;Comp;Col1a2;Col1a1;Fmod
MP:0002106	abnormal muscle physiology	115	1.51428e-05	0.00979131	Pik3r1;Col14a1;Cacna1h;Comp;Vim;Eng;Col1a2;Adra1a;Gas7;Ltbp4;Myl2;Col1a1;Sgce;Slc6a4;Col3a1;Col6a1;Calcrl;Ano5;Clip3;Nhlrc1;Gys1;Sgca;Smad6;Plat;Rxrg;Hprt;Acadm;Fmod;Icam1;Nid1;Hdac2;Coq9;Aifm1;Ace2;Oxct1;Pmp22;Smtnl1;Ppp1r3a;Prepl;Tgfb1i1;Ddr2;Sgcg;Hrc;Egfr;Tbc1d1;Nrg1;Jph1;Pecam1;Naca;Gfra2;Scn4a;Syne1;Pdss2;Kcnj2;Agl;Itpr1;Pts;Lama4;Ptk2b;Chrm3;Speg;Hcrtr2;Cpe;Gan;Ak1;Gpsm1;Col12a1;Ar;Eif4ebp1…
MP:0000266	abnormal heart morphology	178	1.96319e-05	0.01154	Slco2a1;Fbn1;Il6st;Pik3r1;Heg1;Cog6;Cacna1h;Bicc1;Fgfr1;Slit3;Mgp;Eng;Col1a2;Nampt;Tgfbr2;Ltbp4;Myl2;Osr1;Dchs1;Col1a1;Fn1;Pkd1;Lias;Lrp1;Slc6a4;Col3a1;Calcrl;Nr2f2;Actn4;Ace;Sparc;Postn;Fbln1;Gys1;Sgca;Smad6;Foxp1;Plat;Pdpn;Pla2g4a;Hprt;Plagl1;Ndufs3;Tfb1m;Lrp2;Ptprj;Ckmt2;Tmem106b;Acadm;Timp4;Cib2;Ciapin1;Ankrd17;Hdac2;Atp11a;Coq9;Srd5a3;F13a1;Aifm1;Rttn;Ace2;Txndc5;Gli3;Pcsk5;Ddr2;Mthfd1;Pgp;S…
MP:0000530	abnormal kidney blood vessel morphology	19	2.97048e-05	0.0141322	Cfh;Mgp;Actn4;Ace;Fbln1;Golm1;Bcl2;Pdgfrb;Pecam1;Ptgis;Foxc1;Tcf21;Lama5;Lamc1;Agtr1a;Apoe;Slc2a10;Fras1;Lefty1
MP:0005164	abnormal response to injury	76	3.026e-05	0.0141322	Aebp1;Vwf;Lbp;C1qtnf7;Comp;Nampt;Gsn;Sod3;Myl2;Col1a1;Fn1;Ace;Sparc;Postn;C3;Wwtr1;Arhgap1;Il27ra;Plat;Ddit3;Csrp1;Pla2g4a;Hprt;Arpc3;Timp4;Gpr22;Gpx3;Hdac2;F13a1;Aifm1;Tgfb1i1;Ddr2;Serpine2;Hrc;Lpp;Pdgfrb;Bnc1;Cd2ap;Olfm1;Jund;Lum;Eln;Cst3;Uaca;Kpnb1;Ak1;Cmah;Ucp2;Rps6ka2;Sfrp2;F2r;Cfp;Timp3;Tcap;Apoe;Ldb3;Pspn;Gja5;Abra;Fbln5;Gfer;Glrx3;Rras;Fcer1g;Itgam;Neil3;Slc9a1;Timp1;Ppm1a;Mapk14;Adamts7;…
MP:0009862	abnormal aorta elastic tissue morphology	10	3.05985e-05	0.0141322	Fbn1;Mgp;Tgfbr2;Ltbp4;Col1a1;Col3a1;Acadm;Eln;Fbln5;Slc2a10
MP:0001914	hemorrhage	79	3.53047e-05	0.0152187	Fbn1;Rhoj;Il6st;Heg1;Cog6;Vwf;Slit3;Mgp;Eng;Col1a2;Mut;Tgfbr2;Osr1;Col1a1;Fn1;Pkd1;Lrp1;Nr2f2;Actn4;Fbln1;Gys1;Tgfb3;Foxp1;Plat;Hsf2;Reck;Apaf1;Ankrd17;Vps25;F13a1;Zfand5;Gli3;Cdon;Pcsk5;Pgp;Flrt2;Egfr;Fermt3;Pdgfrb;Ybx1;Naca;Vkorc1;Itgb8;Zfp385a;Fbxw7;Lama4;Selp;Foxc1;Tcf21;Lum;Rad17;Flt4;Flna;F2r;Trim54;Bmp10;Lamc1;Parva;Ikbkb;Itga4;Map2k4;Adam19;Kitl;Opa1;Mybphl;Ndufs4;Itgav;Lsr;Glrx3;Fcer1g;F…
MP:0000550	abnormal forelimb morphology	33	4.01815e-05	0.0162383	Fbn1;Il6st;Fgfr1;Col1a2;Col1a1;Pkd1;Islr;Sparc;Postn;Ano6;Ofd1;Reck;Atp11a;Gli3;Pcsk5;Gli2;Flnb;Sox9;Mmp14;Vkorc1;Foxc1;Ltbp1;Xylt1;Impad1;Sfrp2;Lrp6;Irf6;Ifitm5;Hic1;Dym;Timp1;Zeb1;Tcf7
MP:0000249	abnormal blood vessel physiology	58	5.38495e-05	0.0204818	Fbn1;Serping1;C4b;Vwf;Cacna1h;Comp;Vim;Eng;Adra1a;Gsn;Aqp1;Col3a1;Dstn;C3;Tacr1;Axl;Cysltr1;Smad6;Plat;Csrp1;Hprt;Ankrd17;Icam1;Gpx3;Myof;Sdhd;Smtnl1;Tgfb1i1;Bcl2;Sgcg;Anpep;Pdgfrb;Pecam1;Kcnj2;Ptk2b;Chrm3;Foxc1;Gas6;Eln;Gpsm1;Npy1r;F2r;Krt1;Vldlr;Med1;Timp3;Apoe;Zfp36;Ddah1;Ctla4;Fbln5;Rras;Timp1;Ppm1a;Adamts7;Zeb1;Adam15;Flt1
MP:0003097	abnormal tendon stiffness	5	6.89224e-05	0.0232015	Col14a1;Comp;Col1a2;Col1a1;Fmod
MP:0030802	abnormal tendon physiology	5	6.89224e-05	0.0232015	Col14a1;Comp;Col1a2;Col1a1;Fmod
MP:0011805	decreased cell migration	15	7.17646e-05	0.0232015	Syne2;Zyx;Arpc3;Fndc3b;Zfand5;Flnb;Vcam1;Egfr;Pecam1;Ncoa3;Schip1;Cd22;Mtss1;Ppm1a;Dcbld2
MP:0002108	abnormal muscle morphology	130	8.96218e-05	0.027595	Fbn1;Pik3r1;Col14a1;Agtpbp1;Dcn;Cacna1h;Comp;Pcolce;Slit3;Mgp;Eng;Bgn;Col1a2;Gas7;Capn3;Ltbp4;Myl2;Col1a1;Fn1;Pkd1;Lrp1;Slc6a4;Col3a1;Col6a1;Calcrl;Nr2f2;Ano5;Actn4;Clip3;Nhlrc1;Parl;Fbln1;Arhgap1;Gys1;Sgca;Foxp1;Etv1;Plat;Pdpn;Serp1;Pla2g4a;Hprt;Lrp2;Ptprj;Ckmt2;Acadm;Dnase2a;Fmod;Ankrd17;Hdac2;Atp11a;Myof;Pmp22;Zfand5;Smtnl1;Ddr2;Bcl2;Sgcg;Flrt2;Hmbs;Hrc;Gli2;Vcam1;Egfr;Nrg1;Jph1;Pdgfrb;Mmp14;C…
MP:0005294	abnormal heart ventricle morphology	92	9.90317e-05	0.0291063	Slco2a1;Fbn1;Il6st;Heg1;Cog6;Bicc1;Slit3;Mgp;Eng;Col1a2;Ltbp4;Myl2;Osr1;Col1a1;Pkd1;Lrp1;Slc6a4;Nr2f2;Actn4;Fbln1;Gys1;Smad6;Foxp1;Plat;Pdpn;Pla2g4a;Plagl1;Lrp2;Ckmt2;Timp4;Cib2;Ankrd17;Hdac2;Atp11a;Aifm1;Ace2;Pcsk5;Sgcg;Flrt2;Hrc;Vcam1;Dctn5;Egfr;Nrg1;Pdgfrb;Loxl2;Hgsnat;Naca;Itgb8;Lama4;Jun;Foxc1;Ltbp1;Speg;Eln;Trip11;Lama5;Rps6ka2;Flna;F2r;Trim54;Bmp10;Nppa;Rnf10;Agtr1a;Synm;Med1;Timp3;Tbx2;Ld…
MP:0004391	abnormal respiratory conducting tube morphology	19	0.000109786	0.0308642	Fbn1;Mgp;Pam;Fstl1;Loxl1;Foxp2;Tgfb3;Egfr;Mmp14;Hgsnat;Nkx2-9;Tcf21;Lamc1;Med1;Timp3;Fbln5;Acvr2b;Robo1;Lefty1
MP:0020414	abnormal fibroblast physiology	39	0.000126343	0.0340389	Ccdc80;Ip6k2;Fn1;Syne2;Zyx;Dap3;Arhgap1;Sulf1;Nbn;Igfbp7;Ddit3;Trap1;Arpc3;Apaf1;Ccdc47;Fndc3b;Med31;Zfand5;Pgp;Ppp5c;Flnb;Dok1;Egfr;Pdgfrb;Ybx1;Ncoa3;Jund;Jun;Lum;Nupr1;Mcm8;Mapk3;Schip1;Ikbkb;Med1;Glrx3;Cdkn2a;Mtss1;Ndrg2
MP:0001954	respiratory distress	36	0.000138733	0.0358818	Fbn1;Slit3;Eng;Mut;Ltbp4;Fstl1;Col1a1;Pkd1;Parl;Fbln1;Tgfb3;Plagl1;Dbt;Zfand5;Gli3;Tmem38b;Sox9;Egfr;Scn4a;Kcnj2;Tcf21;Impad1;Col5a2;Tubb2b;Slc6a9;Prox1;Timp3;Ldb3;Pex13;Ndufs4;Tpp1;Trps1;Zeb1;Tbx22;Sox5;Ndn
MP:0003186	abnormal redox activity	26	0.00017857	0.0444091	Prdx1;Trap1;Coq9;Aifm1;Ace2;Nfe2l1;Ybx1;Pdss2;Jun;Nqo1;Gstz1;Clec12a;Hfe;Arl6ip5;Apoe;Pon2;Pex13;Zfp36;Ndufs4;Fbln5;Gfer;Plin5;Tigar;Msra;Vasn;Cdk5rap1
MP:0003279	aneurysm	12	0.000190075	0.0452942	Fbn1;Tgfbr2;Col1a1;Pkd1;Pdgfrb;Lamc1;Parva;Nphp3;Timp3;Apoe;Adam19;Timp1
MP:0001634	internal hemorrhage	48	0.00019614	0.0452942	Fbn1;Rhoj;Heg1;Cog6;Vwf;Slit3;Mgp;Eng;Mut;Tgfbr2;Col1a1;Pkd1;Lrp1;Actn4;Fbln1;Gys1;Tgfb3;Plat;Hsf2;Reck;Apaf1;Ankrd17;F13a1;Zfand5;Fermt3;Pdgfrb;Ybx1;Naca;Vkorc1;Itgb8;Zfp385a;Fbxw7;Lama4;Foxc1;Tcf21;Flt4;F2r;Lamc1;Ikbkb;Itga4;Map2k4;Ndufs4;Itgav;Glrx3;Timp1;Commd9;Casp9;Casp8

## Sheet: KEGG_Pathways_Rpl3l_Corr_Genes
GO ID	Description	GeneRatio	BgRatio	pvalue	p.adjust	geneID	Count
mmu04714	Thermogenesis	52/814	231/8995	3.58622e-10	1.15476e-07	Fgfr1/Uqcrfs1/Atp5pb/Cox5a/Adcy1/Adcy2/Actg1/Creb3l2/Ndufs3/Ndufaf3/Atp5k/Cox14/Sdhd/Atp5e/Ndufaf1/Atp5g1/Adcy3/Uqcrb/Atp5g3/Sirt6/Prkag1/Ndufa8/Creb5/Ndufa5/Ndufv1/Ndufs1/Plin1/Atp5c1/Rps6ka2/Coa3/Hras/Ndufa1/Prkaca/Nppa/Smarcc2/Cox6b1/Adcy7/Kdm1a/Ndufa6/Adcy6/Uqcr10/Sdhb/Atp5o/Cpt1c/Ndufs4/Ndufb5/Prkag2/Ndufs2/Sdha/Mapk14/Smarce1/Adcy8	52
mmu05020	Prion disease	50/814	268/8995	4.88996e-07	7.87284e-05	Pik3r1/Ppp3cc/C7/Uqcrfs1/Ncam1/Atp5pb/Psmb7/Psmc5/Psma1/Psmc2/Cox5a/Ddit3/Creb3l2/Tubb4a/Ndufs3/Apaf1/Psmd9/Sdhd/Psmd13/Atp5e/Atp5g1/Mapk10/Uqcrb/Itpr1/Atp5g3/Ndufa8/Creb5/Ndufa5/Ndufv1/Ndufs1/Atp5c1/Tubb2b/Ndufa1/Mapk3/Prkaca/Lamc1/Cox6b1/Psmb6/Ndufa6/Itpr3/Tubb5/Uqcr10/Sdhb/Atp5o/Ndufs4/Ndufb5/Ndufs2/Sdha/Casp9/Mapk14	50
mmu00280	Valine, leucine and isoleucine degradation	18/814	57/8995	1.4301e-06	0.000135652	Mccc1/Mmut/Echs1/Mccc2/Ivd/Hsd17b10/Acadm/Acad8/Dbt/Bcat2/Oxct1/Acadsb/Pcca/Bckdha/Auh/Aldh6a1/Bckdhb/Pccb	18
mmu05010	Alzheimer disease	63/814	383/8995	1.68512e-06	0.000135652	Pik3r1/Mme/Bace2/Ppp3cc/Uqcrfs1/Atp5pb/Lrp1/Psmb7/Psmc5/Psma1/Hsd17b10/Psmc2/Cox5a/Ddit3/Tubb4a/Ndufs3/Apaf1/Akt3/Apbb1/Psmd9/Sdhd/Psmd13/Atp5e/Atp5g1/Mapk10/Uqcrb/Itpr1/Atp5g3/Chrm3/Ndufa8/Fzd7/Slc39a8/Ndufa5/Ndufv1/Ndufs1/Atp5c1/Tubb2b/Hras/Ndufa1/Mapk3/Lrp6/Tnfrsf1a/Cox6b1/Ikbkb/Psmb6/Apoe/Ndufa6/Itpr3/Tubb5/Atf6/Uqcr10/Sdhb/Atp5o/Fzd1/Ndufs4/Nae1/Ndufb5/Ide/Ndufs2/Chrm1/Sdha/Casp9/Casp8	63
mmu05208	Chemical carcinogenesis - reactive oxygen species	41/814	222/8995	6.84834e-06	0.000426826	As3mt/Pik3r1/Uqcrfs1/Atp5pb/Cox5a/Ndufs3/Ptprj/Akt3/Sdhd/Atp5e/Atp5g1/Mapk10/Egfr/Uqcrb/Atp5g3/Ndufa8/Jun/Ndufa5/Ndufv1/Nqo1/Ndufs1/Atp5c1/Hras/Ndufa1/Mapk3/Cox6b1/Ikbkb/Map2k4/Cyp1b1/Ndufa6/Uqcr10/Sdhb/Atp5o/Cbr1/Ndufs4/Ndufb5/Hif1a/Ndufs2/Sdha/Mapk14/Mgst3	41
mmu00190	Oxidative phosphorylation	29/814	135/8995	7.95329e-06	0.000426826	Uqcrfs1/Atp5pb/Atp6v1g2/Cox5a/Ppa2/Ndufs3/Atp5k/Sdhd/Atp5e/Atp5g1/Uqcrb/Atp5g3/Ndufa8/Ndufa5/Ndufv1/Ndufs1/Atp5c1/Atp6v1e1/Ndufa1/Cox6b1/Ndufa6/Uqcr10/Sdhb/Atp5o/Ndufs4/Ndufb5/Ndufs2/Sdha/Atp6v1g1	29
mmu05012	Parkinson disease	46/814	264/8995	9.5779e-06	0.000440584	Uqcrfs1/Atp5pb/Psmb7/Psmc5/Psma1/Psmc2/Cox5a/Ddit3/Tubb4a/Ndufs3/Trap1/Apaf1/Psmd9/Sdhd/Psmd13/Atp5e/Atp5g1/Mapk10/Prkn/Uqcrb/Itpr1/Atp5g3/Ndufa8/Slc39a8/Ndufa5/Ndufv1/Ndufs1/Atp5c1/Tubb2b/Ndufa1/Prkaca/Cox6b1/Psmb6/Ndufa6/Itpr3/Tubb5/Ube2g1/Atf6/Uqcr10/Sdhb/Atp5o/Ndufs4/Ndufb5/Ndufs2/Sdha/Casp9	46
mmu05415	Diabetic cardiomyopathy	39/814	211/8995	1.12292e-05	0.000451977	Pik3r1/Col1a2/Tgfbr2/Uqcrfs1/Col1a1/Gfpt2/Atp5pb/Mpc1/Col3a1/Ace/Gys1/Tgfb3/Cox5a/Ndufs3/Akt3/Sdhd/Atp5e/Atp5g1/Mapk10/Uqcrb/Atp5g3/Ndufa8/Ndufa5/Ndufv1/Ndufs1/Atp5c1/Ndufa1/Agtr1a/Cox6b1/Ndufa6/Uqcr10/Sdhb/Atp5o/Ndufs4/Ndufb5/Ndufs2/Sdha/Mapk14/Pdhb	39
mmu05016	Huntington disease	50/814	302/8995	1.69571e-05	0.000606689	Uqcrfs1/Atp5pb/Psmb7/Psmc5/Psma1/Psmc2/Polr2k/Cox5a/Creb3l2/Map3k10/Tubb4a/Ndufs3/Apaf1/Gpx3/Hdac2/Psmd9/Clta/Sdhd/Psmd13/Atp5e/Atp5g1/Polr2h/Mapk10/Dctn5/Uqcrb/Itpr1/Atp5g3/Ndufa8/Creb5/Ndufa5/Ndufv1/Ndufs1/Atp5c1/Tubb2b/Ndufa1/Cox6b1/Dnah5/Psmb6/Ap2s1/Ndufa6/Tubb5/Uqcr10/Sdhb/Atp5o/Ndufs4/Ndufb5/Ndufs2/Sdha/Casp9/Casp8	50
mmu05414	Dilated cardiomyopathy	22/814	94/8995	2.41995e-05	0.000779223	Myl2/Tgfb3/Sgca/Adcy1/Adcy2/Actg1/Tpm4/Sgcg/Myl3/Adcy3/Itgb8/Tnnc1/Tpm2/Prkaca/Adcy7/Itga4/Igf1/Adcy6/Cacng6/Itgav/Cacna2d1/Adcy8	22
mmu04371	Apelin signaling pathway	28/814	137/8995	3.00679e-05	0.000880169	Myl2/Adcy1/Adcy2/Plat/Akt3/Gng7/Sphk2/Myl3/Adcy3/Itpr1/Prkag1/Myl4/Plin1/Hras/Mapk3/Prkaca/Agtr1a/Adcy7/Gng4/Gnb1/Itpr3/Ccn2/Adcy6/Rras/Prkag2/Slc9a1/Prkce/Adcy8	28
mmu04611	Platelet activation	26/814	124/8995	3.61808e-05	0.000970851	Pik3r1/Vwf/Col1a2/Col1a1/Col3a1/Gucy1a1/Adcy1/Adcy2/Actg1/Pla2g4a/Akt3/P2ry1/Fermt3/Tln1/Adcy3/Itpr1/Tbxas1/F2r/Mapk3/Prkaca/Adcy7/Itpr3/Adcy6/Fcer1g/Mapk14/Adcy8	26
mmu04510	Focal adhesion	36/814	201/8995	4.88377e-05	0.00113796	Pik3r1/Vwf/Comp/Actn1/Col1a2/Myl2/Col1a1/Fn1/Zyx/Col6a1/Actn4/Actg1/Akt3/Bcl2/Myl9/Flnb/Mapk10/Egfr/Tnxb/Pdgfrb/Tln1/Itgb8/Lama4/Jun/Flt4/Lama5/Flna/Hras/Mapk3/Lamc1/Parva/Itga4/Igf1/Pdgfc/Itgav/Flt1	36
mmu04725	Cholinergic synapse	24/814	112/8995	4.94764e-05	0.00113796	Pik3r1/Adcy1/Adcy2/Creb3l2/Akt3/Bcl2/Gng7/Adcy3/Kcnj2/Itpr1/Chrm3/Creb5/Hras/Mapk3/Prkaca/Adcy7/Gng4/Gnb1/Itpr3/Kcnj3/Adcy6/Chrna4/Chrm1/Adcy8	24
mmu01522	Endocrine resistance	21/814	93/8995	6.48096e-05	0.00139125	Pik3r1/Adcy1/Adcy2/Akt3/Bcl2/Mapk10/Egfr/Adcy3/Ncoa3/Jun/Hras/Mapk3/Prkaca/Adcy7/Med1/Igf1/Adcy6/Cdkn2a/Mapk14/Bik/Adcy8	21
mmu05014	Amyotrophic lateral sclerosis	56/814	369/8995	6.93858e-05	0.00139639	Ppp3cc/Uqcrfs1/Atp5pb/Psmb7/Psmc5/Psma1/Psmc2/Cox5a/Ddit3/Actg1/Tubb4a/Ndufs3/Apaf1/Gpx3/Psmd9/Sdhd/Bcl2/Psmd13/Atp5e/Atp5g1/C9orf72/Dctn5/Nrg1/Prkn/Uqcrb/Atp5g3/Ndufa8/Ndufa5/Ndufv1/Rab5a/Ndufs1/Atp5c1/Nup88/Tubb2b/Ndufa1/Tnfrsf1a/Cox6b1/Dnah5/Psmb6/Wdr41/Ndufa6/Itpr3/Tubb5/Atf6/Uqcr10/Setx/Sdhb/Atp5o/Derl1/Srsf3/Ndufs4/Ndufb5/Ndufs2/Sdha/Casp9/Mapk14	56
mmu04261	Adrenergic signaling in cardiomyocytes	29/814	152/8995	8.20184e-05	0.00155352	Adra1a/Myl2/Scn7a/Adcy1/Adcy2/Creb3l2/Akt3/Tpm4/Bcl2/Myl3/Adcy3/Tnnc1/Tpm2/Myl4/Ppp2cb/Creb5/Mapk3/Prkaca/Agtr1a/Ppp2r3c/Adcy7/Atp1b3/Ppp2ca/Adcy6/Cacng6/Slc9a1/Mapk14/Cacna2d1/Adcy8	29
mmu04912	GnRH signaling pathway	20/814	90/8995	0.000121766	0.00217825	Adcy1/Adcy2/Pla2g4a/Mapk10/Egfr/Mmp14/Adcy3/Itpr1/Ptk2b/Jun/Gnrh1/Hras/Mapk3/Prkaca/Adcy7/Map2k4/Itpr3/Adcy6/Mapk14/Adcy8	20
mmu04932	Non-alcoholic fatty liver disease	29/814	156/8995	0.000132584	0.00224694	Pik3r1/Uqcrfs1/Cox5a/Ddit3/Ndufs3/Akt3/Sdhd/Mapk10/Uqcrb/Prkag1/Ndufa8/Jun/Ndufa5/Ndufv1/Ndufs1/Ndufa1/Tnfrsf1a/Cox6b1/Ikbkb/Ndufa6/Uqcr10/Sdhb/Ndufs4/Ndufb5/Prkag2/Ndufs2/Sdha/Mapk14/Casp8	29
mmu04914	Progesterone-mediated oocyte maturation	20/814	92/8995	0.00016762	0.00269869	Pik3r1/Anapc1/Adcy1/Adcy2/Akt3/Mapk10/Anapc2/Adcy3/Cpeb3/Rps6ka2/Mapk3/Prkaca/Adcy7/Igf1/Adcy6/Pkmyt1/Kif22/Mapk14/Cdc27/Adcy8	20
mmu05022	Pathways of neurodegeneration - multiple diseases	66/814	471/8995	0.000187095	0.00282533	Ppp3cc/Uqcrfs1/Atp5pb/Psmb7/Psmc5/Psma1/Hsd17b10/Psmc2/Cox5a/Ddit3/Map3k10/Tubb4a/Ndufs3/Trap1/Apaf1/Gpx3/Psmd9/Sdhd/Bcl2/Psmd13/Atp5e/Atp5g1/C9orf72/Mapk10/Dctn5/Prkn/Uqcrb/Itpr1/Atp5g3/Chrm3/Ndufa8/Fzd7/Ndufa5/Ndufv1/Rab5a/Ndufs1/Atp5c1/Tubb2b/Hras/Ndufa1/Mapk3/Lrp6/Tnfrsf1a/Cox6b1/Dnah5/Psmb6/Wdr41/Ndufa6/Itpr3/Tubb5/Ube2g1/Atf6/Uqcr10/Sdhb/Atp5o/Fzd1/Derl1/Ndufs4/Bak1/Ndufb5/Ndufs2/Chrm1/Sdha…	66
mmu04926	Relaxin signaling pathway	25/814	129/8995	0.000193035	0.00282533	Pik3r1/Col1a2/Tgfbr2/Col1a1/Col3a1/Adcy1/Adcy2/Creb3l2/Akt3/Mapk10/Egfr/Gng7/Adcy3/Jun/Creb5/Hras/Mapk3/Prkaca/Adcy7/Gng4/Map2k4/Gnb1/Adcy6/Mapk14/Adcy8	25
mmu04928	Parathyroid hormone synthesis, secretion and action	22/814	108/8995	0.000219744	0.00307642	Fgfr1/Adcy1/Adcy2/Rxrg/Creb3l2/Bcl2/Egfr/Mmp14/Slc9a3r1/Naca/Adcy3/Itpr1/Jund/Nr4a2/Creb5/Mapk3/Prkaca/Lrp6/Adcy7/Itpr3/Adcy6/Adcy8	22
mmu00640	Propanoate metabolism	10/814	31/8995	0.000264878	0.00355377	Mmut/Echs1/Dbt/Suclg1/Pcca/Bckdha/Aldh6a1/Bckdhb/Echdc1/Pccb	10
mmu04723	Retrograde endocannabinoid signaling	27/814	148/8995	0.00030717	0.00395635	Adcy1/Adcy2/Ndufs3/Mapk10/Gng7/Adcy3/Itpr1/Ndufa8/Ndufa5/Ndufv1/Ndufs1/Dagla/Ndufa1/Mapk3/Prkaca/Adcy7/Gng4/Gnb1/Ndufa6/Itpr3/Kcnj3/Adcy6/Ndufs4/Ndufb5/Ndufs2/Mapk14/Adcy8	27
mmu04810	Regulation of actin cytoskeleton	36/814	220/8995	0.000320706	0.00397183	Pik3r1/Fgfr1/Actn1/Gsn/Arpc1b/Myl2/Fn1/Actn4/Actg1/Arpc3/Arpc5/Myl9/Fgd3/Egfr/Pdgfrb/Itgb8/Msn/Chrm3/Actr3b/Ssh1/Iqgap1/Hras/F2r/Mapk3/Ezr/Itga4/Fgf7/Pdgfc/Iqgap2/Cfl1/Itgav/Rras/Itgam/Slc9a1/Chrm1/Spata13	36
mmu04514	Cell adhesion molecules	31/814	182/8995	0.000404166	0.00482005	Cd34/Selplg/Ncam1/H2-Ab1/H2-Q7/H2-Aa/Icam1/Alcam/H2-Ea/Cd80/Vcam1/H2-Q4/H2-Eb1/Pecam1/Itgb8/Selp/H2-T24/Cadm1/Sdc2/Cldn3/Itga4/Cd22/Vcan/Cd2/Itgav/Ctla4/Itgam/Slitrk6/H2-Q6/Cd276/Siglec1	31
mmu04114	Oocyte meiosis	23/814	121/8995	0.000459314	0.00528211	Ppp3cc/Anapc1/Adcy1/Adcy2/Anapc2/Adcy3/Itpr1/Ywhaz/Ppp2cb/Ar/Cpeb3/Rps6ka2/Mapk3/Prkaca/Adcy7/Igf1/Itpr3/Ppp2ca/Adcy6/Pkmyt1/Mapk14/Cdc27/Adcy8	23
mmu04970	Salivary secretion	18/814	85/8995	0.000491016	0.00533065	Adra1a/Gucy1a1/Lyz1/Adcy1/Adcy2/Adcy3/Bst1/Itpr1/Chrm3/Cdcp3/Cst3/Prkaca/Adcy7/Atp1b3/Itpr3/Adcy6/Slc9a1/Adcy8	18
mmu05166	Human T-cell leukemia virus 1 infection	39/814	250/8995	0.000496644	0.00533065	Pik3r1/Tgfbr2/Ppp3cc/Anapc1/Tgfb3/Adcy1/Adcy2/H2-Ab1/Creb3l2/H2-Q7/H2-Aa/Canx/Icam1/Akt3/H2-Ea/Mapk10/H2-Q4/H2-Eb1/Anapc2/Tln1/Adcy3/Kat2b/Jun/H2-T24/Creb5/Hras/Mapk3/Prkaca/Tnfrsf1a/Ikbkb/Adcy7/Map2k4/Adcy6/Zfp36/Il1r2/Cdkn2a/H2-Q6/Cdc27/Adcy8	39
mmu04921	Oxytocin signaling pathway	27/814	153/8995	0.000531106	0.00551664	Ppp3cc/Gucy1a1/Adcy1/Adcy2/Actg1/Pla2g4a/Myl9/Eef2k/Egfr/Adcy3/Kcnj2/Itpr1/Prkag1/Jun/Hras/Mapk3/Prkaca/Nppa/Adcy7/Itpr3/Kcnj3/Camkk2/Adcy6/Cacng6/Prkag2/Cacna2d1/Adcy8	27
mmu04010	MAPK signaling pathway	44/814	294/8995	0.000556739	0.00555873	Cacna1h/Fgfr1/Tgfbr2/Ppp3cc/Lamtor3/Dusp5/Tgfb3/Ddit3/Pla2g4a/Akt3/Mapk8ip3/Csf1r/Mknk2/Ppp5c/Mapkapk5/Flnb/Mapk10/Egfr/Pdgfrb/Jund/Jun/Flt4/Rps6ka2/Flna/Hras/Mapk3/Prkaca/Erbb3/Gadd45g/Ecsit/Tnfrsf1a/Ikbkb/Map2k4/Igf1/Kitl/Fgf7/Pdgfc/Cacng6/Rras/Igf2/Ppm1a/Mapk14/Cacna2d1/Flt1	44
mmu04540	Gap junction	18/814	86/8995	0.000569684	0.00555873	Gucy1a1/Adcy1/Adcy2/Tubb4a/Egfr/Pdgfrb/Adcy3/Itpr1/Tubb2b/Hras/Mapk3/Prkaca/Adcy7/Itpr3/Tubb5/Adcy6/Pdgfc/Adcy8	18
mmu04933	AGE-RAGE signaling pathway in diabetic complications	20/814	101/8995	0.000614871	0.00580818	Pik3r1/Col1a2/Tgfbr2/Col1a1/Fn1/Col3a1/Tgfb3/Icam1/Akt3/Pim1/Bcl2/Mapk10/Vcam1/Jun/Plcd3/Hras/Mapk3/Agtr1a/Mapk14/Prkce	20
mmu05132	Salmonella infection	39/814	253/8995	0.000631324	0.00580818	Rhoj/Arpc1b/Myl2/Ahnak2/Actg1/Tubb4a/Arpc3/Akt3/Tlr5/Arpc5/Bcl2/Myl9/Flnb/Mapk10/Dctn5/Anxa2/Casp4/Vps41/Actr3b/Jun/Rab5a/Tubb2b/Flna/Hras/Mapk3/Tnfrsf1a/Ikbkb/Rab7b/Map2k4/Tubb5/Bak1/Rras/Dynlt1f/Naip6/Mapk14/Casp8/Cyth4/Rab7/Tcf7	39
mmu04151	PI3K-Akt signaling pathway	51/814	359/8995	0.000727416	0.00650633	Pik3r1/Vwf/Fgfr1/Comp/Col1a2/Col1a1/Fn1/Col6a1/Gys1/Creb3l2/Akt3/Phlpp1/Csf1r/Osmr/Bcl2/Egfr/Gng7/Tnxb/Pdgfrb/Ifnar2/Itgb8/Lama4/Ywhaz/Ppp2cb/Creb5/Flt4/Eif4ebp1/Lama5/Hras/F2r/Mapk3/Lamc1/Erbb3/Ikbkb/Ppp2r3c/Cdk6/Itga4/Gng4/Igf1/Gnb1/Ppp2ca/Kitl/Fgf7/Pdgfc/Sgk1/Itgav/Igf2/Chrm1/Casp9/Mcl1/Flt1	51
mmu04919	Thyroid hormone signaling pathway	22/814	120/8995	0.00100493	0.00874558	Pik3r1/Rcan2/Actg1/Rxrg/Hdac3/Akt3/Hdac2/Ncoa3/Kat2b/Dio2/Plcd3/Hras/Slc16a2/Mapk3/Prkaca/Med4/Med1/Atp1b3/Itgav/Hif1a/Slc9a1/Casp9	22
mmu04213	Longevity regulating pathway - multiple species	14/814	62/8995	0.00104512	0.00879201	Pik3r1/Adcy1/Adcy2/Akt3/Hdac2/Adcy3/Prkag1/Hras/Prkaca/Adcy7/Igf1/Adcy6/Prkag2/Adcy8	14
mmu05230	Central carbon metabolism in cancer	15/814	69/8995	0.00106487	0.00879201	Pik3r1/Fgfr1/Akt3/Egfr/Sirt3/Pdgfrb/Sirt6/Hras/Mapk3/Idh2/Pdk1/Gck/Hif1a/Tigar/Pdhb	15
mmu05410	Hypertrophic cardiomyopathy	18/814	91/8995	0.00114662	0.00923029	Myl2/Ace/Tgfb3/Sgca/Actg1/Tpm4/Sgcg/Myl3/Itgb8/Prkag1/Tnnc1/Tpm2/Itga4/Igf1/Cacng6/Itgav/Prkag2/Cacna2d1	18
mmu05215	Prostate cancer	19/814	99/8995	0.00123696	0.00971466	Pik3r1/Fgfr1/Plat/Creb3l2/Akt3/Bcl2/Egfr/Pdgfrb/Creb5/Ar/Hras/Mapk3/Ikbkb/Igf1/Pdgfc/Il1r2/Casp9/Zeb1/Tcf7	19
mmu04923	Regulation of lipolysis in adipocytes	13/814	57/8995	0.00141745	0.0108671	Pik3r1/Adcy1/Adcy2/Akt3/Adcy3/Abhd5/Plin1/Npy1r/Prkaca/Nppa/Adcy7/Adcy6/Adcy8	13
mmu05205	Proteoglycans in cancer	32/814	205/8995	0.00152355	0.0114089	Pik3r1/Dcn/Fgfr1/Col1a2/Col1a1/Fn1/Actg1/Akt3/Flnb/Egfr/Itpr1/Msn/Fzd7/Lum/Sdc2/Iqgap1/Flna/Hras/Mapk3/Prkaca/Erbb3/Ezr/Timp3/Igf1/Itpr3/Fzd1/Itgav/Rras/Hif1a/Igf2/Slc9a1/Mapk14	32
mmu04925	Aldosterone synthesis and secretion	19/814	102/8995	0.00178496	0.0129313	Cacna1h/Adcy1/Adcy2/Creb3l2/Adcy3/Itpr1/Nr4a2/Creb5/Atf1/Dagla/Prkaca/Nppa/Agtr1a/Adcy7/Atp1b3/Itpr3/Adcy6/Prkce/Adcy8	19
mmu04145	Phagosome	29/814	182/8995	0.00180717	0.0129313	Comp/Atp6v1g2/C3/H2-Ab1/Actg1/Tubb4a/Sec22b/H2-Q7/H2-Aa/Cd209c/Mrc1/Canx/H2-Ea/H2-Q4/H2-Eb1/Sec61a1/H2-T24/Rab5a/Sec61g/Tubb2b/Atp6v1e1/Rab7b/Tubb5/C1ra/Itgav/Itgam/H2-Q6/Atp6v1g1/Rab7	29
mmu04918	Thyroid hormone synthesis	15/814	74/8995	0.00223804	0.0156663	Adcy1/Adcy2/Creb3l2/Lrp2/Canx/Gpx3/Adcy3/Itpr1/Creb5/Prkaca/Adcy7/Atp1b3/Itpr3/Adcy6/Adcy8	15
mmu04971	Gastric acid secretion	15/814	75/8995	0.00256951	0.0175287	Adcy1/Adcy2/Actg1/Adcy3/Kcnj2/Itpr1/Chrm3/Prkaca/Ezr/Adcy7/Atp1b3/Itpr3/Adcy6/Slc9a1/Adcy8	15
mmu04211	Longevity regulating pathway	17/814	90/8995	0.00261297	0.0175287	Pik3r1/Adcy1/Adcy2/Creb3l2/Akt3/Adcy3/Prkag1/Creb5/Eif4ebp1/Hras/Prkaca/Adcy7/Igf1/Camkk2/Adcy6/Prkag2/Adcy8	17
mmu05163	Human cytomegalovirus infection	37/814	256/8995	0.00278003	0.0182688	Pik3r1/Ppp3cc/Adcy1/Adcy2/Creb3l2/H2-Q7/Akt3/Egfr/H2-Q4/Gng7/Adcy3/Itpr1/Ptk2b/H2-T24/Creb5/Eif4ebp1/Hras/Mapk3/Prkaca/Tnfrsf1a/Traf5/Ikbkb/Adcy7/Cdk6/Gng4/Pdia3/Gnb1/Itpr3/Adcy6/Itgav/Bak1/Cdkn2a/H2-Q6/Casp9/Mapk14/Casp8/Adcy8	37
mmu05152	Tuberculosis	28/814	180/8995	0.00307201	0.0197837	Lbp/Ppp3cc/C3/Tgfb3/H2-Ab1/Hspa9/Apaf1/H2-Aa/Cd209c/Mrc1/Akt3/Lsp1/H2-Ea/Bcl2/Mapk10/H2-Eb1/Sphk2/Rab5a/Mapk3/Tnfrsf1a/Nod2/Rfxank/Fcer1g/Itgam/Casp9/Mapk14/Casp8/Rab7	28
mmu05146	Amoebiasis	19/814	107/8995	0.00315045	0.0198911	Pik3r1/Actn1/Col1a2/Col1a1/Fn1/Col3a1/Actn4/Tgfb3/Prdx1/Adcy1/Lama4/Rab5a/Lama5/Prkaca/Lamc1/Rab7b/Il1r2/Itgam/Rab7	19
mmu04935	Growth hormone synthesis, secretion and action	20/814	116/8995	0.00354365	0.0219434	Pik3r1/Adcy1/Adcy2/Creb3l2/Sstr5/Akt3/Mapk10/Adcy3/Itpr1/Creb5/Hras/Mapk3/Prkaca/Adcy7/Map2k4/Igf1/Itpr3/Adcy6/Mapk14/Adcy8	20
mmu04072	Phospholipase D signaling pathway	24/814	149/8995	0.00374274	0.0227389	Gab2/Pik3r1/Adcy1/Adcy2/Pla2g4a/Akt3/Plpp1/Egfr/Sphk2/Pdgfrb/Adcy3/Ptk2b/Hras/F2r/Mapk3/Agtr1a/Adcy7/Kitl/Adcy6/Pdgfc/Rras/Fcer1g/Cyth4/Adcy8	24
mmu04915	Estrogen signaling pathway	22/814	134/8995	0.00425365	0.0253643	Pik3r1/Adcy1/Adcy2/Creb3l2/Akt3/Bcl2/Egfr/Adcy3/Ncoa3/Itpr1/Krt40/Jun/Creb5/Hras/Mapk3/Prkaca/Adcy7/Itpr3/Kcnj3/Adcy6/Krt18/Adcy8	22
mmu04260	Cardiac muscle contraction	16/814	87/8995	0.00453733	0.0264708	Myl2/Uqcrfs1/Cox5a/Tpm4/Hrc/Myl3/Uqcrb/Tnnc1/Tpm2/Myl4/Cox6b1/Atp1b3/Cacng6/Uqcr10/Slc9a1/Cacna2d1	16
mmu05218	Melanoma	14/814	72/8995	0.00460362	0.0264708	Pik3r1/Fgfr1/Akt3/Egfr/Pdgfrb/Hras/Mapk3/Gadd45g/Cdk6/Igf1/Fgf7/Pdgfc/Bak1/Cdkn2a	14
mmu04270	Vascular smooth muscle contraction	23/814	144/8995	0.00498449	0.0278399	Adra1a/Calcrl/Gucy1a1/Adcy1/Adcy2/Pla2g4a/Pla2g12b/Myl9/Adcy3/Itpr1/Cald1/Pla2g12a/Prkcq/Mapk3/Prkaca/Nppa/Agtr1a/Adcy7/Itpr3/Adcy6/Ramp3/Prkce/Adcy8	23
mmu04512	ECM-receptor interaction	16/814	88/8995	0.00509347	0.0278399	Vwf/Comp/Npnt/Col1a2/Col1a1/Fn1/Col6a1/Tnxb/Cd47/Itgb8/Lama4/Lama5/Lamc1/Itga4/Itgav/Fras1	16
mmu04210	Apoptosis	22/814	136/8995	0.0051011	0.0278399	Pik3r1/Diablo/Ddit3/Actg1/Apaf1/Akt3/Aifm1/Bcl2/Mapk10/Itpr1/Jun/Ptpn13/Hras/Mapk3/Gadd45g/Tnfrsf1a/Ikbkb/Itpr3/Bak1/Casp9/Casp8/Mcl1	22
mmu04141	Protein processing in endoplasmic reticulum	26/814	172/8995	0.00623027	0.0332898	Man1a/Rad23a/Ddit3/Canx/Txndc5/Bcl2/Mapk10/Prkn/Ubxn4/Sec61a1/Stt3a/Stt3b/Bag1/Sec61g/Edem1/Ckap4/Ssr3/Sec31b/Edem2/Pdia3/Ube2g1/Atf6/Derl1/Bak1/Sec24d/Rpn2	26
mmu00020	Citrate cycle (TCA cycle)	8/814	32/8995	0.00640985	0.0332898	Ogdhl/Idh3b/Sdhd/Suclg1/Idh2/Sdhb/Sdha/Pdhb	8
mmu04215	Apoptosis - multiple species	8/814	32/8995	0.00640985	0.0332898	Diablo/Apaf1/Bcl2/Mapk10/Tnfrsf1a/Bak1/Casp9/Casp8	8
mmu05165	Human papillomavirus infection	47/814	362/8995	0.00695942	0.0355704	Pik3r1/Vwf/Comp/Col1a2/Col1a1/Fn1/Col6a1/Atp6v1g2/Creb3l2/H2-Q7/Akt3/Hdac2/Egfr/H2-Q4/Tnxb/Pdgfrb/Ifnar2/Slc9a3r1/Itgb8/Lama4/Fzd7/H2-T24/Ppp2cb/Creb5/Eif4ebp1/Lama5/Atp6v1e1/Hes6/Patj/Hras/Mapk3/Prkaca/Lamc1/Tnfrsf1a/Ikbkb/Ppp2r3c/Cdk6/Itga4/Ppp2ca/Fzd1/Itgav/Bak1/H2-Q6/Pard3/Casp8/Atp6v1g1/Tcf7	47
mmu05134	Legionellosis	12/814	61/8995	0.00763979	0.0384377	C3/Eef1a1/Sec22b/Apaf1/Tlr5/Clk4/Eef1a2/Bcl2l13/Itgam/Naip6/Casp9/Casp8	12
mmu04140	Autophagy - animal	22/814	142/8995	0.00851815	0.0421976	Pik3r1/Atg10/Hmgb1/Akt3/Bcl2/C9orf72/Mapk10/Itpr1/Ppp2cb/Hras/Prkcq/Mapk3/Prkaca/Rab7b/Wdr41/Ppp2ca/Camkk2/Rras/Hif1a/Rragc/Igbp1/Rab7	22
mmu05222	Small cell lung cancer	16/814	93/8995	0.00876365	0.042756	Pik3r1/Fn1/Rxrg/Apaf1/Akt3/Bcl2/Lama4/Lama5/Lamc1/Gadd45g/Traf5/Ikbkb/Cdk6/Itgav/Bak1/Casp9	16
mmu05140	Leishmaniasis	13/814	70/8995	0.00920772	0.044252	C3/Tgfb3/Eef1a1/H2-Ab1/H2-Aa/H2-Ea/H2-Eb1/Eef1a2/Jun/Mapk3/Itga4/Itgam/Mapk14	13
mmu04640	Hematopoietic cell lineage	16/814	94/8995	0.00970324	0.0459477	Cd34/Mme/Cd9/H2-Ab1/H2-Aa/H2-Ea/Csf1r/Cd24a/H2-Eb1/Anpep/Itga4/Cd22/Kitl/Il1r2/Cd2/Itgam	16
mmu05142	Chagas disease	17/814	103/8995	0.0106079	0.0489011	Pik3r1/Tgfbr2/Ace/C3/Tgfb3/Adcy1/Akt3/Mapk10/Jun/Ppp2cb/Mapk3/Tnfrsf1a/Ikbkb/Map2k4/Ppp2ca/Mapk14/Casp8	17
mmu01521	EGFR tyrosine kinase inhibitor resistance	14/814	79/8995	0.0106307	0.0489011	Pik3r1/Axl/Akt3/Bcl2/Egfr/Nrg1/Pdgfrb/Gas6/Eif4ebp1/Hras/Mapk3/Erbb3/Igf1/Pdgfc	14
mmu05167	Kaposi sarcoma-associated herpesvirus infection	31/814	224/8995	0.0109219	0.0495332	Il6st/Pik3r1/Ppp3cc/C3/H2-Q7/Icam1/Akt3/Mapk10/H2-Q4/Gng7/Ifnar2/Itpr1/Jun/H2-T24/Hras/Mapk3/Tnfrsf1a/Ikbkb/Cdk6/Gng4/Map2k4/Gnb1/Itpr3/Zfp36/Bak1/Hif1a/H2-Q6/Casp9/Mapk14/Casp8/Tcf7	31
