# Supplementary material for: Exploring the Regulation and Function of Rpl3l in the Development of Early-Onset Dilated Cardiomyopathy and Congestive Heart Failure Using Systems Genetics Approach
Source: Genes (Basel). 2023 Dec 29;15(1):53. doi: 10.3390/genes15010053 (PMC10815855; doi:10.3390/genes15010053)
Supplement: Supplementary file 1 [file genes-15-00053-s001.zip › Supplementary_File_S2_RPL3L_CorrGene_HumanPathways.xlsx]

## Sheet: KEGG_Pathways_RPL3L_CorrGene_Hs
KEGG ID	Description	Count	Enrichment Ratio	pValue	FDR	Genes
hsa01100	Metabolic pathways	422	1.51595	0	0	PANK4;NMNAT1;UQCRHL;SDHB;ALDH4A1;HMGCL;PAFAH2;EXTL1;MECR;NDUFS5;NT5C1A;TRIT1;RIMKLA;PPCS;ST3GAL3;UROD;POMGNT1;UQCRH;SCP2;CYP2J2;PGM1;AK4;FPGT;ACADM;PIGK;AGL;DBT;POLR3GL;PIP5K1A;PMVK;FLAD1;PPOX;NDUFS2;SDHC;ALDH9A1;PRDX6;B3GALT2;BPNT1;PYCR2;NTPCR;GGPS1;MTR;FH;ACP1;ADI1;HADHA;HADHB;GALM;MDH1;MCEE;SPR;SUCLG1;COX5B;INPP4A;LIPT1;CHST10;UXS1;SMPD4;MGAT5;CERS6;PHOSPHO2;HIBCH;NDUFB3;TRAK2;NDUFS1;IDH1;ACSL…
hsa04714	Thermogenesis	119	2.43609	0	0	PRDM16;MTOR;UQCRHL;SDHB;KDM1A;NDUFS5;UQCRH;CPT2;PRKAA2;PRKACB;PRKAB2;NDUFS2;SDHC;COA6;COX20;NDUFAF7;COX7A2L;COX5B;COA5;NDUFB3;NDUFS1;ACSL3;NDUFA10;UQCRC1;SLC25A20;NDUFAF3;COX17;NDUFB4;ADCY5;NDUFB5;PPARGC1A;COX18;NDUFC1;ACSL1;SDHA;NDUFS6;NDUFS4;COX7C;UQCRQ;KDM3B;NDUFA2;COX7A2;NDUFAF4;MAP3K5;ARID1B;NDUFA4;COA1;NDUFA5;NDUFB2;SMARCD3;PRKAG2;NDUFAF6;UQCRB;COX6C;NDUFB9;CYC1;SMARCA2;NDUFB6;NDUFA8;TSC1;P…
hsa04932	Non-alcoholic fatty liver disease (NAFLD)	84	2.64287	0	0	UQCRHL;SDHB;NDUFS5;UQCRH;PRKAA2;PRKAB2;NDUFS2;SDHC;ADIPOR1;COX7A2L;COX5B;NDUFB3;NDUFS1;IRS1;NDUFA10;UQCRC1;GSK3B;NDUFB4;PIK3CB;NDUFB5;NDUFC1;SDHA;NDUFS6;NDUFS4;PIK3R1;COX7C;UQCRQ;NDUFA2;MAPK9;COX7A2;MAP3K5;NDUFA4;CYCS;NDUFA5;NDUFB2;PRKAG2;UQCRB;COX6C;NDUFB9;CYC1;NDUFB6;NDUFA8;RXRA;NDUFB8;NDUFS3;COX8A;NDUFV1;NDUFS8;NDUFC2;SDHD;NDUFA9;PRKAG1;NDUFA12;NDUFB1;AKT1;COX5A;NDUFB10;UQCRC2;NDUFAB1;COX6A2;C…
hsa05012	Parkinson disease	81	2.67411	0	0	PARK7;CASP9;UQCRHL;SDHB;PINK1;NDUFS5;UQCRH;PRKACB;NDUFS2;SDHC;COX7A2L;COX5B;NDUFB3;NDUFS1;NDUFA10;UQCRC1;NDUFB4;ADCY5;NDUFB5;NDUFC1;SLC25A4;SDHA;NDUFS6;NDUFS4;COX7C;UQCRQ;VDAC1;NDUFA2;COX7A2;NDUFA4;CYCS;NDUFA5;NDUFB2;VDAC3;UQCRB;COX6C;NDUFB9;CYC1;NDUFB6;NDUFA8;VDAC2;PPIF;NDUFB8;NDUFS3;COX8A;NDUFV1;NDUFS8;NDUFC2;SDHD;NDUFA9;NDUFA12;NDUFB1;COX5A;NDUFB10;UQCRC2;NDUFAB1;COX6A2;COX4I1;UBE2G1;UBB;NDUFV…
hsa00190	Oxidative phosphorylation	78	2.74932	0	0	UQCRHL;SDHB;NDUFS5;UQCRH;NDUFS2;SDHC;COX7A2L;COX5B;NDUFB3;NDUFS1;NDUFA10;UQCRC1;COX17;NDUFB4;NDUFB5;PPA2;NDUFC1;SDHA;NDUFS6;NDUFS4;COX7C;UQCRQ;NDUFA2;ATP6V1G2;COX7A2;NDUFA4;NDUFA5;NDUFB2;ATP6V0E2;ATP6V1H;UQCRB;COX6C;NDUFB9;CYC1;NDUFB6;NDUFA8;COX15;NDUFB8;LHPP;NDUFS3;COX8A;NDUFV1;NDUFS8;NDUFC2;SDHD;NDUFA9;NDUFA12;ATP6V1D;NDUFB1;COX5A;NDUFB10;ATP6V0C;UQCRC2;NDUFAB1;COX6A2;ATP6V0D1;COX4I1;COX10;COX1…
hsa01200	Carbon metabolism	69	2.78852	0	0	SDHB;ACADM;SDHC;FH;HADHA;MDH1;MCEE;SUCLG1;HIBCH;IDH1;AMT;PDHB;SUCLG2;PCCB;EHHADH;ADH5;SDHA;ME1;OGDH;PSPH;MDH2;DLD;GPT;ACO1;IDNK;HK1;GLUD1;PGAM1;GOT1;ECHS1;TALDO1;CAT;TKFC;ME3;ACAT1;DLAT;SDHD;GAPDH;TPI1;PFKM;CS;SDSL;ACADS;ESD;SUCLA2;PCCA;ALDH6A1;DLST;PKM;IDH3A;IDH2;PGP;ALDOA;GPT2;GOT2;GCSH;ENO3;ALDOC;ME2;GPI;IDH3B;ACSS1;ACSS2;ACO2;PDHA1;RGN;PGK1;IDH3G;TKTL1
hsa00280	Valine, leucine and isoleucine degradation	37	3.61362	2.22045e-16	1.03409e-14	HMGCL;ACADM;DBT;ALDH9A1;HADHA;HADHB;MCEE;HIBCH;ACAA1;PCCB;MCCC1;EHHADH;HADH;OXCT1;MCCC2;ALDH7A1;BCKDHB;HIBADH;DLD;AUH;ACADSB;ECHS1;ACAT1;ACAD8;ALDH2;ACADS;AACS;PCCA;ALDH6A1;IVD;ABAT;ACSF3;ALDH3A2;ACAA2;BCKDHA;BCAT2;HSD17B10
hsa05010	Alzheimer disease	84	2.30285	3.33067e-16	1.20644e-14	CASP9;UQCRHL;SDHB;NDUFS5;UQCRH;NCSTN;NDUFS2;SDHC;PSEN2;COX7A2L;CALM2;COX5B;NDUFB3;NDUFS1;NDUFA10;UQCRC1;GSK3B;NDUFB4;NDUFB5;NDUFC1;SDHA;NDUFS6;NDUFS4;COX7C;UQCRQ;NDUFA2;COX7A2;NDUFA4;CYCS;NDUFA5;NDUFB2;CDK5;UQCRB;COX6C;NDUFB9;CYC1;NDUFB6;NDUFA8;PPP3CB;IDE;NDUFB8;APBB1;NDUFS3;COX8A;BAD;NDUFV1;NDUFS8;NDUFC2;SDHD;CACNA1C;NDUFA9;GAPDH;NDUFA12;ATP2A2;CALM1;NDUFB1;COX5A;NDUFB10;UQCRC2;NDUFAB1;COX6A2;NA…
hsa04146	Peroxisome	52	2.93702	3.33067e-16	1.20644e-14	PEX10;PEX14;HMGCL;SCP2;PEX11B;PMVK;PEX19;GNPAT;MPV17;PEX13;IDH1;ACSL3;HACL1;ACAA1;ACOX2;EHHADH;ACSL1;AMACR;NUDT12;HSD17B4;ECI2;PEX6;DDO;PEX7;PEX3;CROT;PEX1;GSTK1;EPHX2;PEX2;CRAT;PHYH;CAT;PRDX5;ABCD2;MVK;PXMP2;DHRS4;PEX11A;IDH2;MPV17L;NUDT7;MLYCD;PEX12;ACOX1;MPV17L2;NUDT19;ECH1;PXMP4;ACOT8;SOD1;ABCD1
hsa05016	Huntington disease	90	2.18609	1.77636e-15	5.79092e-14	CASP9;UQCRHL;SDHB;NDUFS5;UQCRH;NDUFS2;SDHC;COX7A2L;COX5B;NDUFB3;NDUFS1;NDUFA10;UQCRC1;NDUFB4;NDUFB5;AP2M1;PPARGC1A;POLR2B;NDUFC1;SLC25A4;SDHA;NDUFS6;NDUFS4;COX7C;UQCRQ;VDAC1;NDUFA2;DCTN4;COX7A2;NDUFA4;CYCS;POLR2J;NDUFA5;NRF1;NDUFB2;VDAC3;UQCRB;COX6C;POLR2K;NDUFB9;CYC1;NDUFB6;NDUFA8;TFAM;VDAC2;PPIF;NDUFB8;POLR2L;CREB3L1;NDUFS3;COX8A;NDUFV1;NDUFS8;NDUFC2;SDHD;NDUFA9;DCTN2;NDUFA12;NDUFB1;COX5A;NDUFB…
hsa00640	Propanoate metabolism	25	3.66246	9.97102e-12	2.84763e-10	ACADM;DBT;HADHA;MCEE;SUCLG1;HIBCH;SUCLG2;PCCB;EHHADH;BCKDHB;ECHDC1;DLD;ECHS1;ACAT1;LDHB;ACSS3;ACACB;SUCLA2;PCCA;ALDH6A1;ABAT;MLYCD;BCKDHA;ACSS1;ACSS2
hsa00020	Citrate cycle (TCA cycle)	24	3.75035	1.04821e-11	2.84763e-10	SDHB;SDHC;FH;MDH1;SUCLG1;IDH1;PDHB;SUCLG2;SDHA;OGDH;MDH2;DLD;ACO1;DLAT;SDHD;CS;SUCLA2;DLST;IDH3A;IDH2;IDH3B;ACO2;PDHA1;IDH3G
hsa04260	Cardiac muscle contraction	42	2.52428	2.50986e-10	6.29397e-09	UQCRHL;UQCRH;ATP1A2;ATP1B1;TNNT2;RYR2;SLC8A1;COX7A2L;COX5B;MYL3;UQCRC1;TNNC1;CACNA2D3;COX7C;UQCRQ;COX7A2;CACNA2D1;UQCRB;COX6C;CYC1;TPM2;CACNB2;COX8A;CACNA1C;ATP2A2;MYL2;MYH7;ACTC1;TPM1;COX5A;UQCRC2;COX6A2;COX4I1;UQCR11;UQCRFS1;COX6B1;COX7A1;ATP1A3;TNNI3;UQCR10;COX7B;SLC9A6
hsa03050	Proteasome	29	3.02112	4.85659e-10	1.13089e-08	PSMB2;PSMD4;PSMB4;PSMD1;PSMD6;PSMB1;PSMA2;SEM1;PSMC2;PSMB7;PSMD13;PSMA1;PSMC3;POMP;PSMB5;PSME1;PSMA6;PSMC6;PSMA3;PSMC1;PSMA4;PSMD7;PSMB6;PSMB3;PSMD3;PSMC5;PSMD8;PSMF1;PSMA7
hsa04910	Insulin signaling pathway	60	2.05311	2.20626e-09	4.79494e-08	PRKCZ;MTOR;PRKAA2;PRKACB;PRKAB2;PPP1CB;RHOQ;CALM2;IRS1;RAF1;PRKAR2A;GSK3B;PIK3CB;PPARGC1A;PIK3R1;MAPK9;FLOT1;PRKAR1B;PHKG1;PRKAR2B;PPP1R3A;PRKAG2;PPP1R3B;TSC1;HK1;PPP1R3C;SORBS1;BAD;PYGM;RPS6KB2;INPPL1;PRKAG1;ACACB;PPP1CC;SOS2;CALM1;AKT1;TSC2;PDPK1;PHKB;SLC2A4;PRKAR1A;EXOC7;RPTOR;MKNK2;MAP2K2;INSR;PRKACA;PIK3R2;AKT2;LIPE;CALM3;GYS1;PYGB;PPP1R3D;CRKL;PHKA2;ARAF;PPP1R3F;PHKA1
hsa04120	Ubiquitin mediated proteolysis	59	2.03374	4.65925e-09	9.49322e-08	UBE4B;UBE2E3;CUL3;UBE2F;UBA3;ANAPC13;RNF7;RCHY1;HERC3;FBXW7;UBE2QL1;ERCC8;SKP1;UBE2B;CDC23;UBE2D2;FBXW11;UBE2D4;UBE2H;CUL1;UBE3C;WWP1;UBE2R2;CDC26;TRIM32;ANAPC2;CUL2;UBE2D1;BTRC;DDB1;BIRC2;CUL5;UBE4A;UBE3B;ANAPC7;CUL4A;UBE3A;HERC2;HERC1;DET1;STUB1;UBE2I;ELOB;UBE2G1;TRIM37;UBE2O;ANAPC11;PIAS2;NEDD4L;CDC34;KEAP1;UBE2M;UBE2G2;UBE2L3;PPIL2;RBX1;UBA1;KLHL13;UBE2A
hsa00620	Pyruvate metabolism	25	3.00509	9.21394e-09	1.76691e-07	ALDH9A1;FH;ACYP2;MDH1;PDHB;ALDH7A1;GLO1;ME1;MDH2;DLD;GRHPR;ME3;ACAT1;DLAT;LDHB;ACACB;ALDH2;PKM;HAGH;LDHD;ALDH3A2;ME2;ACSS1;ACSS2;PDHA1
hsa04137	Mitophagy	34	2.45215	3.41398e-08	6.18309e-07	MFN2;PINK1;ATG9A;MITF;RAB7A;MRAS;MFN1;SQSTM1;MAPK9;CSNK2B;TFEB;CITED2;TOMM7;TAX1BP1;FIS1;OPTN;BNIP3;AMBRA1;GABARAPL1;USP30;ULK1;USP8;RHOT2;GABARAPL2;GABARAP;UBB;RHOT1;BECN1;NBR1;CALCOCO2;TBC1D17;CSNK2A1;BCL2L13;FUNDC1
hsa04140	Autophagy	54	1.97773	6.671e-08	1.1446e-06	MTOR;PRKAA2;PRKACB;CFLAR;ATG9A;IRS1;MTMR14;RAF1;RAB7A;PIK3R4;MRAS;PIK3CB;PIK3R1;ATG10;PPP2CA;MAPK9;RRAGD;WIPI2;RB1CC1;RRAGA;STX17;TSC1;BNIP3;CTSD;AMBRA1;BAD;RPS6KB2;GABARAPL1;ULK1;ATG14;ZFYVE1;AKT1;DAPK2;TSC2;MLST8;PDPK1;GABARAPL2;GABARAP;ULK2;BECN1;WIPI1;RPTOR;STK11;MAP2K2;ATG4D;PRKACA;PIK3R2;AKT2;AKT1S1;TP53INP2;SNAP29;RRAGB;IGBP1;ATG4A
hsa00071	Fatty acid degradation	25	2.6636	2.79316e-07	4.55285e-06	CPT2;ACADM;ALDH9A1;HADHA;HADHB;ACSL3;ACAA1;EHHADH;ADH5;HADH;ACSL1;ALDH7A1;ECI2;ACADSB;ECHS1;ACAT1;ALDH2;ACADS;ECI1;ACADVL;ALDH3A2;ACOX1;ACAA2;GCDH;CPT1B
hsa04152	AMPK signaling pathway	50	1.95331	3.24612e-07	5.03922e-06	MTOR;PRKAA2;PRKAB2;ADIPOR1;PFKFB2;PPP2R5A;STRADB;IRS1;CAB39;PPP2R3A;PIK3CB;PPARGC1A;PIK3R1;PPP2CA;PPP2R5D;CD36;PRKAG2;ADRA1A;RAB2A;TSC1;PPP2R2D;CREB3L1;RPS6KB2;CCND1;PFKM;PRKAG1;ACACB;ULK1;CAB39L;PPP2R3C;PPP2R5C;AKT1;TSC2;PDPK1;MLYCD;SLC2A4;RPTOR;STK11;EEF2;INSR;ELAVL1;RAB11B;PIK3R2;AKT2;LIPE;GYS1;AKT1S1;PPP2R1A;CPT1B;PPP2R3B
hsa01210	2-Oxocarboxylic acid metabolism	14	3.64618	4.89654e-07	7.25578e-06	IDH1;ACY1;GPT;ACO1;GOT1;CS;IDH3A;IDH2;GPT2;GOT2;BCAT2;IDH3B;ACO2;IDH3G
hsa00630	Glyoxylate and dicarboxylate metabolism	18	2.81277	4.62862e-06	6.56057e-05	MDH1;MCEE;AMT;PCCB;MDH2;DLD;ACO1;GRHPR;CAT;ACAT1;CS;PCCA;PGP;GCSH;AFMID;ACSS1;ACSS2;ACO2
hsa00970	Aminoacyl-tRNA biosynthesis	23	2.45052	5.82539e-06	7.91282e-05	PARS2;WARS2;TARS2;DARS2;IARS2;DARS;LARS2;QARS;GATB;HARS2;FARS2;VARS2;AARS2;QRSL1;NARS2;YARS2;CARS2;MTFMT;TARSL2;EARS2;KARS;NARS;SARS2
hsa04150	mTOR signaling pathway	54	1.67648	2.72883e-05	0.00035584	DVL1;MTOR;PRKAA2;LAMTOR5;LAMTOR2;STRADB;FZD7;IRS1;CAB39;RAF1;NPRL2;GSK3B;PIK3CB;DVL3;LAMTOR3;PIK3R1;FNIP1;TBC1D7;ATP6V1G2;RRAGD;MIOS;FZD1;LAMTOR4;ATP6V1H;RRAGA;MAPKAP1;TSC1;RPS6KB2;LRP5;LAMTOR1;WNT11;EIF4B;ULK1;CAB39L;SOS2;ATP6V1D;AKT1;WDR24;TSC2;MLST8;PDPK1;WDR59;FLCN;ULK2;RPTOR;STK11;MAP2K2;INSR;PIK3R2;AKT2;AKT1S1;TTI1;ATP6V1E1;RRAGB
hsa01212	Fatty acid metabolism	23	2.24631	3.66789e-05	0.000459897	MECR;CPT2;ACADM;HADHA;HADHB;ACSL3;OXSM;ACAA1;EHHADH;HADH;ACSL1;PPT2;HACD1;ACADSB;ECHS1;ACAT1;ACADS;ACADVL;ACOX1;ACAA2;TECR;MCAT;CPT1B
hsa04261	Adrenergic signaling in cardiomyocytes	51	1.66031	6.06843e-05	0.000732707	PRKACB;ATP1A2;ATP1B1;TNNT2;PPP2R5A;RYR2;PPP1CB;SLC8A1;CALM2;SCN5A;MYL3;TNNC1;CACNA2D3;ADCY5;PPP2R3A;CAMK2D;PPP2CA;CAMK2A;PPP2R5D;PLN;CAMK2B;CACNA2D1;ADRA1A;TPM2;CACNB2;PPP2R2D;KCNQ1;CREB3L1;CACNA1C;ADCY6;ATP2A2;PPP1CC;MYL2;MYH7;PPP2R3C;CALM1;PPP2R5C;AKT1;ACTC1;TPM1;ADCY9;PRKACA;SCN1B;AKT2;ATP1A3;CALM3;PPP2R1A;TNNI3;PLCB4;GNAS;PPP2R3B
hsa04136	Autophagy	17	2.49047	7.46032e-05	0.000868595	MTOR;ATG9A;PIK3R4;ATG10;PPP2CA;WIPI2;GABARAPL1;MLST8;GABARAPL2;GABARAP;ULK2;BECN1;WIPI1;RPTOR;ATG4D;IGBP1;ATG4A
hsa04931	Insulin resistance	40	1.7525	9.6916e-05	0.00108947	PRKCZ;MTOR;PRKAA2;PRKAB2;PPP1CB;IRS1;GSK3B;PIK3CB;PPARGC1A;PIK3R1;SLC27A6;PPARGC1B;MAPK9;CD36;PPP1R3A;PRKAG2;PPP1R3B;PTPA;PPP1R3C;CREB3L1;PYGM;RPS6KB2;PRKAG1;ACACB;PPP1CC;PTPN11;TBC1D4;AKT1;PDPK1;SLC2A4;MLX;INSR;SLC27A1;PIK3R2;AKT2;GYS1;PYGB;PPP1R3D;PPARA;CPT1B
hsa04723	Retrograde endocannabinoid signaling	51	1.61544	0.000135546	0.00147293	NDUFS5;PRKACB;GNG5;NDUFS2;NDUFB3;NDUFS1;NDUFA10;NDUFB4;ADCY5;NDUFB5;GABRA4;NDUFC1;NDUFS6;NDUFS4;NDUFA2;MAPK9;NDUFA4;NAPEPLD;NDUFA5;NDUFB2;NDUFB9;NDUFB6;NDUFA8;NDUFB8;NDUFS3;DAGLA;NDUFV1;NDUFS8;NDUFC2;CACNA1C;NDUFA9;ADCY6;NDUFA12;NDUFB1;NDUFB10;ADCY9;NDUFAB1;NDUFV2;NDUFS7;GNG7;NDUFA11;NDUFA7;PRKACA;NDUFB7;NDUFA13;NDUFA3;PLCB4;NDUFV3;NDUFA6;NDUFB11;NDUFA1
hsa01230	Biosynthesis of amino acids	30	1.87518	0.000177353	0.00186506	PYCR2;MTR;IDH1;ACY1;MAT2B;PSPH;GPT;ACO1;PGAM1;GOT1;TALDO1;GAPDH;TPI1;PFKM;CS;SDSL;PKM;IDH3A;IDH2;ALDOA;GPT2;GOT2;ENO3;ALDOC;BCAT2;IDH3B;ACO2;PGK1;IDH3G;TKTL1
hsa04919	Thyroid hormone signaling pathway	41	1.65695	0.000326687	0.00332812	MTOR;CASP9;PRKACB;ATP1A2;ATP1B1;PFKFB2;RAF1;KAT2B;THRB;GSK3B;PIK3CB;PIK3R1;HDAC3;RXRB;RCAN2;PLN;GATA4;NCOA2;MED27;RXRA;BAD;CCND1;MED17;ATP2A2;MED4;TBC1D4;AKT1;TSC2;PDPK1;MED1;MED24;THRA;PLCD3;MAP2K2;PRKACA;PIK3R2;AKT2;ATP1A3;PLCB4;EP300;MED14
hsa05414	Dilated cardiomyopathy (DCM)	33	1.71891	0.000577034	0.0057004	PRKACB;TNNT2;RYR2;SLC8A1;TTN;DES;ITGA9;MYL3;DAG1;TNNC1;CACNA2D3;ADCY5;SGCB;SGCD;PLN;CACNA2D1;TPM2;CACNB2;MYBPC3;CACNA1C;ADCY6;ATP2A2;MYL2;SGCG;MYH7;ACTC1;TPM1;ADCY9;SGCA;PRKACA;TNNI3;GNAS;DMD
hsa04922	Glucagon signaling pathway	36	1.6385	0.000934269	0.00895799	PRKAA2;PRKACB;PRKAB2;CALM2;PDHB;PPARGC1A;CAMK2D;CAMK2A;CAMK2B;PHKG1;PRKAG2;PPP3CB;PGAM1;CREB3L1;PYGM;LDHB;PRKAG1;ACACB;CALM1;AKT1;PKM;PHKB;PRKACA;AKT2;CALM3;GYS1;PRMT1;PLCB4;PYGB;GNAS;EP300;PPARA;CPT1B;PHKA2;PDHA1;PHKA1
hsa00010	Glycolysis / Gluconeogenesis	26	1.79245	0.00105292	0.00980722	PGM1;ALDH9A1;GALM;PDHB;ADH5;ALDH7A1;DLD;BPGM;HK1;PGAM1;DLAT;GAPDH;TPI1;LDHB;PFKM;ALDH2;PKM;ALDOA;ENO3;ALDH3A2;ALDOC;GPI;ACSS1;ACSS2;PDHA1;PGK1
hsa05410	Hypertrophic cardiomyopathy (HCM)	30	1.69444	0.00131694	0.0119256	PRKAA2;PRKAB2;TNNT2;RYR2;SLC8A1;TTN;DES;ITGA9;MYL3;DAG1;TNNC1;CACNA2D3;SGCB;SGCD;CACNA2D1;PRKAG2;TPM2;CACNB2;MYBPC3;CACNA1C;PRKAG1;ATP2A2;MYL2;SGCG;MYH7;ACTC1;TPM1;SGCA;TNNI3;DMD
hsa04122	Sulfur relay system	6	3.51596	0.00175226	0.0154389	MOCS2;URM1;NFS1;MOCS3;TST;MPST
hsa04211	Longevity regulating pathway	31	1.63288	0.00218556	0.0186503	MTOR;PRKAA2;PRKACB;PRKAB2;ADIPOR1;IRS1;APPL1;ADCY5;PIK3CB;PPARGC1A;PIK3R1;SESN1;PRKAG2;RB1CC1;TSC1;CAT;CREB3L1;RPS6KB2;ADCY6;PRKAG1;ULK1;AKT1;TSC2;ADCY9;RPTOR;STK11;INSR;PRKACA;PIK3R2;AKT2;AKT1S1
hsa04144	Endocytosis	71	1.36411	0.00224139	0.0186503	ACAP3;PRKCZ;CAPZB;ASAP3;EPS15;ZFYVE9;DNAJC6;VPS45;PIP5K1A;RAB4A;EHD3;CHMP3;AGAP1;CAV3;IQSEC1;RBSN;CHMP2B;RAB7A;PLD1;AP2M1;GRK4;ZFYVE16;SMAP1;SNX3;VTA1;IGF2R;WIPF3;VPS37D;ARPC1A;CAPZA2;VPS37A;PSD3;CHMP7;WWP1;WASHC5;SH3GL2;CHMP5;PIP5K1B;MVB12B;KIF5B;WASHC2A;GBF1;TSG101;ARFGAP2;VPS26B;RAB5B;RNF41;WASHC3;VPS36;EHD4;USP8;SNX1;VPS35;VPS4A;RABEP1;UBB;EPN2;AP2B1;VPS25;SNF8;EPN3;NEDD4L;RAB11B;DNM2;EPS15L1…
hsa00270	Cysteine and methionine metabolism	19	1.89513	0.00228838	0.0186503	MTR;ADI1;MDH1;BHMT2;MAT2B;GCLC;AMD1;MDH2;KYAT1;GOT1;APIP;LDHB;SDSL;GOT2;BCAT2;AHCY;GSS;TST;MPST
hsa00650	Butanoate metabolism	13	2.17655	0.00263324	0.0209375	HMGCL;HADHA;EHHADH;BDH1;HADH;OXCT1;ALDH5A1;ECHS1;ACAT1;ACADS;AACS;L2HGDH;ABAT
hsa04213	Longevity regulating pathway	23	1.73908	0.00316718	0.0245833	MTOR;PRKAA2;PRKACB;PRKAB2;IRS1;ADCY5;PIK3CB;PIK3R1;PRKAG2;EIF4EBP2;CAT;RPS6KB2;ADCY6;PRKAG1;AKT1;ADCY9;RPTOR;INSR;PRKACA;PIK3R2;AKT2;AKT1S1;SOD1
hsa03320	PPAR signaling pathway	26	1.64712	0.00419871	0.0318321	FABP3;SCP2;CPT2;ACADM;DBI;ACSL3;ACAA1;ACOX2;EHHADH;ACSL1;SLC27A6;RXRB;ME1;CD36;AQP7;RXRA;SORBS1;ILK;PDPK1;ACOX1;PLIN4;PLIN5;SLC27A1;PPARA;CPT1B;GK
hsa00062	Fatty acid elongation	13	2.03144	0.0054934	0.0397589	MECR;THEM4;HADHA;HADHB;HADH;PPT2;HACD1;ECHS1;ACOT1;ACOT2;ABHD17C;ACAA2;TECR
hsa00260	Glycine, serine and threonine metabolism	16	1.87518	0.00561015	0.0397589	AMT;ALAS1;CHDH;ALDH7A1;PSPH;DLD;BPGM;GRHPR;PGAM1;SDSL;GCSH;SRR;GAMT;GCAT;MAOA;MAOB
hsa00380	Tryptophan metabolism	16	1.87518	0.00561015	0.0397589	ALDH9A1;HADHA;EHHADH;HADH;ALDH7A1;OGDH;KYAT1;ECHS1;CAT;ACAT1;ALDH2;ALDH3A2;AFMID;GCDH;MAOA;MAOB
hsa05412	Arrhythmogenic right ventricular cardiomyopathy (ARVC)	25	1.62776	0.00588037	0.0407872	ACTN2;RYR2;SLC8A1;DES;ITGA9;DAG1;CACNA2D3;SGCB;CTNNA1;SGCD;DSP;GJA1;CACNA2D1;CACNB2;CTNNA3;CACNA1C;PKP2;ATP2A2;SGCG;JUP;SGCA;CDH2;DSC2;DSG2;DMD
hsa04371	Apelin signaling pathway	42	1.43718	0.00630627	0.0428301	MTOR;PRKAA2;PRKACB;GNG5;PRKAB2;MEF2D;RYR2;SLC8A1;CALM2;HDAC4;RAF1;MYL3;ADCY5;PIK3R4;MRAS;PPARGC1A;NRF1;PRKAG2;TFAM;RPS6KB2;CCND1;GABARAPL1;ADCY6;PRKAG1;MYL2;CALM1;AKT1;MEF2A;ADCY9;MYLK3;GABARAPL2;GABARAP;BECN1;HDAC5;SMAD4;GNG7;MAP2K2;PRKACA;AKT2;LIPE;CALM3;PLCB4

## Sheet: GO-BP__RPL3L_CorrGene_Hs
GO ID	Description	Count	Enrichment Ratio	pValue	FDR	Genes
GO:0009259	ribonucleotide metabolic process	208	1.87853	0	0	PANK4;PARK7;SLC25A33;NMNAT1;UQCRHL;PINK1;HMGCL;NDUFS5;PPCS;UQCRH;ACOT11;PRKAA2;PGM1;AK4;THEM4;PMVK;ATP1A2;NDUFS2;SDHC;MPC2;ATP1B1;ACBD6;PFKFB2;BPNT1;PARP1;COA6;COX7A2L;RHOQ;MSH2;MCEE;SUCLG1;COX5B;DBI;SLC25A12;PDK1;OLA1;NDUFB3;NDUFS1;ACSL3;HDAC4;NDUFA10;OXSM;NME6;UQCRC1;PDHB;SUCLG2;NDUFB4;ADCY5;NUDT16;MFN1;NDUFB5;OPA1;PPARGC1A;NUDT9;NDUFC1;ACSL1;SDHA;NDUFS6;MOCS2;NDUFS4;MCCC2;COX7C;HSD17B4;HINT1;U…
GO:0006091	generation of precursor metabolites and energy	235	2.26267	0	0	PRDM16;PARK7;SLC25A33;MTOR;UQCRHL;SDHB;ALDH4A1;AKR7A2;PINK1;HMGCL;MTFR1L;NDUFS5;UQCRH;PRKAA2;PGM1;AGL;NDUFS2;SDHC;PFKFB2;COA6;FH;COX20;PPP1CB;COX7A2L;MSH2;PNPT1;MDH1;SUCLG1;COX5B;FASTKD1;SLC25A12;NDUFB3;NDUFS1;FASTKD2;IDH1;IRS1;HDAC4;NDUFA10;EPM2AIP1;UQCRC1;PDHB;SUCLG2;COX17;GSK3B;NDUFB4;GYG1;NDUFB5;BDH1;QDPR;PPARGC1A;NOA1;ADH5;NDUFC1;ETFDH;SLC25A4;SDHA;NDUFS6;FASTKD3;OXCT1;NNT;NDUFS4;COX7C;LYRM7…
GO:0044282	small molecule catabolic process	172	1.80628	0	0	MTOR;ALDH4A1;HMGCL;MECR;NT5C1A;ECHDC2;SCP2;CPT2;PGM1;ACADM;PFKFB2;HADHA;HADHB;ABHD1;GALM;PEX13;PCYOX1;MCEE;SLC25A12;HIBCH;PNKD;IRS1;HACL1;ACAA1;AMT;HYAL1;ACOX2;ABHD10;ALDH1L1;NUDT16;MCCC1;EHHADH;BDH1;QDPR;NUDT9;PPM1K;ADH5;HADH;ETFDH;MTRR;AMACR;OXCT1;MCCC2;HSD17B4;ALDH7A1;GNPDA1;ECI2;ALDH5A1;NUDT3;APOBEC2;CYP39A1;BCKDHB;DDO;ECHDC1;PEX7;AIG1;HIBADH;CROT;AASS;BPGM;ADHFE1;PEX2;IMPA1;DECR1;RIDA;GPT;GA…
GO:0006732	coenzyme metabolic process	148	1.88792	0	0	PANK4;KCNAB2;NMNAT1;HMGCL;PPCS;ACOT11;PRKAA2;PGM1;NUDT17;THEM4;PMVK;FLAD1;NAXE;MPC2;ACBD6;PFKFB2;COQ8A;MDH1;MCEE;SPR;SUCLG1;DBI;MMADHC;SLC25A12;PDK1;IDH1;ACSL3;HDAC4;OXSM;GPD1L;PDHB;SUCLG2;DHFR2;ALDH1L1;PCCB;NMNAT3;MCCC1;QDPR;PPARGC1A;LIAS;MTHFD2L;ACSL1;MTRR;NADK2;NNT;MOCS2;MCCC2;BHMT2;DHFR;NUDT12;HSD17B4;PCBD2;MAT2B;ACOT13;PPT2;GCLC;ME1;COQ3;PDSS2;AMD1;MPC1;OGDH;MDH2;CROT;DLD;AASS;BPGM;PRKAG2;PD…
GO:0032984	protein-containing complex disassembly	160	2.23688	0	0	DVL1;AURKAIP1;MRPL20;PEX14;CAPZB;MRPS15;MRPL37;DNAJC6;MRPS21;MRPL9;SNAPIN;DAP3;MRPL24;MRPS14;EIF2D;DYRK3;MRPL55;HIST3H2A;ACTN2;TRIM54;MRPL33;SPTBN1;MTIF2;MRPL19;PTCD3;MRPL35;MRPS5;MRPL30;MRPS9;CLASP1;MRPL44;MRPS25;CLASP2;FYCO1;APEH;TWF2;PBRM1;LMOD3;CHMP2B;GSK3B;MRPS22;MRPL47;MAP6D1;DVL3;ADD1;MRPL1;MRPS18C;MRPL36;SEMA5A;MRPS30;MRPS36;MRPS27;GFM2;MRPL22;MRPS18B;MRPS10;MRPL2;MRPS18A;MRPL14;VTA1;WIPI…
GO:0009123	nucleoside monophosphate metabolic process	145	2.0398	0	0	PARK7;SLC25A33;NMNAT1;UQCRHL;PINK1;NDUFS5;NT5C1A;UQCRH;PRKAA2;PGM1;AK4;ATP1A2;NDUFS2;SDHC;ATP1B1;PFKFB2;PARP1;COA6;COX7A2L;MSH2;COX5B;SLC25A12;OLA1;NDUFB3;NDUFS1;HDAC4;NDUFA10;UQCRC1;NDUFB4;NDUFB5;PPARGC1A;NUDT9;NDUFC1;SDHA;NDUFS6;NDUFS4;COX7C;RAD50;UQCRQ;NDUFA2;BPHL;UQCC2;NUDT3;DNPH1;COX7A2;HDDC2;NDUFA4;CYCS;OGDH;DNAJC30;PMPCB;DLD;NDUFA5;BPGM;NDUFB2;PRKAG2;UQCRB;NDUFB9;CYC1;AK3;NDUFB6;VCP;STOML2…
GO:0009141	nucleoside triphosphate metabolic process	144	2.13902	0	0	PARK7;SLC25A33;NMNAT1;UQCRHL;PINK1;NDUFS5;UQCRH;PRKAA2;PGM1;AK4;ATP1A2;NDUFS2;SDHC;ATP1B1;PFKFB2;PARP1;COA6;COX7A2L;RHOQ;MSH2;SUCLG1;COX5B;SLC25A12;OLA1;NDUFB3;NDUFS1;HDAC4;NDUFA10;NME6;UQCRC1;NDUFB4;NUDT16;MFN1;NDUFB5;OPA1;PPARGC1A;NDUFC1;SDHA;NDUFS6;MOCS2;NDUFS4;COX7C;UQCRQ;NME5;NDUFA2;BPHL;UQCC2;COX7A2;NDUFA4;CYCS;OGDH;DNAJC30;PMPCB;DLD;NDUFA5;BPGM;NDUFB2;PRKAG2;UQCRB;NDUFB9;CYC1;AK3;NDUFB6;VC…
GO:0051188	cofactor biosynthetic process	125	2.01594	0	0	PANK4;NMNAT1;PPCS;UROD;MMACHC;PRKAA2;PGM1;FLAD1;NAXE;PPOX;MPC2;PFKFB2;COQ8A;IBA57;SPR;MMADHC;PDK1;ACSL3;HDAC4;SLC25A38;ALAS1;PDHB;DHFR2;NMNAT3;QDPR;PPARGC1A;LIAS;MGST2;ACSL1;NADK2;MOCS2;DHFR;NUDT12;PCBD2;MAT2B;TMEM14C;PPT2;GCLC;ME1;COQ3;PDSS2;MPC1;OGDH;DLD;BPGM;PRKAG2;PDP1;OPLAH;FXN;RFK;ALAD;COQ4;DHTKD1;HACD1;SLC25A16;HK1;PCBD1;RNLS;PANK1;PGAM1;COX15;UROS;PDHX;ACAT1;DLAT;HMBS;NDUFA9;GAPDH;TPI1;PF…
GO:0140053	mitochondrial gene expression	138	3.91929	0	0	AURKAIP1;MRPL20;SLC25A33;MRPS15;TRIT1;NSUN4;MRPL37;WARS2;MRPS21;TARS2;MRPL9;DAP3;MRPL24;DARS2;MRPS14;IARS2;MRPL55;TFB2M;MRPL33;TRMT61B;LRPPRC;MTIF2;PNPT1;MRPL19;PTCD3;MRPL35;MRPS5;MRPL30;MRPS9;FASTKD2;MRPL44;MTERF4;RPUSD3;MRPS25;LARS2;TRMT10C;MRPS22;GFM1;MRPL47;NOA1;MRPL1;MRPS18C;GATB;MRPL36;FASTKD3;MRPS30;MRPS36;MRPS27;GFM2;PPARGC1B;MRPL22;MRPS18B;UQCC2;MRPS10;MRPL2;MRPS18A;MRPL14;AARS2;MTO1;QRS…
GO:0006414	translational elongation	96	3.25946	0	0	AURKAIP1;MRPL20;MRPS15;MRPL37;DPH5;MRPS21;MRPL9;DAP3;MRPL24;MRPS14;SRP9;MRPL55;MRPL33;MRPL19;PTCD3;MRPL35;MRPS5;MRPL30;MRPS9;MRPL44;MRPS25;EEFSEC;MRPS22;GFM1;MRPL47;MRPL1;MRPS18C;MRPL36;MRPS30;MRPS36;MRPS27;GFM2;MRPL22;MRPS18B;MRPS10;MRPL2;MRPS18A;MRPL14;HBS1L;MRPL32;MRPS24;MRPS17;MRPS33;MRPL15;MRPS28;MRPL13;EEF1D;MRPL50;MRPS2;MRPL41;MRPS16;CHCHD1;CPEB3;MRPL43;DNAJC24;MRPL16;EEF1G;MRPL49;MRPL11;M…
GO:0033108	mitochondrial respiratory chain complex assembly	83	3.9042	0	0	SLC25A33;NDUFS5;NDUFS2;COX20;NDUFAF7;COA5;NDUFB3;NDUFS1;BCS1L;NDUFA10;NDUFAF3;TIMMDC1;COX17;NDUFB4;ACAD9;NDUFB5;SMIM20;COX18;NDUFC1;NDUFS6;FASTKD3;NDUFS4;LYRM7;NDUFA2;UQCC2;AARS2;SDHAF4;NDUFAF4;COA1;SDHAF3;IMMP2L;NDUFA5;NDUFB2;NDUFAF6;UQCRB;NDUFB9;NDUFB6;NDUFA8;SURF1;TFAM;NDUFB8;NDUFS3;SDHAF2;UQCC3;NDUFV1;NDUFS8;NDUFC2;TMEM126B;FOXRED1;NDUFA9;COX14;NDUFA12;OXA1L;NUBPL;COX16;NDUFB1;NDUFAF1;NDUFB10…
GO:0010257	NADH dehydrogenase complex assembly	55	3.88068	0	0	NDUFS5;NDUFS2;NDUFAF7;NDUFB3;NDUFS1;BCS1L;NDUFA10;NDUFAF3;TIMMDC1;NDUFB4;ACAD9;NDUFB5;NDUFC1;NDUFS6;NDUFS4;NDUFA2;NDUFAF4;COA1;NDUFA5;NDUFB2;NDUFAF6;NDUFB9;NDUFB6;NDUFA8;NDUFB8;NDUFS3;NDUFV1;NDUFS8;NDUFC2;TMEM126B;FOXRED1;NDUFA9;NDUFA12;OXA1L;NUBPL;NDUFB1;NDUFAF1;NDUFB10;NDUFAB1;NDUFAF8;NDUFV2;TIMM21;NDUFS7;NDUFA11;NDUFA7;ECSIT;NDUFB7;NDUFA13;NDUFA3;NDUFAF5;NDUFV3;NDUFA6;NDUFB11;NDUFA1;TAZ
GO:0007031	peroxisome organization	52	2.93521	2.22045e-16	1.45183e-14	PEX10;PEX14;HMGCL;SCP2;PEX11B;PEX19;GNPAT;MPV17;PEX13;IDH1;MFF;HACL1;ACAA1;ACOX2;EHHADH;AMACR;HSD17B4;UBE2D2;ECI2;PEX6;DDO;PEX7;PEX3;CROT;PEX1;FIS1;GSTK1;EPHX2;PEX2;CRAT;PHYH;UBE2D1;IDE;CAT;PLA2G16;DNM1L;DHRS4;ACOT2;ZFAND6;PEX11A;LONP2;NUDT7;MLYCD;UBB;PEX12;ACOX1;NUDT19;ECH1;MAVS;ACOT8;USP9X;ABCD1
GO:0000959	mitochondrial RNA metabolic process	33	3.63459	3.10862e-15	1.88738e-13	SLC25A33;TRIT1;WARS2;TARS2;DARS2;TFB2M;TRMT61B;LRPPRC;PNPT1;FASTKD1;MTERF4;TRMT10C;PPARGC1B;AARS2;MTO1;TBRG4;MTERF1;MTERF3;TFAM;SUPV3L1;YARS2;MTERF2;KIAA0391;SLIRP;EARS2;ELAC2;TEFM;MRPL12;POLRMT;FASTKD5;CDK5RAP1;CHCHD10;HSD17B10
GO:0006839	mitochondrial transport	106	2.01968	5.9952e-15	3.39728e-13	SLC25A33;MFN2;MUL1;PINK1;CPT2;THEM4;HAX1;TOMM40L;MPC2;TIMM17A;TOMM20;PNPT1;COX5B;SLC25A12;MTX2;MAIP1;MFF;MTERF4;CHCHD4;SLC25A38;SLC25A20;ARIH2;BAP1;TOMM70;GSK3B;SLC25A36;TFDP2;DNAJC19;PARL;OPA1;LETM1;GRPEL1;FBXW7;CAMK2A;TMEM14C;MCUR1;MRS2;HEBP2;MPC1;TOMM7;DNAJC30;YWHAG;FIS1;PMPCB;IMMP2L;AGK;CYC1;STOML2;DNLZ;PMPCA;PITRM1;TIMM23;SLC25A16;KIF1BP;MICU1;PPIF;BNIP3;IMMP1L;BAD;AIP;TIMM8B;VPS11;ACACB;SIR…
GO:0017004	cytochrome complex assembly	29	3.85163	7.88258e-15	4.18762e-13	SLC25A33;COA6;COX20;COA5;BCS1L;COX17;SMIM20;COX18;FASTKD3;LYRM7;UQCC2;COA1;UQCRB;SURF1;COX15;UQCC3;COX14;COX16;SCO1;COX10;TTC19;COA3;COX11;TIMM21;PET100;PET117;UQCC1;UQCR10;HCCS
GO:0072350	tricarboxylic acid metabolic process	31	3.68387	1.06581e-14	5.32907e-13	SDHB;SDHC;FH;MDH1;SUCLG1;IDH1;PDHB;SUCLG2;SDHA;NNT;OGDH;MDH2;ACO1;DHTKD1;GLUD1;SDHAF2;ME3;DLAT;SDHD;CS;SIRT4;SUCLA2;DLST;IDH3A;IDH2;FAHD1;ME2;IDH3B;ACO2;PDHA1;IDH3G
GO:0043574	peroxisomal transport	45	2.94503	1.93179e-14	9.12233e-13	PEX10;PEX14;HMGCL;SCP2;PEX19;GNPAT;MPV17;PEX13;IDH1;HACL1;ACAA1;ACOX2;EHHADH;AMACR;HSD17B4;UBE2D2;ECI2;PEX6;DDO;PEX7;PEX3;CROT;PEX1;GSTK1;EPHX2;PEX2;CRAT;PHYH;UBE2D1;IDE;CAT;DHRS4;ACOT2;ZFAND6;LONP2;NUDT7;MLYCD;UBB;PEX12;ACOX1;NUDT19;ECH1;ACOT8;USP9X;ABCD1
GO:0010498	proteasomal protein catabolic process	166	1.6695	3.1386e-13	1.40411e-11	DVL1;PARK7;UBE4B;FBXO44;FBXO6;PINK1;PSMB2;FAF1;GLMN;PSMD4;PSMB4;UCHL5;RNF187;COMMD1;RNF103;RMND5A;UBR3;HECW2;SUMO1;CUL3;RHBDD1;PSMD1;CRBN;STT3B;ARIH2;USP19;FHIT;PSMD6;PCNP;GSK3B;SPSB4;RNF7;USP13;MAEA;TMEM129;WFS1;FBXL5;CLOCK;RCHY1;FBXW7;FBXL7;ERCC8;TAF9;FBXL17;SKP1;UBE2B;CDC23;RNF14;SH3RF2;FBXW11;RMND5B;MAPK9;BAG6;RNF5;UBR2;GCLC;UFL1;PSMB1;PSMA2;PSMC2;UBE2H;CUL1;NUB1;ERLIN2;WWP1;TMEM67;RNF19A;RNF…
GO:0061919	process utilizing autophagic mechanism	171	1.63253	1.27431e-12	5.41583e-11	CPTP;PARK7;MTOR;MFN2;MUL1;PINK1;KDM4A;TMEM59;PRKAA2;LAMTOR5;DRAM2;PRKAB2;SNAPIN;HAX1;LAMTOR2;LGALS8;ATG9A;MTMR14;FYCO1;WDR6;NPRL2;CHMP2B;RAB7A;PIK3R4;PIK3CB;MFN1;USP13;TBC1D14;PPARGC1A;LAMTOR3;SCOC;FBXW7;ATG10;VDAC1;LARP1;SQSTM1;ATP6V1G2;RNF5;C6orf106;TFEB;RRAGD;SESN1;VTA1;TAB2;WIPI2;TOMM7;VPS41;VPS37D;LAMTOR4;FIS1;ATP6V0E2;CDK5;PRKAG2;MTMR9;GATA4;VPS37A;ADRA1A;RB1CC1;ATP6V1H;MTERF3;RRAGA;PLAA;VC…
GO:0070585	protein localization to mitochondrion	67	2.20841	4.14146e-12	1.67631e-10	MFN2;PINK1;HAX1;TOMM40L;TIMM17A;TOMM20;MAIP1;MFF;MTERF4;CHCHD4;ARIH2;BAP1;TOMM70;TFDP2;DNAJC19;PARL;GRPEL1;COX18;FBXW7;TOMM7;YWHAG;FIS1;PMPCB;IMMP2L;AGK;DNLZ;PMPCA;PITRM1;TIMM23;HK1;IMMP1L;MTCH2;BAD;AIP;TIMM8B;VPS11;DNM1L;SIRT4;MIPEP;DNAJC15;TFDP1;CALM1;MOAP1;PPP1R13B;AKT1;PAM16;UQCRC2;TIMM22;YWHAE;MAPT;NPEPPS;TIMM21;TIMM13;TIMM44;UBL5;TIMM29;NDUFA13;PDCD5;TIMM50;GSK3A;ROMO1;UBE2L3;TOMM22;SREBF2;…
GO:0071806	protein transmembrane transport	39	2.70942	4.75465e-11	1.83702e-09	PEX10;PEX14;TOMM40L;TIMM17A;SRP9;TOMM20;PEX13;CHCHD4;TOMM70;DNAJC19;GRPEL1;PEX6;PEX7;TOMM7;PEX1;AZGP1;AGK;PEX2;DNLZ;SEC61A2;TIMM23;C2CD5;DNAJC15;SRP54;PAM16;LONP2;TIMM22;PEX12;TIMM21;TIMM13;TIMM44;TIMM29;NDUFA13;TIMM50;AKT2;RTN2;ROMO1;TOMM22;TIMM17B
GO:0006520	cellular amino acid metabolic process	119	1.68984	3.12582e-10	1.15519e-08	PARK7;NMNAT1;ALDH4A1;HMGCL;RIMKLA;PARS2;WARS2;TARS2;DARS2;IARS2;PYCR2;EGLN1;MTR;ADI1;PCYOX1;DARS;SLC25A12;ASNSD1;HIBCH;SCLY;LARS2;P4HTM;QARS;AMT;ACY1;NIT2;NMNAT3;MCCC1;QDPR;AASDH;MTHFD2L;PPM1K;PPA2;GATB;MTRR;MCCC2;BHMT2;CKMT2;ALDH7A1;HARS2;BPHL;FARS2;ALDH5A1;VARS2;AARS2;GCLC;BCKDHB;QRSL1;DDO;AIMP2;HIBADH;PSPH;AASS;MSRA;ADHFE1;RIDA;GPT;AUH;KYAT1;SEPHS1;ADO;PCBD1;GLUD1;GOT1;ACADSB;APIP;NARS2;AASDHP…
GO:0043687	post-translational protein modification	131	1.64322	3.46709e-10	1.22793e-08	ICMT;KLHL21;FBXO44;FBXO6;WDTC1;PSMB2;PSMD4;PSMB4;DCAF8;DCAF6;MIA3;COMMD1;TTL;KLHL41;OBSL1;CUL3;RHBDD1;PSMD1;UBE2F;ASB1;STT3B;LAMB2;ASB14;PSMD6;UBA3;FBXO40;SPSB4;RNF7;DCUN1D1;WFS1;FBXL5;COPS4;FBXW7;FBXL7;ERCC8;SKP1;FBXW11;PSMB1;WIPI2;PSMA2;COPS6;PSMC2;ASB15;CUL1;ASB10;NUB1;RAB2A;COPS5;FBXO32;FBXO10;AGTPBP1;FBXW2;PSMB7;FBXW5;ASB13;CUL2;BTRC;FBXW4;PSMD13;PNPLA2;PSMA1;PSMC3;DDB1;RAB1B;CUL5;APLP2;COPS…
GO:0006631	fatty acid metabolic process	130	1.64437	3.84096e-10	1.30593e-08	MTOR;WDTC1;MECR;FABP3;ECHDC2;SCP2;CPT2;ACOT11;PRKAA2;CYP2J2;ACADM;GSTM4;GSTM2;PRKAB2;THEM4;ADIPOR1;GNPAT;HADHA;HADHB;ABHD1;PEX13;MCEE;PDK1;HIBCH;ACSL3;IRS1;HACL1;OXSM;ACAA1;SCAP;ACOX2;ACAD9;EHHADH;PPARGC1A;LIAS;AASDH;TECRL;CYP2U1;HADH;ETFDH;CBR4;ACSL1;CYP4V2;NDUFS6;AMACR;PAM;HSD17B4;SLC27A6;ECI2;ALDH5A1;HSD17B8;ECHDC1;PEX7;AIG1;CD36;CROT;PRKAR2B;DLD;PRKAG2;EPHX2;ERLIN2;LYPLA1;PEX2;DECR1;PDP1;TYRP…
GO:1903008	organelle disassembly	47	2.21081	6.17736e-09	2.01952e-07	PARK7;MFN2;MUL1;PINK1;HAX1;EIF2D;DYRK3;MTIF2;ATG9A;KIF9;PPARGC1A;FBXW7;GFM2;VDAC1;SQSTM1;WIPI2;TOMM7;FIS1;RB1CC1;VCP;MRRF;OPTN;KIF5B;GBF1;BNIP3;AMBRA1;MARK2;GABARAPL1;DNM1L;RNF41;USP30;MTIF3;ATG14;KLC1;TSC2;GABARAPL2;GABARAP;BECN1;WIPI1;GSK3A;MAP1LC3A;SREBF2;TSPO;FUNDC1;WDR45;MCTS1;FUNDC2
GO:0006605	protein targeting	140	1.53446	1.5562e-08	4.89914e-07	PEX10;ICMT;PEX14;MFN2;PINK1;HMGCL;SCP2;HAX1;PEX19;TOMM40L;TIMM17A;ADORA1;SRP9;GNPAT;TOMM20;MPV17;PEX13;TRAK2;IDH1;MFF;MTERF4;CHCHD4;HACL1;ACAA1;TRAK1;ARIH2;BAP1;SPCS1;ACOX2;TOMM70;RAB7A;PIK3R4;DNAJC19;PARL;EHHADH;GRPEL1;FBXW7;AMACR;ZFYVE16;HSD17B4;UBE2D2;ECI2;PEX6;DDO;PEX7;PEX3;ZDHHC4;TOMM7;YWHAG;CROT;PEX1;FIS1;PMPCB;IMMP2L;AGK;GSTK1;TCAF1;CDK5;DMTN;EPHX2;PEX2;VPS13A;CRAT;DNLZ;PMPCA;PITRM1;SEC61A…
GO:0006399	tRNA metabolic process	74	1.82602	1.71981e-08	5.22087e-07	ZBTB8OS;TRIT1;PARS2;TYW3;WARS2;TARS2;DARS2;TSEN15;TRMT1L;IARS2;DDX1;TRMT61B;TPRKB;DARS;OSGEPL1;GTF3C3;THUMPD3;TSEN2;EXOSC7;LARS2;ELP6;QARS;RPP14;TRMT10C;GRSF1;PPA2;GATB;HARS2;FARS2;VARS2;AARS2;MTO1;QRSL1;GTF3C6;TRMT11;AIMP2;PTCD1;DUS4L;ELP3;TRMT12;TRMO;URM1;GTF3C4;GTF3C5;SEPHS1;RPP30;TRUB1;TRPT1;NARS2;YARS2;POP5;CARS2;KIAA0391;ALKBH1;LCMT2;MTFMT;TARSL2;POLR3K;EARS2;GTF3C1;KARS;ELP5;ELAC2;METTL2A;…
GO:0007006	mitochondrial membrane organization	55	1.97114	5.50765e-08	1.61431e-06	DNAJC11;MFN2;MUL1;PINK1;OMA1;THEM4;TOMM20;IMMT;MAIP1;GSK3B;CHCHD6;TFDP2;MFN1;OPA1;LETM1;COX18;CAMK2A;HEBP2;RCC1L;YWHAG;CHCHD3;AGK;CLN8;PPIF;BNIP3;UQCC3;BAD;TFDP1;CALM1;MOAP1;PPP1R13B;RHOT2;MPV17L;NOL3;SPG7;TIMM22;YWHAE;TMEM11;RHOT1;AFG3L2;ACAA2;TIMM13;ALKBH7;TIMM29;NDUFA13;PDCD5;TIMM50;GSK3A;ROMO1;CHCHD10;TOMM22;SAMM50;APOO;APOOL;TAZ
GO:0006397	mRNA processing	158	1.46505	6.43084e-08	1.82207e-06	AURKAIP1;SSU72;CDK11B;TARDBP;KDM1A;SYF2;PPP1R8;DNAJC8;THRAP3;LSM10;PPIE;YBX1;RNPC3;RBM15;BCAS2;CHTOP;PRDX6;TSEN15;CDC73;DDX1;PNPT1;SNRNP27;PCBP1;USP39;SNRNP200;IWS1;WDR33;CIR1;PPIL3;RPUSD3;TSEN2;LSM3;USP4;THOC7;RSRC1;PPARGC1A;POLR2B;GRSF1;METTL14;CWC27;PTCD2;IK;GEMIN5;SLU7;SNRNP48;RBM24;SNRPC;PPIL1;CMTR1;APOBEC2;CDC5L;SF3B5;SCAF8;GTF2H5;QKI;HNRNPA2B1;LSM5;TBRG4;POLR2J;RBM28;LUC7L2;RBPMS;LSM1;POLR…
GO:0003012	muscle system process	140	1.49456	9.67289e-08	2.65224e-06	RNF207;MTOR;MYOM3;TRIM63;KDM4A;GSTM2;KCND3;CASQ2;ARHGEF11;ATP1A2;RCSD1;ATP1B1;TNNT2;PPP1R12B;ADORA1;PARP1;ACTN2;RYR2;EHD3;SLC8A1;KLHL41;TTN;CFLAR;SUMO1;DES;OBSL1;HDAC4;CAV3;GPD1L;SCN5A;MYL3;TNNC1;SLMAP;LMOD3;KLF15;FGF12;PPARGC1A;PDLIM5;ANK2;CAMK2D;MYOZ2;HAND2;SORBS2;NDUFS6;COL4A3BP;HOMER1;CKMT2;KCNN2;ANXA6;SGCD;DSP;SRF;MLIP;PLN;GJA1;TRDN;HEY2;TBX20;CAMK2B;GTF2IRD2;GTF2IRD2B;CACNA2D1;LMOD2;CHRM2;K…
GO:0030048	actin filament-based movement	56	1.91575	1.36728e-07	3.63184e-06	RNF207;KCND3;ATP1A2;TNNT2;ADORA1;ACTN2;RYR2;EPB41L5;TTN;SUMO1;DES;CAV3;GPD1L;SCN5A;MYL3;TNNC1;FGF12;ANK2;CAMK2D;KCNN2;SGCD;DSP;PLN;GJA1;WIPF3;CACNA2D1;KCNH2;GATA4;TIGD5;TPM2;TMOD1;CACNB2;CTNNA3;KCNQ1;MYBPC3;SCN2B;CACNA1C;KCNJ8;PKP2;MYL6B;MYL2;MYH7;SYNE2;ACTC1;TPM1;TCAP;JUP;KCNJ2;DSC2;DSG2;NEDD4L;SCN1B;MYH14;TNNI3;SNTA1;DMD
GO:0009896	positive regulation of catabolic process	135	1.49051	1.95003e-07	5.02281e-06	DVL1;PARK7;MFN2;MUL1;PINK1;PUM1;FAF1;NRDC;TMEM59;PRKAA2;ADORA1;PFKFB2;PNPT1;HECW2;SUMO1;IRS1;GIGYF2;CAV3;FYCO1;ARIH2;NPRL2;GSK3B;RAB7A;PIK3CB;USP13;MAGEF1;FBXL5;RCHY1;EGF;METTL14;SCOC;FBXW7;NNT;RNF14;NDFIP1;SH3RF2;LARP1;MAPK9;RBM24;BAG6;UQCC2;TFEB;GCLC;SESN1;TOMM7;PSMC2;NUB1;CNOT7;YTHDF3;WWP1;RNF19A;RNF139;HSF1;VCP;FAM122A;TRIM32;LRSAM1;ENDOG;TSC1;OPTN;SUPV3L1;CPEB3;IDE;BNIP3;PNPLA2;SVIP;AMBRA1;P…
GO:0043648	dicarboxylic acid metabolic process	47	1.98353	3.99222e-07	9.98056e-06	NMNAT1;SDHB;ALDH4A1;FH;MDH1;SUCLG1;SLC25A12;IDH1;SUCLG2;DHFR2;NIT2;ALDH1L1;NMNAT3;MTHFD2L;SDHA;MTRR;MRPS36;DHFR;ALDH5A1;GCLC;ME1;DDO;OGDH;MDH2;SDHAF3;DLD;ADHFE1;GRHPR;PHYH;GLUD1;GOT1;ME3;SUCLA2;L2HGDH;MTHFD1;DLST;ADSSL1;MTHFS;IDH2;QPRT;GPT2;GOT2;ACSF3;ME2;GGT7;ACOT8;PRODH
GO:0007034	vacuolar transport	54	1.87575	5.15262e-07	1.25135e-05	PINK1;SNX27;SNAPIN;EHD3;TRAK2;RBSN;TRAK1;CHMP2B;RAB7A;PIK3R4;ZFYVE16;PCDHGA3;NDFIP1;KIF13A;VPS52;IGF2R;TMEM106B;VPS41;CHMP7;LEPROTL1;CHMP5;VCP;VPS13A;NCOA4;TSG101;VPS51;VPS11;CCDC91;GNPTAB;VPS33A;VPS36;NDFIP2;ATG14;VTI1B;VIPAS39;VPS18;SPTBN5;VPS39;VPS35;AKTIP;ATP6V0D1;VPS4A;RILP;ANKFY1;STX8;VPS25;BECN1;SNF8;RAB12;AP3D1;UBXN6;HOOK2;USE1;CHMP2A
GO:0008380	RNA splicing	134	1.45109	1.15224e-06	2.68101e-05	TARDBP;KDM1A;SYF2;PPP1R8;DNAJC8;ZBTB8OS;THRAP3;LSM10;PPIE;YBX1;RNPC3;RBM15;BCAS2;PRDX6;TSEN15;DDX1;SNRNP27;PCBP1;ZNF638;USP39;SNRNP200;IWS1;WDR33;PPIG;CIR1;PPIL3;TSEN2;LSM3;USP4;THOC7;RSRC1;PPARGC1A;POLR2B;METTL14;CWC27;PIK3R1;PPP2CA;IK;GEMIN5;SLU7;SNRNP48;RBM24;SNRPC;PPIL1;CDC5L;SF3B5;SCAF8;QKI;HNRNPA2B1;LSM5;RP9;POLR2J;RBM28;LUC7L2;FASTK;RBPMS;LSM1;POLR2K;PUF60;SMU1;HABP4;CELF2;PRPF18;CSTF2T;RB…
GO:0006790	sulfur compound metabolic process	117	1.49248	1.16703e-06	2.68101e-05	PARK7;HMGCL;ST3GAL3;MMACHC;ACOT11;GSTM4;GSTM2;GSTM3;THEM4;PMVK;TSTD1;MGST3;MPC2;ACBD6;BPNT1;IBA57;MTR;ADI1;NFU1;PCYOX1;MCEE;SUCLG1;CIAO1;DBI;PDK1;IDH1;ACSL3;OXSM;HYAL1;PDHB;SUCLG2;PCCB;MCCC1;LIAS;MTHFD2L;MGST2;ACSL1;MTRR;GHR;MCCC2;BHMT2;HSD17B4;HSPA9;MAT2B;ALDH5A1;ACOT13;PPT2;GLO1;GCLC;AMD1;MPC1;OGDH;DLD;AASS;GSTK1;MSRA;CSGALNACT1;GSR;PDP1;ST3GAL1;OPLAH;DGAT1;FXN;ISCA1;HACD1;ADO;MMS19;APIP;PDHX;B…
GO:0006090	pyruvate metabolic process	48	1.88482	1.84002e-06	4.11583e-05	PRKAA2;PGM1;SLC16A1;MPC2;PFKFB2;SLC25A12;PDK1;HDAC4;PDHB;PPARGC1A;VDAC1;GLO1;ME1;MPC1;OGDH;DLD;BPGM;PRKAG2;PDP1;DHTKD1;HK1;PGAM1;PDHX;ME3;DLAT;GAPDH;TPI1;LDHB;PFKM;PRKAG1;ENTPD5;ESRRB;GSTZ1;PKM;JMJD8;HAGH;ALDOA;SRR;ENO3;ALDOC;PDK2;ME2;BSG;INSR;GPI;PPARA;PDHA1;PGK1
GO:0033865	nucleoside bisphosphate metabolic process	54	1.793	2.74035e-06	5.97256e-05	PANK4;HMGCL;PPCS;ACOT11;THEM4;PMVK;MPC2;ACBD6;BPNT1;MCEE;SUCLG1;DBI;PDK1;ACSL3;OXSM;PDHB;SUCLG2;ACSL1;MCCC2;HSD17B4;ACOT13;PPT2;MPC1;OGDH;CROT;DLD;AASS;PDP1;DGAT1;HACD1;PANK1;PDHX;ACAT1;DLAT;ACACB;MVK;SUCLA2;ACOT1;ACOT2;DLST;GSTZ1;NUDT7;MLYCD;ACSF3;DCAKD;PDK2;ACSF2;GCDH;TECR;ACSS1;ACSS2;ACOT8;PDHA1;ABCD1
GO:0070646	protein modification by small protein removal	97	1.52091	3.7959e-06	8.06628e-05	PARK7;USP48;PSMB2;USP24;MINDY1;PSMD4;PSMB4;USP21;UCHL5;TOMM20;USP39;PSMD1;TADA3;WDR48;USP19;USP4;RNF123;BAP1;ACTR8;PSMD6;USP13;SENP2;TADA2B;USP46;COPS4;TNIP1;SNX3;PSMB1;PSMA2;COPS6;PSMC2;POLB;COPS5;ENY2;VCP;PSMB7;UBE2D1;ZRANB1;PSMD13;EIF3F;USP47;PSMA1;PSMC3;UBXN1;OTUB1;BIRC2;USP28;USP2;COPS7A;USP5;MCRS1;SART3;USP30;PSMB5;PSME1;NEDD8;PSMA6;PSMC6;PSMA3;PSMC1;WDR20;USP8;MINDY2;PSMA4;USP7;PSMD7;USP10…
GO:0010608	posttranscriptional regulation of gene expression	149	1.38444	5.87891e-06	0.00012188	TARDBP;MTOR;PINK1;PPP1R8;PUM1;AGO4;AGO1;THRAP3;PABPC4;YBX1;NSUN4;DPH5;SMG5;SMG7;FAM129A;MAPKAPK2;SRP9;DDX1;PUM2;LRPPRC;MTIF2;PAIP2B;PTCD3;CNOT11;EPB41L5;FASTKD1;PRKRA;FASTKD2;MRPL44;GIGYF2;RPUSD3;EIF1B;EXOSC7;LIMD1;DCP1A;EIF4E3;TRMT10C;EEFSEC;EIF2A;FXR1;EIF2B5;EIF4A2;GUF1;POLR2B;METAP1;METTL14;NAF1;FASTKD3;DROSHA;PAIP1;MRPS27;DHFR;PAIP2;PURA;LARP1;GEMIN5;CPEB4;GCNT2;RBM24;UQCC2;RMND1;QKI;EIF2AK1;…
GO:0070584	mitochondrion morphogenesis	14	3.16099	6.51149e-06	0.000131523	PNPT1;MFF;OPA1;NDUFS6;COL4A3BP;FIS1;SSBP1;SUPV3L1;DNM1L;NUBPL;SLIRP;POLDIP2;OPA3;MYH14
GO:0000209	protein polyubiquitination	87	1.54065	6.65354e-06	0.000131523	MIB2;UBE4B;FBXO44;FBXO6;RNF115;RNF187;RMND5A;UBE2E3;HECW2;CUL3;ARIH2;DZIP3;FBXO40;ANAPC13;SPSB4;TMEM129;FBXL5;HERC6;FBXW7;FBXL7;ERCC8;LNPEP;FBXL17;SKP1;UBE2B;CDC23;UBE2D2;RNF14;FBXW11;RNF5;RNF8;UBR2;UBE2D4;UBE2H;MKRN1;CUL1;UBE3C;TNKS;WWP1;RNF19A;FBXO32;SHARPIN;PLAA;UBE2R2;FBXO10;RNF20;CDC26;TRIM32;FBXW2;LRSAM1;FBXW5;ANAPC2;UBE2D1;BTRC;FBXW4;ZFP91;OTUB1;PELI3;BIRC2;UBE4A;RNF41;UBE3B;ANAPC7;FBXO21;…
GO:0032259	methylation	111	1.44868	1.01603e-05	0.000196279	PRDM16;ICMT;KDM4A;NSUN4;TYW3;DPH5;RBM15;TDRKH;CHTOP;ASH1L;TRMT1L;SMYD2;PARP1;MTR;SMYD3;TFB2M;TRMT61B;DPY30;FAM98A;NDUFAF7;SMYD1;IWS1;METTL5;METTL21A;MTERF4;SETMAR;THUMPD3;SATB1;AMT;WDR82;TRMT10C;NSD2;ZCCHC4;METTL14;MTRR;SETD9;BHMT2;H2AFY;NSD1;TPMT;HIST1H1C;CMTR1;MTO1;COQ3;TRMT11;PCMT1;ARMT1;TFB1M;MRM2;CBLL1;ASH2L;PCMTD1;TRMT12;TRMO;RNF20;NTMT1;COMTD1;AS3MT;RRP8;CTR9;PRMT3;METTL15;PRDM11;EMG1;ATF7…
GO:0016999	antibiotic metabolic process	55	1.71285	1.11792e-05	0.000211162	PARK7;SDHB;AKR7A2;PINK1;SDHC;PRDX6;FH;MDH1;SUCLG1;IDH1;PDHB;SUCLG2;ST6GAL1;ADH5;CBR4;SDHA;NNT;GNPDA1;ALDH5A1;OGDH;MDH2;AKR1B1;PXDNL;ST3GAL1;ACO1;DHTKD1;PRDX3;CAT;SDHAF2;PRDX5;ME3;DLAT;SDHD;CMAS;CS;ALDH2;ESD;SUCLA2;DLST;IDH3A;MTHFS;IDH2;FAHD1;MPV17L;ME2;PRDX2;IDH3B;ACSS1;ACSS2;SOD1;ACO2;PDHA1;MAOB;IDH3G;RENBP
GO:0009451	RNA modification	57	1.69339	1.16459e-05	0.000215196	TRIT1;NSUN4;TYW3;RBM15;TRMT1L;TFB2M;TRMT61B;TPRKB;OSGEPL1;MTERF4;THUMPD3;RPUSD3;ELP6;TRMT10C;NUDT16;METTL14;NAF1;CMTR1;APOBEC2;AARS2;MTO1;TRMT11;TFB1M;MRM2;DUS4L;CBLL1;ELP3;TRMT12;TRMO;TRUB2;URM1;SEPHS1;TRUB1;METTL15;EMG1;ZC3H13;ALKBH1;RPUSD2;LCMT2;MTFMT;TSR3;PARN;FTO;MRM3;METTL16;ELP5;ALKBH5;MRM1;METTL2A;RNMT;ELP2;CDK5RAP1;MOCS3;APOBEC3C;TRMU;HSD17B10;TRMT2B
GO:0048193	Golgi vesicle transport	116	1.43121	1.21037e-05	0.000218896	CAPZB;TRAPPC3;EPS15;SCAMP3;BGLAP;KLHL12;MIA3;COG2;TRAPPC12;NBAS;PREB;EHD3;SPTBN1;COMMD1;TEX261;EXOC6B;LMAN2L;CCDC93;ACSL3;CUL3;RBSN;DYNC1LI1;GOLGA4;GORASP1;COL7A1;TFG;GOLGB1;RAB6B;TBC1D14;USO1;ANK2;TRIM23;KIF3A;SAR1B;DCTN4;KIF13A;VPS52;GOPC;IGF2R;TMED4;DYNC1I1;CUX1;COG5;CAPZA2;COPG2;DCTN6;DDHD2;ANK1;LYPLA1;RAB2A;RNF139;TRAPPC9;DCTN3;VCP;VPS13A;STX17;PPP6C;SPTAN1;OPTN;ANK3;EXOC6;SEC31B;GBF1;ACTR1A…
GO:0071826	ribonucleoprotein complex subunit organization	83	1.52981	1.44733e-05	0.000253334	MRPL20;AGO4;AGO1;NSUN4;PRKAA2;CDC73;EIF2D;DYRK3;DDX1;PUM2;MTIF2;USP39;SNRNP200;FASTKD2;MTERF4;LSM3;LIMD1;DHX30;USP4;EIF2A;G3BP2;NAF1;TAF9;GFM2;GEMIN5;MRPL22;SLU7;SNRPC;MDN1;SBDS;EIF4H;LUC7L2;CNOT7;MTERF3;EIF3H;VCP;MRRF;MRPS2;CELF2;PRPF18;KIF5B;EIF3F;EIF3M;MRPL11;CLNS1A;DDX6;STRAP;SCAF11;EIF4B;SART3;ATXN2;MTIF3;DYNC1H1;KLC1;SNUPN;MRPS11;CNOT1;NOL3;DDX28;PRMT7;PRPF8;C1QBP;PLD6;ERAL1;ZNHIT3;MAPT;MRP…
GO:0072524	pyridine-containing compound metabolic process	57	1.68232	1.4604e-05	0.000253334	KCNAB2;NMNAT1;PRKAA2;PGM1;NUDT17;NAXE;MPC2;PFKFB2;MDH1;SLC25A12;IDH1;HDAC4;GPD1L;PDHB;NMNAT3;PPARGC1A;NADK2;NNT;NUDT12;ME1;MPC1;OGDH;MDH2;DLD;BPGM;PRKAG2;VCP;DHTKD1;HK1;RNLS;PGAM1;TALDO1;PDHX;GAPDH;TPI1;PFKM;PRKAG1;NAXD;ENTPD5;ESRRB;PKM;IDH2;JMJD8;QPRT;ALDOA;ENO3;ALDOC;PNPO;AFMID;DCXR;ME2;INSR;GPI;PDXK;PPARA;PDHA1;PGK1
GO:0033013	tetrapyrrole metabolic process	28	2.14305	1.49437e-05	0.000254043	UROD;MMACHC;PPOX;IBA57;MTR;MMADHC;SLC25A38;ALAS1;MTRR;TMEM14C;LMBRD1;EIF2AK1;BLVRA;FXN;ALAD;COX15;UROS;HMBS;MMAB;SUCLA2;CLYBL;HMOX2;COX10;NFE2L1;RSAD1;FECH;BLVRB;TSPO
GO:0031929	TOR signaling	44	1.79001	2.33047e-05	0.000388412	MTOR;PINK1;SZT2;PRKAA2;LAMTOR5;LAMTOR2;TIPRL;DYRK3;TMEM127;NPRL2;GPAT3;LAMTOR3;FNIP1;HDAC3;LARP1;UBR2;RRAGD;SESN1;MIOS;LAMTOR4;RRAGA;MAPKAP1;TSC1;EIF4EBP2;LAMTOR1;GAS6;AKT1;UBR1;WDR24;TSC2;MLST8;WDR59;FLCN;SMCR8;RPTOR;STK11;GSK3A;KPTN;AKT1S1;TTI1;KLHL22;SYAP1;ARAF;RRAGB
GO:0006352	DNA-templated transcription, initiation	78	1.52478	2.94366e-05	0.000481175	CTNNBIP1;TAF12;THRAP3;RORC;ESRRG;TFB2M;GTF3C3;NR2C2;KAT2B;NR1D2;THRB;RARB;MITF;PPARGC1A;POLR2B;SMARCA5;NR3C2;SUB1;TAF9;TAF7;MED7;RXRB;MED20;SRF;HEY2;GTF2H5;GTF2I;TAF6;POLR2J;PSMC2;BRF2;POLR2K;MED27;GTF3C4;GTF3C5;RXRA;TFAM;POLR2L;TEAD1;PSMC3;TAF6L;ESRRA;CCND1;MED17;PGR;ATF7IP;NR2C1;TBX5;GTF2F2;MED4;PSMC6;MNAT1;ESRRB;GTF2A2;SNAPC5;GTF3C1;SGF29;POLR2C;MED31;TAF15;MED1;MED24;THRA;PSMC5;POLRMT;POLR2E;…
GO:1901293	nucleoside phosphate biosynthetic process	108	1.42185	3.248e-05	0.000520906	PANK4;NMNAT1;PINK1;PPCS;PRKAA2;PGM1;AK4;FLAD1;NAXE;MPC2;PFKFB2;PARP1;SUCLG1;COX5B;SLC25A12;PDK1;ACSL3;HDAC4;NME6;PDHB;GUCA1C;ADCY5;NMNAT3;PPARGC1A;MTHFD2L;GPAT3;ACSL1;NADK2;NUDT12;RAD50;NME5;PPT2;ME1;HDDC2;MPC1;OGDH;DNAJC30;DLD;BPGM;PRKAG2;PDP1;CYC1;AK3;VCP;STOML2;NPR2;RFK;AK1;UCK1;DHTKD1;HACD1;HK1;ADK;RNLS;PANK1;PGAM1;LHPP;RRM1;PDHX;UQCC3;ACAT1;DLAT;GAPDH;TPI1;PFKM;ADCY6;PRKAG1;ACACB;CDADC1;NAXD…
GO:0010927	cellular component assembly involved in morphogenesis	42	1.78924	3.5813e-05	0.000563723	MYOM3;CASQ2;TNNT2;PROX1;OBSCN;GNPAT;ACTN2;CLASP1;KLHL41;TTN;CFLAR;OBSL1;CAV3;CLASP2;DAG1;LMOD3;ANK2;MYOZ2;SRF;LMOD2;MYOM2;TMOD1;NEBL;SYNPO2L;LDB3;NRAP;ILK;MYBPC3;MYL2;MPP5;ACTC1;TPM1;AKAP13;MEF2A;MYLK3;PAFAH1B1;TCAP;PRKAR1A;MYOM1;FHOD3;SMAD4;ERCC2
GO:0016042	lipid catabolic process	101	1.43423	3.93285e-05	0.000607805	MTOR;PAFAH2;MECR;FABP3;ECHDC2;SCP2;CPT2;ACADM;PRDX6;ADORA1;IAH1;HADHA;HADHB;ABHD1;PEX13;MCEE;SMPD4;HIBCH;IDH1;IRS1;HACL1;ACAA1;ACOX2;RAB7A;PLD1;NCEH1;EHHADH;HRASLS;HADH;PLA2G12A;MGST2;ETFDH;AMACR;PLCXD3;HSD17B4;GM2A;ECI2;CYP39A1;ECHDC1;PEX7;AIG1;CROT;NAPEPLD;DDHD2;PEX2;DECR1;GBA2;HINT2;AUH;CRAT;PNPLA7;PHYH;ACBD5;PSAP;ECHS1;PNPLA2;SMPD1;DAGLA;PLA2G16;ACAT1;BCO2;ETFBKMT;ABCD2;ACACB;ACAD10;ACADS;ASP…
GO:0018205	peptidyl-lysine modification	112	1.40489	4.14919e-05	0.000629788	PRDM16;PARK7;MUL1;TAF12;KDM4A;PRKAA2;RWDD3;ASH1L;TADA1;SMYD2;SMYD3;SUPT7L;DPY30;BCL11A;SMYD1;KANSL3;LIPT1;RANBP2;IWS1;EPC2;SUMO1;METTL21A;HDAC4;SETMAR;TADA3;KAT2B;WDR82;KLF15;SENP2;CTBP1;NSD2;TADA2B;PPARGC1A;LIAS;CLOCK;TAF9;H2AFY;TAF7;NSD1;SIRT5;HIST1H1C;BAG6;BRPF3;HDAC9;ING3;ELP3;ASH2L;EYA1;NSMCE2;HINT2;GTF3C4;KAT6B;LDB1;SIRT3;TOLLIP;APBB1;CTR9;TAF6L;NAA40;DPF2;KAT5;ING4;ETFBKMT;KANSL2;MCRS1;YEA…
GO:0010821	regulation of mitochondrion organization	62	1.59076	4.61726e-05	0.000688538	PARK7;MFN2;MUL1;PINK1;OMA1;HAX1;MFF;HIGD1A;ARIH2;BAP1;GSK3B;FAM162A;TFDP2;PARL;OPA1;PPARGC1A;FBXW7;VDAC1;SQSTM1;TOMM7;YWHAG;FIS1;DDHD2;STOML2;FXN;OPTN;PPIF;BNIP3;BAD;VPS11;DNM1L;RNF41;USP30;SIRT4;TFDP1;MOAP1;APOPT1;PPP1R13B;AKT1;RHOT2;TSC2;PAM16;MPV17L;VPS35;NOL3;DHODH;YWHAE;PLD6;FLCN;MIEF2;RHOT1;MAPT;NPEPPS;ACAA2;UBL5;PDCD5;GSK3A;UBE2L3;CHCHD10;MIEF1;SREBF2;TSPO
GO:0034248	regulation of cellular amide metabolic process	118	1.38403	5.40985e-05	0.000792822	MTOR;PINK1;PUM1;AGO4;AGO1;NSUN4;DPH5;FAM129A;SRP9;DDX1;PUM2;LRPPRC;MTIF2;PAIP2B;PTCD3;CNOT11;PDK1;FASTKD2;GIGYF2;RPUSD3;EIF1B;EIF4E3;TRMT10C;EEFSEC;EIF2A;FXR1;EIF2B5;EIF4A2;GUF1;METAP1;METTL14;FASTKD3;PAIP1;MRPS27;DHFR;PAIP2;PURA;LARP1;GEMIN5;CPEB4;RBM24;UQCC2;RMND1;QKI;EIF2AK1;MALSU1;EIF4H;RCC1L;GSAP;CNOT7;YTHDF3;C8orf88;PDP1;RIDA;EIF3H;MRPL13;RNF139;ACO1;HABP4;TRUB2;GLE1;TSC1;RXRA;LARP4B;EIF4EB…
GO:0042176	regulation of protein catabolic process	114	1.39133	5.62842e-05	0.000810873	DVL1;PARK7;PINK1;FAF1;NRDC;GLMN;UCHL5;EGLN1;ATRAID;COMMD1;PDCL3;HECW2;SUMO1;PSMD1;CAV3;ARIH2;USP19;FHIT;GSK3B;RAB7A;USP13;MAGEF1;FBXL5;RCHY1;EGF;FBXW7;TAF9;RNF14;NDFIP1;SH3RF2;MAPK9;TRIM39;BAG6;UQCC2;GCLC;UFL1;SNX3;PSMC2;NUB1;WWP1;LAPTM4B;RNF19A;RNF139;VCP;RGP1;FAM122A;PTPN3;ALAD;TRIM32;IDE;BTRC;SVIP;PACSIN3;PSMC3;DDB1;UBXN1;RDX;VPS11;USP5;RNF41;NUDT15;PSME1;PSMC6;PSMC1;AKT1;UBE3A;USP8;SNX1;OAZ2;…
GO:0060537	muscle tissue development	114	1.38758	6.38265e-05	0.000904208	UBE4B;MTOR;MYOM3;AKIRIN1;BCL9;MEF2D;TNNT2;PROX1;EGLN1;ACTN2;RYR2;ZBTB18;SLC8A1;SMYD1;FHL2;KLHL41;TTN;CFLAR;FZD7;OBSL1;HDAC4;CAV3;NR1D2;RARB;MYL3;USP19;TNNC1;LMOD3;POPDC2;PPARGC1A;SGCB;PDLIM5;MYOZ2;SORBS2;PTCD2;HOMER1;HAND1;SGCD;DSP;RBM24;FLOT1;UQCC2;MED20;SRF;POPDC3;PLN;HEY2;HDAC9;TBX20;CDK5;MYOM2;GATA4;ADRA1A;EYA1;ZFPM2;TSC1;GTF3C5;RXRA;NEBL;SVIL;BMPR1A;NRAP;SOX6;MYBPC3;PKP2;MYL6B;LRRC10;MYL2;TB…
GO:0010256	endomembrane system organization	121	1.366	8.22008e-05	0.00114542	TARDBP;PLEKHM2;TOR1AIP1;MIA3;COG2;ARV1;TRAPPC12;EHD3;SPTBN1;REEP1;TMEM127;LMAN2L;CLASP1;GORASP2;LNPK;ALS2;OBSL1;STK25;CAV3;RBSN;CLASP2;GORASP1;CHMP2B;GOLGB1;RAB7A;TMCC1;DNAJC13;USO1;ANK2;CLCN3;COL4A3BP;SQSTM1;DTNBP1;FLOT1;BAG6;PACSIN1;SNX3;TRDN;VTA1;SYNE1;SUN1;TMED4;VPS37D;AKAP9;VPS37A;CHMP7;RAB2A;LAPTM4B;SH3GL2;CHMP5;STX17;OPTN;RAB18;ANK3;PSAP;GBF1;TSG101;PACSIN3;SYT7;BANF1;LAMTOR1;RAB30;HIKESHI…
GO:0031163	metallo-sulfur cluster assembly	13	2.79544	9.91315e-05	0.00135906	IBA57;NFU1;CIAO1;HSPA9;FXN;ISCA1;MMS19;ISCU;NUBPL;ISCA2;NUBP1;CIAPIN1;NFS1
GO:0046390	ribose phosphate biosynthetic process	82	1.45211	0.000127229	0.00171658	PANK4;PINK1;PPCS;PRKAA2;PGM1;AK4;MPC2;PFKFB2;PARP1;COX5B;SLC25A12;PDK1;ACSL3;HDAC4;NME6;PDHB;ADCY5;PPARGC1A;ACSL1;NME5;PPT2;MPC1;OGDH;DNAJC30;DLD;BPGM;PRKAG2;PDP1;CYC1;AK3;VCP;STOML2;NPR2;RFK;AK1;UCK1;DHTKD1;HACD1;HK1;ADK;PANK1;PGAM1;PDHX;UQCC3;ACAT1;DLAT;GAPDH;TPI1;PFKM;ADCY6;PRKAG1;ACACB;ENTPD5;ESRRB;GSTZ1;ADSSL1;PKM;NME4;JMJD8;ADCY9;ALDOA;DHODH;MLYCD;ACSF3;VPS9D1;ENO3;FLCN;ALDOC;DCAKD;PDK2;INS…
GO:0043462	regulation of ATPase activity	32	1.8526	0.000136136	0.00180805	CHTOP;ATP1B1;TOR1AIP1;TNNT2;RAB4A;RYR2;SUMO1;METTL21A;SETMAR;MYL3;TNNC1;DNAJC19;PLN;DNAJB6;TPM2;TSC1;PPIF;DNAJC24;MYBPC3;DNAJC15;OXA1L;TPM1;PAM16;DNAJA2;GABARAPL2;DNAJC7;DYNLL2;DNM2;RAB3A;NAPA;TNNI3;RGN
GO:0043543	protein acylation	77	1.46096	0.000162105	0.00211984	PARK7;TAF12;PRKAA2;TADA1;SUPT7L;PPM1B;KANSL3;DBI;IWS1;EPC2;TADA3;KAT2B;HHATL;SELENOK;GSK3B;KLF15;MAP6D1;EHHADH;CTBP1;TADA2B;PPARGC1A;CLOCK;TAF9;TAF7;BAG6;BRPF3;ZDHHC4;OGDH;MDH2;DLD;ING3;ELP3;HINT2;NAA35;GTF3C4;KAT6B;LDB1;APBB1;TAF6L;NAA40;DPF2;KAT5;ING4;KANSL2;MCRS1;YEATS4;NAA30;PPM1A;DPF3;DLST;EID1;MORF4L1;ABHD17C;NAA60;SGF29;SRCAP;KAT8;BRD7;CTCF;TERF2IP;ZDHHC7;MYOCD;FLCN;USP22;NATD1;HDAC5;MAPT;…
GO:0030258	lipid modification	91	1.41213	0.000171416	0.00220764	MTOR;MECR;FABP3;ECHDC2;SCP2;CPT2;ACADM;PIP5K1A;ADIPOR1;BPNT1;HADHA;HADHB;PEX13;HIBCH;IRS1;HACL1;ACAA1;ACOX2;PIK3CB;EHHADH;PPARGC1A;HADH;EGF;GAB1;ETFDH;CYP4V2;AMACR;PIK3R1;HSD17B4;FGF1;FGF18;ECI2;ECHDC1;PEX7;CROT;AGK;PRKAG2;MTMR9;EPHX2;PEX2;IMPA1;DECR1;EFR3A;PIP5K1B;AUH;CRAT;PHYH;INPP5A;ECHS1;DGKZ;LAMTOR1;INPPL1;ACAT1;ETFBKMT;ABCD2;B4GALNT1;ACACB;ACAD10;PTPN11;SIRT4;ACADS;FGF9;TTC7B;AKT1;IVD;ETFA;…
GO:0035051	cardiocyte differentiation	50	1.60131	0.000199665	0.00253306	MTOR;MYOM3;PROX1;ACTN2;SLC8A1;FHL2;TTN;FZD7;OBSL1;CAV3;RARB;SGCB;PDLIM5;HAND2;SORBS2;SGCD;SRF;HEY2;MYOM2;GATA4;ADRA1A;TSC1;RXRA;NEBL;NRAP;SOX6;MYBPC3;LRRC10;MYL2;TBX5;PARP2;AKAP6;ACTC1;ALPK3;AKAP13;MESP1;MEF2A;MYLK3;MAP2K4;MYOCD;TCAP;MYOM1;GATA6;FHOD3;SMAD4;PIN1;GSK3A;BMP7;CBY1;PPARA
GO:0042398	cellular modified amino acid biosynthetic process	21	2.10733	0.000230827	0.00288534	PARK7;ACADM;ALDH9A1;CHDH;DHFR2;MGST2;DHFR;ALDH7A1;GCLC;PTDSS1;OPLAH;PTDSS2;MTHFD1;MTHFS;HAGH;GAMT;SLC27A1;CKM;GGT7;GSS;TMLHE
GO:0048284	organelle fusion	44	1.64207	0.000248555	0.00306191	MFN2;MUL1;OMA1;SNAPIN;SNAP47;MFF;CHMP2B;RAB7A;MFN1;VPS8;OPA1;USO1;PCDHGA3;STX7;VPS41;RCC1L;FIS1;CHCHD3;TSNARE1;STOML2;STX17;MIGA2;KIF5B;BNIP3;SYT7;VPS11;C2CD5;DNM1L;USP30;TBC1D4;VTI1B;VPS18;VPS39;SPG11;VPS4A;ANKFY1;STX8;PLD6;MIEF2;AFG3L2;RAB3A;AKT2;SNAP29;MIEF1
GO:0016311	dephosphorylation	134	1.31259	0.000252286	0.00306348	SSU72;CAMTA1;MTOR;PINK1;PPP1R8;NT5C1A;DNAJC6;RPAP2;PPM1J;ACP6;ENSA;PRUNE1;SMG5;DUSP27;TIPRL;SMG7;ADORA1;PFKFB2;PPP2R5A;BPNT1;NTPCR;ACP1;PPP1CB;PPM1B;INPP4A;PTPN4;MGAT5;PHOSPHO2;PPP1R1C;DUSP19;DUSP28;PPP1R7;MTMR14;CTDSPL;GSK3B;NUDT16;PPP2R3A;PPM1L;PPM1K;PPA2;PPP2CA;SH3RF2;PPARGC1B;FBXW11;DUSP22;PHACTR1;PPP1R11;PPP2R5D;RCAN2;NT5DC1;HDDC2;PPP1R14C;ELFN1;CYCS;PSPH;LMTK2;MFHAS1;PPP1R3B;MTMR9;EPHX2;DUS…
GO:0007033	vacuole organization	54	1.55317	0.00027705	0.00327076	MFN2;PINK1;SNAPIN;CCDC115;ATG9A;NPRL2;RAB7A;TBC1D14;RNF5;TFEB;WIPI2;TMEM106B;VPS41;CLN8;RB1CC1;LAPTM4B;CHMP5;STX17;LRSAM1;AMBRA1;SYT7;RAB1B;LAMTOR1;VPS11;GABARAPL1;GNPTAB;VPS33A;ULK1;ATG14;PACS2;VPS18;SPG11;ULK3;VPS35;AKTIP;GABARAPL2;MBTPS1;EMC6;GABARAP;SMCR8;ULK2;TMEM199;PIP4K2B;BECN1;WIPI1;GAA;TRAPPC8;HOOK2;NSFL1C;MAP1LC3A;TP53INP2;WDR45;UBQLN2;ATG4A
GO:0010644	cell communication by electrical coupling	15	2.41913	0.000277053	0.00327076	CASQ2;ATP1A2;ATP1B1;RYR2;SLC8A1;CAMK2D;GJA1;TRDN;ANK3;CACNA1C;PKP2;CALM1;PRKACA;ATP1A3;HRC
GO:0006383	transcription by RNA polymerase III	24	1.97049	0.000303328	0.0035319	MTOR;POLR3GL;ZC3H8;GTF3C3;ZNF76;GTF3C6;BRF2;POLR2K;MAF1;SNAPC3;GTF3C4;GTF3C5;POLR2L;PRDX5;POLR3B;GTF3A;SNAPC5;POLR3K;POLR3E;GTF3C1;RPTOR;POLR2E;POLR3F;AR
GO:0042692	muscle cell differentiation	102	1.36273	0.00031578	0.0036272	MTOR;KDM1A;MYOM3;GLMN;CASQ2;BCL9;TNNT2;PROX1;OBSCN;ACTN2;SMYD3;TRIM54;SLC8A1;SMYD1;FHL2;TANC1;KLHL41;TTN;CFLAR;FZD7;SPEG;OBSL1;HDAC4;CAV3;RARB;LMOD3;FBXO40;SGCB;ANKRD17;PDLIM5;ANK2;MYOZ2;SORBS2;PTCD2;HOMER1;CTNNA1;HDAC3;SGCD;RBM24;FLOT1;SRF;ASF1A;HEY2;SYNE1;HDAC9;LMOD2;SMARCD3;MYOM2;GATA4;ADRA1A;TMOD1;TRIM32;PLPP7;TSC1;RXRA;NEBL;SYNPO2L;LDB3;NRAP;SOX6;MYBPC3;LRRC10;ATP2A2;MYL2;TBX5;FGF9;PARP2;AKA…
GO:0031032	actomyosin structure organization	61	1.49705	0.000361537	0.00409742	MTOR;ARHGEF10L;ASAP3;MYOM3;EPB41;LURAP1;CASQ2;TNNT2;PROX1;OBSCN;ACTN2;EPB41L5;CLASP1;KLHL41;TTN;CFLAR;OBSL1;CUL3;CAV3;CLASP2;LMOD3;LIMCH1;MYOZ2;PIK3R1;PHACTR1;SRF;PPP1R9A;ALKBH4;LMOD2;MYOM2;SFRP1;FRMD3;TMOD1;EPB41L4B;TSC1;NEBL;SYNPO2L;LDB3;SORBS1;NRAP;MYBPC3;WNT11;MYL2;CDC42BPB;ACTC1;FRMD5;TRPM7;TPM1;BBS4;AKAP13;MEF2A;MYLK3;VPS4A;MYO18A;TCAP;PRKAR1A;MYOM1;FHOD3;SMAD4;MYH14;MKKS
GO:0072522	purine-containing compound biosynthetic process	83	1.40376	0.000398702	0.00445917	PANK4;PINK1;PPCS;PRKAA2;PGM1;AK4;MPC2;PFKFB2;PARP1;COX5B;SLC25A12;PDK1;ACSL3;HDAC4;NME6;PDHB;GUCA1C;ADCY5;PPARGC1A;MTHFD2L;ACSL1;NME5;GMPR;PPT2;AMD1;MPC1;OGDH;DNAJC30;DLD;BPGM;PRKAG2;PDP1;CYC1;AK3;VCP;STOML2;NPR2;AK1;DHTKD1;HACD1;HK1;ADK;PANK1;PGAM1;PDHX;UQCC3;ACAT1;DLAT;GAPDH;TPI1;PFKM;ADCY6;PRKAG1;ACACB;MTHFD1;ENTPD5;ESRRB;GSTZ1;ADSSL1;ADAL;PKM;NME4;JMJD8;ADCY9;ALDOA;MLYCD;ACSF3;VPS9D1;ENO3;FLC…
GO:0050879	multicellular organismal movement	23	1.95965	0.000443333	0.00489393	MTOR;GSTM2;CASQ2;RCSD1;TNNT2;GIGYF2;CAV3;TNNC1;HOMER1;CLN8;ATP2A2;MYH7;SYNM;VPS35;TCAP;KCNJ2;GAA;EEF2;XRCC1;MYH14;TNNI3;MB;DMD
GO:0000002	mitochondrial genome maintenance	15	2.33571	0.000456946	0.0049165	SLC25A33;PARP1;MPV17;SLC25A36;OPA1;PPARGC1A;PRIMPOL;SLC25A4;SSBP1;STOML2;MEF2A;DNAJA3;TEFM;LONP1;MGME1
GO:0031365	N-terminal protein amino acid modification	15	2.33571	0.000456946	0.0049165	PPM1B;METAP1D;KAT2B;HHATL;MAP6D1;METAP1;NAA35;NTMT1;NAA40;METAP2;NAA30;PPM1A;NAA60;NAA20;EP300
GO:0005996	monosaccharide metabolic process	86	1.38697	0.000486757	0.00517179	MTOR;WDTC1;OMA1;FGGY;PGM1;FPGT;RORC;ADIPOR1;PFKFB2;GALM;MDH1;RANBP2;SLC25A12;PDK1;IRS1;KAT2B;EPM2AIP1;PDHB;ABHD10;GSK3B;MAEA;PPARGC1A;PPP1R3G;ALDH5A1;GCLC;MDH2;SDHAF3;AKR1B1;BPGM;PPP1R3B;NCOA2;GALT;PGM5;HK1;SORBS1;PGAM1;GOT1;TALDO1;KCNJ11;TKFC;BAD;LRP5;INPPL1;DLAT;GAPDH;TPI1;PFKM;ACACB;CRYL1;B3GLCT;ESRRB;AKT1;SORD;GALK2;ARPP19;PKM;MPI;MAN2C1;MAN2A2;PGP;LCMT1;ALDOA;GOT2;MLYCD;SLC25A11;ENO3;ALDOC;P…
GO:0009895	negative regulation of catabolic process	86	1.37713	0.000624152	0.00654974	CPTP;PARK7;NMNAT1;TARDBP;MTOR;PINK1;THRAP3;YBX1;KDM4A;UCHL5;ADORA1;MAPKAPK2;NBAS;ATRAID;LRPPRC;PDCL3;SLC25A12;HDAC4;WDR6;USP19;FHIT;TBC1D14;PPARGC1A;NAF1;PAIP1;TAF9;LARP1;RBM24;TRIM39;BAG6;RNF5;SNX3;TAB2;MTMR9;GATA4;ADRA1A;LAPTM4B;RRAGA;RGP1;PTPN3;ALAD;TSC1;EIF4G2;SVIP;UBXN1;ETFBKMT;RNF41;USP30;ACACB;SLIRP;AKT1;HERC1;TSC2;PAM16;USP7;PARN;VPS35;N4BP1;FAM192A;GABARAPL2;RILP;SCO1;SMCR8;POLDIP2;BECN1…
GO:0034404	nucleobase-containing small molecule biosynthetic process	60	1.47251	0.000648387	0.00672108	NT5C1A;PRKAA2;PGM1;NUDT17;PFKFB2;SLC25A12;HDAC4;NME6;DHFR2;NUDT16;PPARGC1A;NUDT9;NUDT12;HINT1;NME5;NUDT3;DNPH1;AMD1;OGDH;BPGM;PRKAG2;PDE7A;VCP;UCK1;DHTKD1;HK1;ADK;PGAM1;ACAT1;GAPDH;TPI1;PFKM;PRKAG1;UNG;NUDT15;ENTPD5;ESRRB;ADAL;DUT;PKM;NME4;JMJD8;NTHL1;ALDOA;DCTPP1;DHODH;NUDT7;MLYCD;ENO3;NT5M;ALDOC;INSR;PDE4A;GPI;UCKL1;PPARA;PUDP;UPRT;PGK1;ABCD1
GO:0044262	cellular carbohydrate metabolic process	83	1.38304	0.000665238	0.00681267	MTOR;FGGY;PGM1;AGL;RORC;ADIPOR1;PFKFB2;PPP1CB;RANBP2;SLC25A12;PDK1;IDH1;IRS1;HDAC4;KAT2B;EPM2AIP1;ABHD10;GSK3B;GYG1;MAEA;PPARGC1A;PPP1R3G;COQ3;PHKG1;SDHAF3;PPP1R3A;AKR1B1;PRKAG2;PPP1R3B;CSGALNACT1;RB1CC1;NCOA2;IMPA1;PGM5;IDNK;HK1;PPP1R3C;SORBS1;PGAM1;GOT1;INPP5A;TKFC;BAD;PYGM;B4GAT1;TPI1;PFKM;GNPTAB;ACACB;PPP1CC;ESRRB;ITPK1;AKT1;PPIP5K1;SORD;GALK2;ARPP19;IDH2;PGP;LCMT1;PHKB;MLYCD;PDK2;COX11;GAA;E…
GO:0016052	carbohydrate catabolic process	52	1.51495	0.000693827	0.00702087	PRKAA2;PGM1;AGL;PFKFB2;GALM;SLC25A12;HDAC4;ABHD10;PPARGC1A;GM2A;OGDH;BPGM;PRKAG2;PPP1R3B;RB1CC1;GALT;PGM5;IDNK;DHTKD1;HK1;PGAM1;TKFC;BAD;PYGM;LRP5;GAPDH;TPI1;PFKM;PRKAG1;CRYL1;ENTPD5;ESRRB;SORD;GALK2;PKM;MAN2C1;JMJD8;ALDOA;ENO3;ALDOC;GAA;DCXR;ENOSF1;INSR;GPI;GSK3A;PYGB;PPP1R3D;PPARA;GK;PGK1;TKTL1
GO:0016569	covalent chromatin modification	133	1.28331	0.000731431	0.00731431	PRDM16;PINK1;KDM1A;TAF12;RBBP4;KDM4A;PRKAA2;CHTOP;ASH1L;USP21;TADA1;CDC73;SMYD2;SMYD3;SUPT7L;DPY30;SMYD1;KANSL3;IWS1;EPC2;HDAC4;SETMAR;TADA3;HDAC11;SATB1;KAT2B;WDR82;BAP1;CTBP1;NSD2;TADA2B;PPARGC1A;CLOCK;CAMK2D;TAF9;SKP1;UBE2B;H2AFY;KDM3B;TAF7;HDAC3;SAP30L;NSD1;HIST1H1C;BRPF3;C6orf89;RNF8;UBR2;HDAC9;ING3;CDK5;ELP3;ASH2L;EYA1;ENY2;PHF2;RNF20;NTMT1;GTF3C4;NACC2;KAT6B;PCGF5;LDB1;SIRT3;APBB1;CTR9;PRM…
GO:0003205	cardiac chamber development	54	1.48688	0.000912215	0.00901608	UBE4B;RBM15;TNNT2;PROX1;EGLN1;RYR2;FHL2;CAV3;CRELD1;RARB;SCN5A;MYL3;TNNC1;FGFRL1;NSD2;ANK2;HAND2;PTCD2;HAND1;DSP;SRF;HEY2;CITED2;TBX20;FZD1;SMARCD3;GATA4;ZFPM2;TMEM65;RXRA;BMPR1A;MYBPC3;WNT11;PKP2;MYL2;TBX5;MYH7;SAV1;TRIP11;TPM1;MESP1;MYOCD;AP2B1;MED1;MKS1;GATA6;SMAD4;DNM2;DAND5;GSK3A;PPP1R13L;TNNI3;BMP7;TAB1
GO:0042180	cellular ketone metabolic process	59	1.44797	0.00113602	0.0110991	PARK7;MTOR;AKR7A2;WDTC1;FABP3;PRKAA2;PRKAB2;ADIPOR1;PROX1;COQ8A;PDK1;PNKD;IRS1;SCAP;PPARGC1A;CBR4;OXCT1;SIRT5;GLO1;COQ3;PDSS2;AKR1B1;PRKAG2;ERLIN2;PDP1;COQ4;KYAT1;DKK3;NDUFA9;TPI1;ETFBKMT;ABCD2;COQ10A;ACACB;SIRT4;COQ5;DHRS4;COQ6;GSTZ1;AKT1;OAZ2;HAGH;COQ7;LONP2;COQ9;GOT2;MLYCD;ACADVL;PDK2;AFMID;OAZ1;PLIN5;GPI;AKT2;COQ8B;CRYZL1;PPARA;RGN;ABCD1
GO:0044839	cell cycle G2/M phase transition	66	1.39923	0.00162198	0.0156669	SYF2;ENSA;PBX1;DYRK3;CLASP1;CEP63;CEP70;FBXL7;RAD17;SKP1;H2AFY;FBXW11;TPD52L1;FGFR1OP;YWHAG;AKAP9;PRKAR2B;CUL1;SMARCD3;PCM1;PKIA;NBN;RAD21;DCTN3;CDC14B;CDK5RAP2;SSNA1;OPTN;CCNY;BTRC;ACTR1A;WEE1;USP47;CKAP5;CCND1;CEP57;DCTN2;TAOK3;RNASEH2B;ESRRB;FOXN3;CALM1;DYNC1H1;ZFYVE19;ARPP19;BLM;LCMT1;KDM8;NAE1;VPS4A;YWHAE;PAFAH1B1;RAD51C;CEP131;CEP192;DNM2;PRKACA;AKAP8L;BABAM1;PPP2R1A;KAT14;RBX1;FOXO4;CETN2;…
GO:0009132	nucleoside diphosphate metabolic process	40	1.54383	0.00183132	0.0174901	PRKAA2;PGM1;AK4;PFKFB2;SUCLG1;SLC25A12;HDAC4;NME6;NUDT16;PPARGC1A;NUDT9;NME5;OGDH;BPGM;PRKAG2;AK3;TJP2;AK1;DHTKD1;HK1;PGAM1;BAD;GAPDH;TPI1;PFKM;PRKAG1;ENTPD5;ESRRB;PKM;NME4;JMJD8;ALDOA;NUDT7;ENO3;ALDOC;INSR;GPI;PPARA;PGK1;MPP1
GO:0006289	nucleotide-excision repair	38	1.55997	0.00190113	0.0179552	RPA2;PPIE;PARP1;SLC30A9;POLR2B;COPS4;ERCC8;GTF2H5;RPA3;COPS6;POLR2J;POLB;COPS5;POLR2K;ERCC6;MMS19;POLR2L;DDB1;COPS7A;CUL4A;MNAT1;FAN1;NTHL1;USP7;POLR2C;RPA1;UBB;COPS3;GPS1;POLR2E;RAD23A;POLR2I;XRCC1;ERCC2;ERCC1;RBX1;EP300;CETN2
GO:0010639	negative regulation of organelle organization	106	1.2902	0.00198466	0.018367	AURKAIP1;CAPZB;MUL1;PINK1;KDM4A;OMA1;PARP1;TRIM54;SPTBN1;CLASP1;SETMAR;CAV3;KAT2B;DYNC1LI1;CLASP2;HIGD1A;MAP4;NME6;TWF2;LMOD3;RAB7A;MAP6D1;OPA1;CTBP1;ADD1;PPARGC1A;RAD1;RAD50;UBE2B;H2AFY;IK;TAF7;HIST1H1C;ASF1A;PPP1R9A;CAPZA2;LMOD2;POT1;TNKS;DMTN;TERF1;NBN;TMEM67;RAD21;KANK1;FXN;PHF2;TMOD1;CDK5RAP2;SPTAN1;CAMSAP1;PPIF;STN1;BNIP3;OTUB1;ANAPC15;RDX;DNM1L;RNF41;USP30;TCHP;SIRT4;TBC1D4;PCID2;MNAT1;AKT…
GO:0006979	response to oxidative stress	121	1.26775	0.00198795	0.018367	PARK7;PINK1;SZT2;PRKAA2;NDUFS2;SDHC;PRDX6;PYCR2;PARP1;EGLN1;MTR;MPV17;SLC8A1;PNPT1;PDK1;PRKRA;CFLAR;ALS2;IDH1;STK25;HYAL1;SELENOK;ACOX2;ARL6IP5;NDUFB4;KPNA4;PPARGC1A;LIAS;FBXW7;ETFDH;SELENOP;ERCC8;DHFR;H2AFY;NME5;PPARGC1B;MAPK9;GCLC;SESN1;RWDD1;MAP3K5;HEBP2;CYCS;CD36;FZD1;SDHAF3;CLN8;MSRA;RBPMS;GSR;BRF2;PXDNL;OXR1;HSF1;NUDT2;FXN;ERCC6L2;ALAD;MAPKAP1;ENDOG;TSC1;MSRB2;ERCC6;PSAP;PPIF;PDLIM1;PRDX3;P…
GO:0005976	polysaccharide metabolic process	37	1.56151	0.00212228	0.0193972	MTOR;PGM1;AGL;PPP1CB;IRS1;EPM2AIP1;GSK3B;GYG1;EGF;PPP1R3G;PHKG1;PPP1R3A;PRKAG2;PPP1R3B;CSGALNACT1;RB1CC1;PGM5;PPP1R3C;SORBS1;PYGM;B4GAT1;PFKM;PPP1CC;ESRRB;AKT1;PHKB;GAA;INSR;AKT2;B3GNT8;GSK3A;GYS1;PYGB;PPP1R3D;PHKA2;PPP1R3F;PHKA1
GO:0062012	regulation of small molecule metabolic process	99	1.29958	0.0021452	0.0193981	PARK7;SLC25A33;MTOR;PINK1;WDTC1;FABP3;NFYC;PRKAA2;PRKAB2;RORC;PMVK;ADIPOR1;PFKFB2;PROX1;PARP1;ARV1;GGPS1;COX7A2L;RANBP2;SLC25A12;PDK1;IRS1;HDAC4;KAT2B;EPM2AIP1;SCAP;GUCA1C;GSK3B;MAEA;PPARGC1A;EGF;FGF1;PPP1R3G;SIRT5;UQCC2;COX7A2;ME1;COQ3;DNAJC30;SDHAF3;PRKAG2;PPP1R3B;FDFT1;EPHX2;ERLIN2;NCOA2;PDP1;VCP;PPIF;SORBS1;PGAM1;DKK3;BAD;TM7SF2;DHCR7;SC5D;ETFBKMT;DNM1L;ABCD2;PRKAG1;ACACB;MVK;SIRT4;DNAJC15;CL…
GO:0030705	cytoskeleton-dependent intracellular transport	54	1.4344	0.0022613	0.0202327	PRKCZ;TMEM201;PEX14;SNAPIN;IFT172;LRPPRC;TTC21B;TTC30A;TRAK2;TRAK1;FYCO1;MAP6D1;OPA1;KIF3A;PURA;DTNBP1;KIF13A;DST;SUN1;DYNC1I1;IFT22;COPG2;WDR60;PCM1;IFT74;WDR34;SSNA1;KIF5B;ARL3;MAP6;IFT46;BORCS5;RAB21;IFT81;SYNE2;TRIP11;DYNC1H1;SPG11;AP3S2;RHOT2;CLUAP1;SPG7;PAFAH1B1;KIF1C;UBB;RHOT1;MAPT;DYNLL2;CEP131;AP3D1;HOOK2;DYNLRB1;SOD1;IFT27
GO:0098781	ncRNA transcription	36	1.56313	0.00236947	0.0209797	INTS11;MTOR;RPAP2;RPRD2;ZC3H8;GTF3C3;POLR2B;INTS12;TAF9;PHAX;H2AFY;TAF8;GTF3C6;INTS1;TAF6;POLR2J;INTS9;INTS8;POLR2K;SNAPC3;SPIN1;GTF3C4;GTF3C5;H2AFY2;POLR2L;NABP2;GTF3A;GTF2F2;GTF2A2;SNAPC5;GTF3C1;POLR2C;RPRD1A;POLR2E;POLR2I;RPRD1B
GO:0098732	macromolecule deacylation	38	1.53211	0.00273167	0.0239373	PINK1;KDM1A;RBBP4;PRKAA2;LYPLAL1;HDAC4;TADA3;HDAC11;CTBP1;CAMK2D;HDAC3;SAP30L;SIRT5;PPT2;C6orf89;HDAC9;FNTA;LYPLA1;NACC2;SIRT3;CHD4;SIRT4;SAP18;FRY;BRMS1L;MTA1;MORF4L1;ABHD17C;HDAC5;MAPT;PHB;AKAP8L;SIRT2;DYRK1A;EP300;RBBP7;HDAC8;BEX4
GO:0051646	mitochondrion localization	18	1.8903	0.00293514	0.0251165	MFN2;MUL1;MARK1;LRPPRC;TRAK2;TRAK1;MFN1;OPA1;MARK2;DNM1L;SYNJ2BP;MEF2A;RHOT2;CLUH;UBB;RHOT1;MAPT;PLIN5
GO:0006457	protein folding	64	1.37622	0.00293603	0.0251165	NUDC;PPIE;NFYC;PEX19;TBCE;CCT7;LMAN2L;PDCL3;RANBP2;PPIG;PPIL3;EMC3;CHCHD4;DNAJC19;WFS1;GRPEL1;CLGN;PPID;DNAJC21;CWC27;TBCA;HSPA9;PFDN1;TTC1;PPIL1;FKBP9;NUDCD3;DNAJB6;EMC2;BAG1;VCP;DNLZ;DNAJB12;PPIF;DNAJC24;UBXN1;DNAJC4;AIP;ERP29;MLEC;ENTPD5;PSMC1;EMC4;CLPX;TRAP1;DNAJA3;DNAJA2;EMC6;UNC45B;DNAJC7;PTGES3L;VAPA;SGTA;PDCD5;HSPB6;HSPBP1;CSNK2A1;MKKS;PFDN4;DNAJC5;PPIL2;ST13;ALG12;VBP1
GO:0006354	DNA-templated transcription, elongation	34	1.56667	0.00295488	0.0251165	CDC73;IWS1;PBRM1;POLR2B;RNF8;GTF2H5;POLR2J;ELP3;POLR2K;ENY2;MLLT3;ZMYND11;ERCC6;LDB1;POLR2L;CTR9;TSFM;GTF2F2;PCID2;EAPP;MNAT1;RTF1;ELOB;POLR2C;SUPT6H;TEFM;SUPT4H1;ELP2;POLR2E;POLR2I;PAF1;SUPT5H;ERCC2;HTATSF1
GO:0042440	pigment metabolic process	26	1.67726	0.00307482	0.0258772	UROD;PPOX;IBA57;SLC25A38;ALAS1;TRPC1;PPARGC1A;RAPGEF2;TMEM14C;BLVRA;TYRP1;FXN;ALAD;COX15;UROS;HMBS;MTHFD1;HMOX2;COX10;NFE2L1;FECH;AP3D1;BLVRB;ASIP;DDT;TSPO
GO:0017038	protein import	64	1.36969	0.00332053	0.0276711	PEX10;RERE;PEX14;TARDBP;KPNA6;IPO13;EFCAB7;PEX19;TOMM40L;TIMM17A;NUP133;TOMM20;PEX13;RANBP2;CHCHD4;KPNA4;DNAJC19;GRPEL1;PIK3R1;HDAC3;PEX6;PEX7;PEX3;TOMM7;CD36;PEX1;TNPO3;AGK;PEX2;PKIA;DNLZ;TIMM23;HIKESHI;CEP57;PHB2;FGF9;DNAJC15;GAS6;AKT1;SNUPN;TSC2;PAM16;LONP2;MBTPS1;TIMM22;RPAIN;NF1;PEX12;MED1;JUP;TIMM21;TIMM13;TIMM44;TIMM29;PIK3R2;NDUFA13;PDCD5;TIMM50;MAVS;ROMO1;PKIG;TOMM22;SAMM50;TIMM17B
GO:0007050	cell cycle arrest	71	1.3359	0.00411142	0.0339292	SLC25A33;MTOR;MFN2;CDKN2C;PRKAA2;LAMTOR5;PRKAB2;LAMTOR2;IRF6;MSH2;PNPT1;CNOT11;MAP3K20;STRADB;CUL3;CAB39;SETMAR;KAT2B;WDR6;TFDP2;MLF1;LAMTOR3;JMY;RRAGD;TBRG4;LAMTOR4;HBP1;CNOT4;CUL1;CDK5;PRKAG2;MCPH1;CNOT7;NBN;RRAGA;CDC14B;CUL2;APBB1;RRP8;ILK;EIF4G2;TSG101;GAS2;CCND1;LAMTOR1;CUL5;ING4;PRKAG1;CRADD;CAB39L;CUL4A;TFDP1;GAS6;CGRRF1;PPM1A;PKD1;MLST8;CNOT1;RPTOR;GATA6;STK11;GADD45GIP1;PRKACA;AKT2;PRMT1…
GO:0051865	protein autoubiquitination	24	1.66734	0.00475413	0.0388559	UBE4B;RNF220;RNF11;RNF115;RNF187;KLHL24;ERCC8;UBE2B;UBE2D2;SH3RF2;RNF8;CNOT4;LRSAM1;RNF208;TRIM68;RNF141;RNF41;RNF10;TRIM13;MTA1;UBE3A;STUB1;TRIM37;UBE2A
GO:0006575	cellular modified amino acid metabolic process	58	1.37126	0.00486792	0.0394069	PARK7;ALDH4A1;MMACHC;ACADM;GSTM4;GSTM2;GSTM3;ALDH9A1;EGLN1;PCYOX1;IDH1;P4HTM;CHDH;DHFR2;ALDH1L1;MTHFD2L;PLA2G12A;MGST2;MTRR;BHMT2;DHFR;CKMT2;ALDH7A1;ALDH5A1;GLO1;GCLC;CROT;GSTK1;GSR;PTDSS1;OPLAH;KYAT1;CRAT;PTDSS2;APIP;PLA2G16;AASDHPPT;MTHFD1;GSTZ1;CKB;LPCAT4;MTHFS;HAGH;CRYM;GOT2;MED1;GPX4;GAMT;SLC27A1;CKM;AHCY;GGT7;GSS;SOD1;PRODH;CPT1B;SLC6A8;TMLHE
GO:0003007	heart morphogenesis	73	1.31859	0.00519731	0.0416766	RNF207;UBE4B;MTOR;MYOM3;GNG5;RBM15;TNNT2;PROX1;EGLN1;RYR2;IFT172;FHL2;BBS5;TTN;OBSL1;CAV3;RARB;MYL3;TNNC1;FGFRL1;NSD2;HAND2;PTCD2;COL4A3BP;HAND1;DSP;SRF;HEY2;CITED2;TBX20;FZD1;SMARCD3;MYOM2;GATA4;EYA1;ZFPM2;RXRA;SYNPO2L;ZMIZ1;BMPR1A;ILK;MYBPC3;WNT11;PKP2;MYL2;TBX5;SETDB2;MYH7;SAV1;ACTC1;TPM1;BBS4;MESP1;NDRG4;MED1;TCAP;MKS1;CCDC40;GAA;MYOM1;GATA6;SMAD4;INSR;GSK3A;MEGF8;PPP1R13L;TEAD2;TNNI3;MKKS;BM…
GO:0008637	apoptotic mitochondrial changes	38	1.47928	0.00535413	0.0421587	MUL1;PINK1;THEM4;NDUFS1;MFF;HIGD1A;GSK3B;FAM162A;TFDP2;OPA1;SLC25A4;CAMK2A;GCLC;YWHAG;FIS1;FXN;AIFM2;PPIF;BNIP3;BAD;DNM1L;TFDP1;MOAP1;APOPT1;PPP1R13B;AKT1;RHOT2;PAM16;MPV17L;VPS35;NOL3;YWHAE;RHOT1;ACAA2;PDCD5;TIMM50;GSK3A;CHCHD10
GO:0043254	regulation of protein complex assembly	122	1.23247	0.00535664	0.0421587	CPTP;PRKCZ;PARK7;CTNNBIP1;PEX14;MTOR;FBLIM1;CAPZB;PINK1;RPA2;FAF1;PRKAA2;PRUNE1;HAX1;PARP1;TRAPPC12;PREB;CDC42EP3;SPTBN1;CLASP1;SUMO1;ABI2;CRBN;CAV3;BRK1;RAF1;KIF9;TWF2;LMOD3;MITF;GSK3B;ADD1;SLAIN2;TPPP;SUB1;ANKRA2;JMY;SLF1;FNIP1;SAR1B;TAF7;MAPK9;SRF;HEY2;GTF2H5;RPA3;WIPF3;TBX20;VPS41;CD36;AKAP9;PPP1R9A;ARPC1A;PSMC2;CAPZA2;LMOD2;DMTN;TERF1;TIGD5;KANK1;VCP;UNC13B;TMOD1;FAM206A;CDK5RAP2;SPTAN1;CAMS…
GO:0098780	response to mitochondrial depolarisation	10	2.25785	0.00564948	0.0440556	MFN2;MUL1;PINK1;SQSTM1;TOMM7;OPTN;AMBRA1;ATG14;GPS2;BECN1
GO:0016197	endosomal transport	63	1.34193	0.00589991	0.0455902	EPS15;ZFYVE9;SNX27;DENND1B;ACTN2;EHD3;DPY30;HEATR5B;ALS2;RBSN;CHMP2B;RAB7A;RAB6B;TBC1D14;ZFYVE16;SQSTM1;VPS52;VPS37D;VPS50;LMTK2;VPS37A;CHMP7;LEPROTL1;LAPTM4B;WASHC5;VCP;RGP1;MVB12B;WASHC2A;GBF1;DENND5A;TSG101;VPS51;LAMTOR1;VPS26B;ARL1;VPS36;HEATR5A;AP5M1;VTI1B;EHD4;VPS39;SNX1;VPS35;NDRG4;VPS4A;RILP;ANKFY1;ARHGAP44;UBB;VPS25;SNF8;UBE2O;AP3D1;PLEKHJ1;UBXN6;RAB11B;TBC1D17;CHMP2A;AP5S1;CLTCL1;TOM1;R…
GO:0051262	protein tetramerization	42	1.43682	0.00631257	0.0480201	PEX14;HMGCL;CRYZ;NAXE;ACTN2;UXS1;CBR4;HOMER1;PCBD2;ALDH5A1;ACOT13;HSD17B8;ME1;PDSS2;AASS;DECR1;RXRA;PCBD1;IDE;CUTC;RRM1;CAT;APIP;LRP4;DNM1L;ACACB;OXA1L;DHRS4;TRPM7;PKM;PKD1;ALDOA;DCTPP1;SRR;KCNJ2;DCXR;INSR;USP16;CBY1;ST13;XRCC6;HSD17B10
GO:0007517	muscle organ development	105	1.24776	0.00632736	0.0480201	UBE4B;MTOR;MYOM3;AKIRIN1;BCL9;MEF2D;TNNT2;PROX1;EGLN1;RYR2;ZBTB18;SMYD1;KLHL41;TTN;CFLAR;FZD7;SPEG;OBSL1;HDAC4;CAV3;NR1D2;MYL3;USP19;TNNC1;SFMBT1;LMOD3;POPDC2;MRAS;FXR1;FGFRL1;SGCB;MYOZ2;PTCD2;HOMER1;HAND1;SGCD;DSP;RBM24;FLOT1;UQCC2;MED20;POPDC3;HEY2;HDAC9;TBX20;FZD1;CDK5;MYOM2;ZFPM2;GTF3C5;RXRA;SVIL;BMPR1A;SOX6;MYBPC3;USP2;PKP2;MYL6B;MYL2;TBX5;FGF9;SGCG;PARP2;MYH7;AKAP6;SAV1;ASB2;ACTC1;TPM1;FBXO…
