# Supplementary material for: Exploring the Regulation and Function of Rpl3l in the Development of Early-Onset Dilated Cardiomyopathy and Congestive Heart Failure Using Systems Genetics Approach
Source: Genes (Basel). 2023 Dec 29;15(1):53. doi: 10.3390/genes15010053 (PMC10815855; doi:10.3390/genes15010053)
Supplement: Supplementary file 1 [file genes-15-00053-s001.zip › Supplementary_File_S3_Diff_DCMvsControl.xlsx]

## Sheet: Sheet1
Probe ID	Gene Symbol	Gene Name	Entrez ID	logFC	Abs fold change	P.Value	adj.P.Val	Mean_Exp_Normal	Mean_Exp_DCM
206801_at	NPPB	natriuretic peptide B	4879	2.33721	5.05325	0.0102022	0.0417207	6.48478	8.80771
209957_s_at	NPPA	natriuretic peptide A	4878	2.09456	4.27097	0.00865313	0.0374177	8.88826	11.0167
215506_s_at	DIRAS3	DIRAS family GTPase 3	9077	1.83534	3.56855	0.000439337	0.00522531	7.3727	9.26144
47571_at	ZNF236	zinc finger protein 236	7776	1.40803	2.65375	0.000459495	0.00536584	7.21785	8.61266
202718_at	IGFBP2	insulin like growth factor binding protein 2	3485	1.39451	2.629	0.000484595	0.00554874	6.72091	8.0902
230813_at	P3H2	prolyl 3-hydroxylase 2	55214	1.21272	2.31774	0.00119554	0.00997807	7.83536	9.07856
224062_x_at	KLK4	kallikrein related peptidase 4	9622	1.05703	2.08064	3.53611e-08	2.38687e-05	5.66513	6.60652
1553718_at	ZNF548	zinc finger protein 548	147694	1.02402	2.03358	0.00379942	0.0215522	9.10972	10.0589
1553657_at	VWA3A	von Willebrand factor A domain containing 3A	146177	0.997402	1.9964	0.000112504	0.00224906	7.70073	8.59933
206445_s_at	PRMT1	protein arginine methyltransferase 1	3276	0.967622	1.95561	2.34951e-05	0.00085926	8.73016	9.6606
238594_x_at	DUSP8	dual specificity phosphatase 8	1850	0.957135	1.94145	0.000445157	0.00527113	7.86922	8.78243
210597_x_at	PRB1	proline rich protein BstNI subfamily 1	5542	0.949572	1.9313	1.36936e-05	0.000629814	6.41194	7.28874
228868_x_at	CDT1	chromatin licensing and DNA replication factor 1	81620	0.943608	1.92333	0.000259242	0.00377206	6.54889	7.39423
1570266_x_at	ERVH-1	endogenous retrovirus group H member 1	100616446	0.936878	1.91438	4.53443e-05	0.0012958	8.67785	9.61509
1555786_s_at	LINC00520	long intergenic non-protein coding RNA 520	645687	0.897747	1.86315	0.00187571	0.0133971	9.02943	9.92987
1555724_s_at	TAGLN	transgelin	6876	0.892013	1.85576	9.04175e-05	0.0019542	8.02999	8.85816
204450_x_at	APOA1	apolipoprotein A1	335	0.878197	1.83808	0.0101891	0.0416795	8.41323	9.34065
234791_at	GSX1	GS homeobox 1	219409	0.867895	1.825	2.59624e-05	0.00091434	5.09612	5.90922
237307_at	LOC105370638	uncharacterized LOC105370638	105370638	0.86679	1.8236	7.85002e-08	3.25151e-05	5.52504	6.30577
39854_r_at	PNPLA2	patatin like phospholipase domain containing 2	57104	0.8574	1.81177	5.61765e-07	9.39385e-05	10.4125	11.3178
1557450_s_at	WHAMMP2	WHAMM pseudogene 2	440253	0.85463	1.80829	0.00653351	0.0309308	7.71791	8.61102
243376_at	TANK	TRAF family member associated NFKB activator	10010	0.850989	1.80374	0.000254721	0.00373394	5.19635	5.95386
241640_at	BCAP29	B cell receptor associated protein 29	55973	0.849918	1.8024	6.19762e-08	2.94656e-05	6.2979	7.1215
208463_at	GABRA4	gamma-aminobutyric acid type A receptor subunit alpha4	2557	0.849302	1.80163	0.00020534	0.00324457	8.95572	9.83208
1563808_at	MCF2L	MCF.2 cell line derived transforming sequence like	23263	0.847175	1.79897	4.73106e-05	0.00132968	8.40124	9.25208
209827_s_at	IL16	interleukin 16	3603	0.84391	1.79491	0.00155722	0.011835	6.66179	7.46424
1553396_a_at	CCDC13	coiled-coil domain containing 13	152206	0.838352	1.78801	1.17254e-05	0.000576063	5.93386	6.66509
207519_at	SLC6A4	solute carrier family 6 member 4	6532	0.83541	1.78436	1.01013e-06	0.000132761	5.47521	6.21448
232367_x_at	ZNF598	zinc finger protein 598, E3 ubiquitin ligase	90850	0.832476	1.78074	3.53363e-05	0.00110875	7.07433	7.90757
215472_at	PACRG	parkin coregulated	135138	0.831903	1.78003	6.55417e-08	2.96156e-05	5.98231	6.77112
237257_at	RAB4B	RAB4B, member RAS oncogene family	53916	0.819347	1.76461	6.66266e-06	0.00042211	7.58614	8.3586
231951_at	GNAO1	G protein subunit alpha o1	2775	0.812148	1.75582	0.000193146	0.00312804	9.65611	10.4136
225241_at	CCDC80	coiled-coil domain containing 80	151887	0.811583	1.75514	0.000299709	0.00413281	7.34388	8.09992
205274_at	GTPBP1	GTP binding protein 1	9567	0.809456	1.75255	6.66853e-07	0.000102416	5.56907	6.29857
1566647_s_at	LDC1P	leucine decarboxylase 1, pseudogene	149086	0.806211	1.74861	6.4992e-07	0.00010095	5.62715	6.25615
211484_s_at	DSCAM	DS cell adhesion molecule	1826	0.802637	1.74429	5.5806e-05	0.00147491	6.15683	6.93741
1569105_at	SETD5	SET domain containing 5	55209	0.800307	1.74147	7.76698e-09	8.66652e-06	8.36773	9.13682
226304_at	HSPB6	heat shock protein family B (small) member 6	126393	0.798254	1.73899	0.00120693	0.0100409	5.59273	6.42728
204051_s_at	SFRP4	secreted frizzled related protein 4	6424	0.795403	1.73556	0.0036773	0.0211159	5.76638	6.48524
230303_at	SYNPR	synaptoporin	132204	0.791585	1.73097	0.00256939	0.0165545	4.82174	5.54824
209948_at	KCNMB1	potassium calcium-activated channel subfamily M regulatory beta subunit 1	3779	0.790379	1.72953	0.000419479	0.00506561	6.29024	7.05861
208468_at	SOX21	SRY-box transcription factor 21	11166	0.780775	1.71805	6.89744e-05	0.00168431	5.25095	5.93873
204322_at	GOLIM4	golgi integral membrane protein 4	27333	0.77688	1.71342	3.7001e-05	0.00114554	6.83164	7.53777
1552497_a_at	SLAMF6	SLAM family member 6	114836	0.77678	1.7133	1.89504e-06	0.000201565	6.03614	6.726
1564069_at	HOTTIP	HOXA distal transcript antisense RNA	100316868	0.772854	1.70865	0.00389674	0.0219124	7.74916	8.54653
231203_at	TEX48	testis expressed 48	100505478	0.765911	1.70044	0.00121287	0.010075	7.59937	8.40406
219194_at	SEMA4G	semaphorin 4G	57715	0.756842	1.68979	6.54473e-07	0.000101369	5.63685	6.35442
208997_s_at	UCP2	uncoupling protein 2	7351	0.753608	1.686	1.14284e-05	0.00056701	6.7962	7.61499
1556340_at	MAPK12	mitogen-activated protein kinase 12	6300	0.748156	1.67965	4.60004e-07	8.4574e-05	7.90658	8.66578
211057_at	ROR1	receptor tyrosine kinase like orphan receptor 1	4919	0.745425	1.67647	3.42171e-05	0.00108646	5.10009	5.71099
1558641_at	SPATA24	spermatogenesis associated 24	202051	0.738369	1.66829	0.00461158	0.0245175	9.75955	10.4981
205671_s_at	HLA-DOB	major histocompatibility complex, class II, DO beta	3112	0.738253	1.66815	5.09014e-05	0.00139082	5.34803	6.05312
217998_at	PHLDA1	pleckstrin homology like domain family A member 1	22822	0.737442	1.66722	3.67182e-05	0.00113912	7.13799	7.90651
234674_at	RAB28	RAB28, member RAS oncogene family	9364	0.734575	1.66391	0.000178152	0.00298038	7.04198	7.76117
211532_x_at	KIR2DS2	killer cell immunoglobulin like receptor, two Ig domains and short cytoplasmic tail 2	100132285	0.731475	1.66034	3.7207e-09	6.51984e-06	4.33517	4.99906
216881_x_at	PRB4	proline rich protein BstNI subfamily 4	5545	0.728489	1.6569	1.52259e-05	0.000668654	5.82599	6.54006
206998_x_at	PRB3	proline rich protein BstNI subfamily 3	5544	0.727746	1.65605	1.43423e-07	4.3086e-05	6.147	6.8691
242565_x_at	YBEY	ybeY metalloendoribonuclease	54059	0.724538	1.65237	0.0114675	0.0452176	6.3048	6.9684
226967_at	FIZ1	FLT3 interacting zinc finger 1	84922	0.72286	1.65045	5.51787e-06	0.000382492	8.03946	8.82961
227735_s_at	C10orf99	chromosome 10 open reading frame 99	387695	0.718166	1.64509	0.00965867	0.0402169	4.51213	5.16541
232352_at	ISL2	ISL LIM homeobox 2	64843	0.718129	1.64505	1.55838e-05	0.00067784	4.5394	5.24474
1556510_at	NFIA-AS2	NFIA antisense RNA 2	100996570	0.716422	1.6431	0.00414338	0.0227815	5.11433	5.85931
211614_at	ERVH-6	endogenous retrovirus group H member 6	51581	0.713461	1.63973	5.10802e-06	0.000364602	4.32239	5.0696
201224_s_at	SRRM1	serine and arginine repetitive matrix 1	10250	0.709477	1.63521	7.89731e-05	0.00182507	7.22728	7.87687
201251_at	PKM	pyruvate kinase M1/2	5315	0.707783	1.63329	0.0105014	0.0424992	8.42673	9.09827
243423_at	TNIP1	TNFAIP3 interacting protein 1	10318	0.705376	1.63057	3.9937e-07	7.71574e-05	6.06361	6.69659
215253_s_at	RCAN1	regulator of calcineurin 1	1827	0.704274	1.62932	0.000506609	0.00571159	5.82514	6.4774
210221_at	CHRNA3	cholinergic receptor nicotinic alpha 3 subunit	1136	0.703009	1.6279	0.00249126	0.0161945	5.952	6.70986
244453_at	ANKRD53	ankyrin repeat domain 53	79998	0.701021	1.62565	1.94369e-06	0.000203284	7.14483	7.68496
230222_at	HIVEP1	HIVEP zinc finger 1	3096	0.700767	1.62537	9.21296e-07	0.000126445	5.10275	5.76572
1554574_a_at	CYB5R3	cytochrome b5 reductase 3	1727	0.70054	1.62511	0.000359621	0.00461135	6.12287	6.87426
206539_s_at	CYP4F12	cytochrome P450 family 4 subfamily F member 12	66002	0.69666	1.62075	0.000270819	0.00387813	7.85895	8.36781
236372_at	PANX1	pannexin 1	24145	0.696259	1.6203	8.62643e-07	0.000120319	4.84385	5.44111
238177_at	SLC6A19	solute carrier family 6 member 19	340024	0.695516	1.61946	6.39818e-05	0.00160401	6.39638	7.04539
204166_at	SBNO2	strawberry notch homolog 2	22904	0.691055	1.61446	7.19344e-09	8.63366e-06	5.92103	6.49067
1552872_at	ASMTL-AS1	ASMTL antisense RNA 1	80161	0.689443	1.61266	2.27531e-05	0.000843406	6.41715	7.16815
223690_at	LTBP2	latent transforming growth factor beta binding protein 2	4053	0.687536	1.61053	0.00481852	0.0252383	7.4703	8.20809
1566956_at	OR7E104P	olfactory receptor family 7 subfamily E member 104 pseudogene	81137	0.687306	1.61027	1.3548e-06	0.000164149	9.20851	9.83397
1562719_at	LINC01676	long intergenic non-protein coding RNA 1676	101928476	0.68562	1.60839	0.00288765	0.0178787	4.09174	4.83798
214070_s_at	ATP10B	ATPase phospholipid transporting 10B (putative)	23120	0.684259	1.60688	4.54045e-06	0.000342272	5.4388	6.15083
242638_at	CRADD-AS1	CRADD antisense RNA 1	101928731	0.683764	1.60632	0.00122094	0.0101149	4.73937	5.41894
236976_at	FANCA	FA complementation group A	2175	0.683663	1.60621	0.000172742	0.0029294	5.76329	6.4509
205487_s_at	VGLL1	vestigial like family member 1	51442	0.681433	1.60373	0.000173395	0.0029311	5.50429	6.18749
1568770_at	MYLK	myosin light chain kinase	4638	0.680821	1.60305	2.20036e-05	0.000828656	5.06619	5.79198
1552813_at	KLF14	Kruppel like factor 14	136259	0.677301	1.59915	2.20617e-05	0.000829588	6.13272	6.76032
221313_at	GPR52	G protein-coupled receptor 52	9293	0.676319	1.59806	0.000179499	0.00299029	4.93399	5.63438
1554442_at	BEST1	bestrophin 1	7439	0.675922	1.59762	6.39682e-08	2.95353e-05	7.38499	8.10168
205914_s_at	GRIN1	glutamate ionotropic receptor NMDA type subunit 1	2902	0.675315	1.59695	5.93961e-05	0.00152607	5.11884	5.77475
1554721_a_at	TAF2	TATA-box binding protein associated factor 2	6873	0.671217	1.59242	0.000782406	0.007534	7.26147	7.85691
1563255_at	FAM170B-AS1	FAM170B antisense RNA 1	100506733	0.669777	1.59083	0.000161952	0.00281728	6.55204	7.20069
214354_x_at	SFTPB	surfactant protein B	6439	0.666899	1.58766	2.1316e-07	5.22625e-05	6.16828	6.8268
1558688_at	STX17-DT	STX17 divergent transcript	441461	0.66612	1.5868	0.00235888	0.0156027	9.47154	10.1241
211397_x_at	KIR2DL2	killer cell immunoglobulin like receptor, two Ig domains and long cytoplasmic tail 2	3803	0.665474	1.58609	1.91635e-06	0.000202271	5.53367	6.15274
222712_s_at	MUC13	mucin 13, cell surface associated	56667	0.664386	1.58489	0.000159438	0.00279309	6.52235	7.17409
205313_at	HNF1B	HNF1 homeobox B	6928	0.663554	1.58398	5.51794e-06	0.000382492	7.70868	8.40294
202014_at	PPP1R15A	protein phosphatase 1 regulatory subunit 15A	23645	0.658273	1.57819	0.00466238	0.0247035	6.44995	7.13342
236857_at	SLC38A1	solute carrier family 38 member 1	81539	0.656891	1.57668	2.85168e-06	0.000257286	5.21824	5.82432
224117_at	LOC284912	uncharacterized LOC284912	284912	0.65684	1.57663	8.21266e-07	0.00011751	5.66559	6.3406
216364_s_at	AFF2	AF4/FMR2 family member 2	2334	0.656621	1.57639	7.92145e-05	0.00182803	4.93516	5.55676
229770_at	GLT1D1	glycosyltransferase 1 domain containing 1	144423	0.654561	1.57414	0.00383343	0.0216913	6.48219	7.06209
1559754_at	LTB	lymphotoxin beta	4050	0.654085	1.57362	3.67061e-07	7.29784e-05	5.93555	6.53749
230188_at	NIPAL4	NIPA like domain containing 4	348938	0.651147	1.57042	2.36247e-10	1.4352e-06	5.86926	6.52828
227919_at	UCA1	urothelial cancer associated 1	652995	0.649468	1.56859	1.00325e-06	0.000132494	5.90176	6.50058
1557680_at	SAMD15	sterile alpha motif domain containing 15	161394	0.648192	1.5672	0.00321884	0.0192639	7.41884	8.03762
228836_at	SLC25A35	solute carrier family 25 member 35	399512	0.647405	1.56635	0.00113494	0.0096456	7.4095	8.10469
1553641_a_at	TSGA13	testis specific 13	114960	0.647251	1.56618	1.62269e-05	0.000695302	4.46814	5.07157
62987_r_at	CACNG4	calcium voltage-gated channel auxiliary subunit gamma 4	27092	0.646149	1.56499	1.12266e-07	3.7692e-05	9.67627	10.2933
1557586_s_at	ATP6V1H	ATPase H+ transporting V1 subunit H	51606	0.646099	1.56493	0.000116755	0.00230436	5.71096	6.33628
207184_at	SLC6A13	solute carrier family 6 member 13	6540	0.645983	1.5648	6.75223e-07	0.000103122	5.5968	6.20302
208397_x_at	KCNJ5	potassium inwardly rectifying channel subfamily J member 5	3762	0.643297	1.5619	1.84427e-07	4.81233e-05	6.99103	7.60446
230806_s_at	RIPOR1	RHO family interacting cell polarization regulator 1	79567	0.64242	1.56095	7.32763e-05	0.00174717	4.07795	4.72331
1564281_at	LINC00491	long intergenic non-protein coding RNA 491	285708	0.639276	1.55755	0.00066876	0.00681029	6.82283	7.46939
238276_at	LOC101928236	uncharacterized LOC101928236	101928236	0.638118	1.5563	6.38569e-08	2.95353e-05	5.84907	6.46459
1564444_at	SLC24A3-AS1	SLC24A3 antisense RNA 1	100130264	0.635746	1.55374	1.28555e-06	0.000159022	5.32073	5.88123
210325_at	CD1A	CD1a molecule	909	0.635621	1.55361	6.04454e-05	0.00154867	5.99358	6.59569
1559995_at	SAMD14	sterile alpha motif domain containing 14	201191	0.63553	1.55351	4.11047e-08	2.46369e-05	7.0102	7.68429
235322_at	LINC02987	long intergenic non-protein coding RNA 2987	101927151	0.63539	1.55336	0.000184866	0.00305456	6.80231	7.41095
242683_at	LINC00668	long intergenic non-protein coding RNA 668	400643	0.633863	1.55171	0.000545055	0.00598649	6.3407	6.92654
233116_at	ZFP92	ZFP92 zinc finger protein	139735	0.632491	1.55024	0.000751826	0.00734824	6.75319	7.46336
77508_r_at	RABEP2	rabaptin, RAB GTPase binding effector protein 2	79874	0.632324	1.55006	3.18623e-08	2.17759e-05	8.30462	8.90127
1559804_at	LOC105375875	uncharacterized LOC105375875	105375875	0.632074	1.54979	1.906e-06	0.000201567	4.27678	4.78745
225496_s_at	SYTL2	synaptotagmin like 2	54843	0.629409	1.54693	0.00858091	0.0372114	6.90136	7.50478
206988_at	CCL25	C-C motif chemokine ligand 25	6370	0.629144	1.54665	0.000334302	0.00442231	5.15289	5.80943
220714_at	PRDM14	PR/SET domain 14	63978	0.628921	1.54641	5.68715e-07	9.45121e-05	5.85556	6.43455
238837_at	PHF8	PHD finger protein 8	23133	0.628127	1.54556	2.69525e-07	6.11656e-05	5.42425	6.01206
220209_at	PYY2	peptide YY 2 (pseudogene)	23615	0.62759	1.54498	9.66517e-05	0.00204127	6.47172	7.08736
204223_at	PRELP	proline and arginine rich end leucine rich repeat protein	5549	0.627566	1.54496	0.0118052	0.0460968	8.23418	8.82086
1564816_at	C14orf178	chromosome 14 open reading frame 178	283579	0.627091	1.54445	2.35975e-06	0.000228309	6.20051	6.72823
231715_s_at	PYCR2	pyrroline-5-carboxylate reductase 2	29920	0.626398	1.54371	0.00041546	0.00503665	6.92087	7.58122
223653_x_at	CELF4	CUGBP Elav-like family member 4	56853	0.626144	1.54343	0.000107824	0.00218885	5.56726	6.15623
230982_at	SOX1	SRY-box transcription factor 1	6656	0.625229	1.54246	2.85111e-05	0.000970636	7.11073	7.85362
208851_s_at	THY1	Thy-1 cell surface antigen	7070	0.624934	1.54214	5.23572e-06	0.000370807	6.50848	7.07744
234054_at	VTI1A	vesicle transport through interaction with t-SNAREs 1A	143187	0.624483	1.54166	8.95992e-06	0.000495332	6.71916	7.35991
1564229_at	LOC107984399	uncharacterized LOC107984399	107984399	0.624357	1.54152	2.35724e-07	5.65869e-05	5.43882	6.07308
1558327_at	ZDHHC18	zinc finger DHHC-type palmitoyltransferase 18	84243	0.624	1.54114	3.63118e-07	7.29784e-05	6.13368	6.75294
217148_x_at	IGLV2-14	immunoglobulin lambda variable 2-14	28815	0.623677	1.5408	9.26907e-07	0.000126445	7.42294	8.06798
235426_at	GATM	glycine amidinotransferase	2628	0.623249	1.54034	7.13823e-05	0.00172344	5.24258	5.87112
219326_s_at	B3GNT2	UDP-GlcNAc:betaGal beta-1,3-N-acetylglucosaminyltransferase 2	10678	0.621315	1.53828	0.000103482	0.00213424	5.71753	6.33861
210273_at	PCDH7	protocadherin 7	5099	0.620135	1.53702	0.00226391	0.0151784	7.27778	7.94841
215932_at	MAGEC2	MAGE family member C2	51438	0.619241	1.53607	2.35383e-05	0.000860149	4.60284	5.19946
213865_at	DCBLD2	discoidin, CUB and LCCL domain containing 2	131566	0.617548	1.53427	9.14475e-07	0.000125942	5.15145	5.7246
207509_s_at	LAIR2	leukocyte associated immunoglobulin like receptor 2	3904	0.617498	1.53421	0.00476467	0.0250561	7.15331	7.7833
221180_at	MAP3K19	mitogen-activated protein kinase kinase kinase 19	80122	0.615807	1.53241	7.19613e-05	0.00173155	7.28105	7.87649
205954_at	RXRG	retinoid X receptor gamma	6258	0.615754	1.53236	0.0126568	0.0484025	4.29362	4.85917
210827_s_at	ELF3	E74 like ETS transcription factor 3	1999	0.614376	1.5309	4.28642e-06	0.000328696	6.97997	7.534
207648_at	DRP2	dystrophin related protein 2	1821	0.613775	1.53026	2.1262e-05	0.000813507	5.26682	5.81901
203547_at	CD4	CD4 molecule	920	0.613581	1.53005	7.97193e-05	0.00182906	6.51853	7.10398
207693_at	CACNB4	calcium voltage-gated channel auxiliary subunit beta 4	785	0.610658	1.52696	2.73058e-05	0.000943353	5.3357	5.99238
1562295_at	ADAMTS9-AS2	ADAMTS9 antisense RNA 2	100507098	0.609544	1.52578	3.90129e-08	2.45176e-05	4.49612	5.03758
224269_at	KRTAP4-12	keratin associated protein 4-12	83755	0.609169	1.52538	0.00028846	0.00404089	3.97198	4.59764
230294_at	RALY-AS1	RALY antisense RNA 1	101926888	0.60904	1.52524	2.15941e-05	0.000818398	4.98316	5.56593
203009_at	BCAM	basal cell adhesion molecule (Lutheran blood group)	4059	0.608759	1.52495	7.34163e-08	3.16845e-05	6.20445	6.79654
232735_at	ANKRD34A	ankyrin repeat domain 34A	284615	0.60828	1.52444	4.49511e-09	6.51984e-06	6.12705	6.72942
234177_at	LOC101927950	uncharacterized LOC101927950	101927950	0.607209	1.52331	8.67794e-06	0.000486282	5.70574	6.32461
230608_at	TSACC	TSSK6 activating cochaperone	128229	0.606925	1.52301	0.00213756	0.0145907	7.04598	7.59606
1560277_a_at	LINC02874	long intergenic non-protein coding RNA 2874	283403	0.606859	1.52294	1.49288e-06	0.000175299	6.05726	6.69086
1568859_a_at	SLC8A3	solute carrier family 8 member A3	6547	0.606751	1.52283	4.97551e-05	0.00137115	6.15413	6.78313
220454_s_at	SEMA6A	semaphorin 6A	57556	0.605809	1.52183	7.38855e-06	0.00044446	5.78874	6.30746
205537_s_at	VAV2	vav guanine nucleotide exchange factor 2	7410	0.605626	1.52164	5.55853e-06	0.000383244	5.50899	6.08381
1554950_at	ACAN	aggrecan	176	0.60558	1.52159	0.0027148	0.0171617	5.20078	5.80148
216107_at	LOC100129503	uncharacterized LOC100129503	100129503	0.604677	1.52064	1.26608e-06	0.000157629	7.0516	7.61997
205007_s_at	CIB2	calcium and integrin binding family member 2	10518	0.602873	1.51874	0.00233269	0.0155007	7.06605	7.61235
221114_at	AMBN	ameloblastin	258	0.602048	1.51787	7.2653e-07	0.00010736	5.69349	6.22031
229195_at	MESP1	mesoderm posterior bHLH transcription factor 1	55897	0.602012	1.51783	0.000296384	0.00411497	6.99543	7.62896
227537_s_at	SP3	Sp3 transcription factor	6670	0.600299	1.51603	1.30071e-05	0.000614132	5.04802	5.65088
208000_at	GML	glycosylphosphatidylinositol anchored molecule like	2765	0.599691	1.51539	7.37413e-06	0.00044446	5.28403	5.8403
219271_at	GALNT14	polypeptide N-acetylgalactosaminyltransferase 14	79623	0.599515	1.51521	0.000695411	0.00698764	4.79415	5.36955
231423_s_at	ANKRD16	ankyrin repeat domain 16	54522	0.597878	1.51349	1.29392e-05	0.00061198	5.6738	6.29125
1552559_a_at	CDK15	cyclin dependent kinase 15	65061	0.593488	1.50889	0.00018527	0.00305939	5.72538	6.28222
228175_at	SLC4A8	solute carrier family 4 member 8	9498	0.593456	1.50886	7.17569e-06	0.000437381	6.50868	7.13018
238737_at	TCEANC2	transcription elongation factor A N-terminal and central domain containing 2	127428	0.593312	1.50871	4.08709e-06	0.000317417	7.05631	7.68805
238730_at	ARHGEF11	Rho guanine nucleotide exchange factor 11	9826	0.593281	1.50867	0.000496987	0.00564743	5.68602	6.29078
1562844_at	LINC01115	long intergenic non-protein coding RNA 1115	339822	0.592888	1.50826	0.000300924	0.00414643	5.0967	5.57637
1552657_a_at	TXNDC2	thioredoxin domain containing 2	84203	0.592764	1.50813	1.94224e-07	4.89363e-05	5.17465	5.79734
233221_at	DEFB118	defensin beta 118	117285	0.592598	1.50796	0.000190429	0.00310314	5.84279	6.41786
1552757_s_at	DOCK8-AS1	DOCK8 antisense RNA 1	157983	0.591965	1.5073	1.79323e-06	0.000192623	4.49098	5.06023
204230_s_at	SLC17A7	solute carrier family 17 member 7	57030	0.591354	1.50666	5.69075e-05	0.00148729	4.8429	5.38033
204420_at	FOSL1	FOS like 1, AP-1 transcription factor subunit	8061	0.591295	1.5066	3.40747e-05	0.0010844	4.63358	5.15871
237266_at	KCNIP2-AS1	KCNIP2 antisense RNA 1	100289509	0.590563	1.50583	0.000988719	0.00882007	7.13849	7.68129
208390_s_at	GLP1R	glucagon like peptide 1 receptor	2740	0.590076	1.50533	5.52525e-06	0.000382492	7.37507	7.95986
1560563_at	LOC101929552	uncharacterized LOC101929552	101929552	0.58999	1.50524	1.58328e-05	0.000684856	5.58135	6.20534
241234_at	THORLNC	testis associated oncogenic lncRNA	100506797	0.588583	1.50377	1.40986e-05	0.000638759	6.06398	6.64818
1555155_at	MLLT6	MLLT6, PHD finger containing	4302	0.588414	1.50359	8.23159e-07	0.00011751	5.31772	5.94681
202488_s_at	FXYD3	FXYD domain containing ion transport regulator 3	5349	0.588175	1.50334	1.07576e-07	3.69919e-05	6.90707	7.4538
240754_at	LOC284933	uncharacterized LOC284933	284933	0.5874	1.50254	1.62064e-06	0.000183386	5.76134	6.35218
235372_at	FCRLA	Fc receptor like A	84824	0.587328	1.50246	5.1298e-05	0.00139538	6.53954	7.10791
202958_at	PTPN9	protein tyrosine phosphatase non-receptor type 9	5780	0.587028	1.50215	2.2782e-05	0.000843428	6.75917	7.2409
204038_s_at	LPAR1	lysophosphatidic acid receptor 1	1902	0.586607	1.50171	2.72065e-05	0.000942061	6.06174	6.57231
205748_s_at	RNF126	ring finger protein 126	55658	0.586465	1.50156	0.000201808	0.00321125	6.73464	7.24994
1559655_at	MAMDC2-AS1	MAMDC2 antisense RNA 1	100507244	0.585946	1.50102	0.000515943	0.00577702	3.27981	3.88082
1555323_at	ABCB9	ATP binding cassette subfamily B member 9	23457	0.585313	1.50036	1.62126e-05	0.000695236	6.17915	6.7342
223719_s_at	RTBDN	retbindin	83546	0.584312	1.49932	8.55333e-05	0.00189674	6.22794	6.74416
221350_at	HOXC8	homeobox C8	3224	0.584141	1.49915	1.06533e-06	0.000136381	6.86921	7.48343
205468_s_at	IRF5	interferon regulatory factor 5	3663	0.584134	1.49914	1.5141e-07	4.38008e-05	4.95436	5.45241
228659_at	EP400	E1A binding protein p400	57634	0.583515	1.4985	2.01591e-05	0.000782826	5.16268	5.7757
1561693_at	LRRC52-AS1	LRRC52 antisense RNA 1	400794	0.582054	1.49698	0.0106513	0.0429436	6.62911	7.23118
222933_at	MORN1	MORN repeat containing 1	79906	0.581302	1.4962	7.2325e-05	0.00173572	5.49914	6.02367
1553803_at	SPATA32	spermatogenesis associated 32	124783	0.580974	1.49586	5.45345e-06	0.00038087	8.64321	9.2115
220045_at	NEUROD6	neuronal differentiation 6	63974	0.580391	1.49525	3.83293e-06	0.000306078	6.04075	6.58595
226824_at	CPXM2	carboxypeptidase X, M14 family member 2	119587	0.580195	1.49505	0.000121098	0.00234955	6.81814	7.29054
203154_s_at	PAK4	p21 (RAC1) activated kinase 4	10298	0.579893	1.49474	1.18785e-07	3.8658e-05	8.44184	9.07605
224049_at	KCNK17	potassium two pore domain channel subfamily K member 17	89822	0.57989	1.49474	0.000865154	0.00805419	5.81707	6.33978
204239_s_at	NNAT	neuronatin	4826	0.579595	1.49443	1.99747e-08	1.6347e-05	6.46438	6.98439
240114_s_at	TMEM174	transmembrane protein 174	134288	0.579047	1.49386	1.97168e-05	0.000779228	5.7581	6.36136
204909_at	DDX6	DEAD-box helicase 6	1656	0.578907	1.49372	0.00147455	0.0114113	5.57393	6.15758
1557207_s_at	B3GAT1-DT	B3GAT1 divergent transcript	283177	0.578612	1.49341	1.14204e-05	0.00056701	6.39675	6.95433
223952_x_at	DHRS9	dehydrogenase/reductase 9	10170	0.578381	1.49317	0.0116709	0.0457582	5.36899	5.92574
205344_at	CSPG5	chondroitin sulfate proteoglycan 5	10675	0.578218	1.493	7.42942e-06	0.000445163	6.33335	6.89229
210708_x_at	CASP10	caspase 10	843	0.577144	1.49189	7.87192e-05	0.00182095	5.98982	6.5112
204549_at	IKBKE	inhibitor of nuclear factor kappa B kinase subunit epsilon	9641	0.577077	1.49182	5.22711e-09	7.14481e-06	7.01578	7.53632
204923_at	SASH3	SAM and SH3 domain containing 3	54440	0.576921	1.49166	6.66244e-07	0.000102416	5.84205	6.38012
220542_s_at	BPIFA1	BPI fold containing family A member 1	51297	0.575848	1.49055	3.05393e-05	0.00101442	6.17223	6.74465
234698_at	N6AMT1	N-6 adenine-specific DNA methyltransferase 1	29104	0.575798	1.4905	4.01894e-08	2.46369e-05	5.5247	6.07568
205189_s_at	FANCC	FA complementation group C	2176	0.573966	1.48861	1.34809e-07	4.15756e-05	6.27001	6.75348
206123_at	LLGL1	LLGL scribble cell polarity complex component 1	3996	0.573611	1.48824	0.000449313	0.00529737	7.31033	7.9011
220100_at	SLC22A11	solute carrier family 22 member 11	55867	0.573557	1.48819	2.4973e-06	0.000235008	4.64874	5.20896
240672_at	WDR74	WD repeat domain 74	54663	0.572917	1.48753	0.000305848	0.0041963	5.29377	5.85795
214903_at	SYT2	synaptotagmin 2	127833	0.572261	1.48685	3.5276e-06	0.000294011	7.72704	8.30345
210052_s_at	TPX2	TPX2 microtubule nucleation factor	22974	0.571475	1.48604	1.03997e-06	0.00013474	4.85823	5.37687
221297_at	GPRC5D	G protein-coupled receptor class C group 5 member D	55507	0.571177	1.48573	4.9459e-07	8.72313e-05	5.38689	5.96918
1566471_at	LOC100996506	uncharacterized LOC100996506	100996506	0.569596	1.48411	6.74491e-06	0.000424116	8.62285	9.06006
215394_at	PIK3C3	phosphatidylinositol 3-kinase catalytic subunit type 3	5289	0.569483	1.48399	3.7405e-05	0.00115348	6.21687	6.75288
221762_s_at	PCIF1	phosphorylated CTD interacting factor 1	63935	0.568952	1.48345	0.00215999	0.0147052	6.71353	7.26676
214265_at	ITGA8	integrin subunit alpha 8	8516	0.568508	1.48299	0.00570359	0.0282152	6.49282	7.02651
206213_at	WNT10B	Wnt family member 10B	7480	0.568338	1.48281	1.67527e-05	0.000706211	7.48964	8.09539
218843_at	FNDC4	fibronectin type III domain containing 4	64838	0.567883	1.48235	1.44652e-06	0.000171558	7.75586	8.32762
239187_at	DCAF16	DDB1 and CUL4 associated factor 16	54876	0.567184	1.48163	7.79756e-05	0.00181468	5.15492	5.75754
204830_x_at	PSG5	pregnancy specific beta-1-glycoprotein 5	5673	0.566806	1.48124	2.16763e-07	5.29085e-05	4.7464	5.30041
207704_s_at	GAS7	growth arrest specific 7	8522	0.566354	1.48078	0.00150672	0.0115524	4.73798	5.29251
227799_at	MYO1G	myosin IG	64005	0.5661	1.48052	6.22907e-06	0.000406413	5.98551	6.53547
1552853_at	VWA5B1	von Willebrand factor A domain containing 5B1	127731	0.565963	1.48038	0.000705543	0.00704062	5.01198	5.53657
1556797_at	GRASLND	glycosaminoglycan regulatory associated long non-coding RNA	386597	0.565247	1.47964	0.000524593	0.00584395	6.22051	6.85033
231044_at	CFAP276	cilia and flagella associated protein 276	127003	0.564686	1.47907	7.93944e-05	0.00182803	5.3643	5.8631
1568663_a_at	PWRN2	Prader-Willi region non-protein coding RNA 2	791115	0.564607	1.47898	3.28437e-05	0.00106131	5.09831	5.66497
210442_at	IL1RL1	interleukin 1 receptor like 1	9173	0.564495	1.47887	4.50569e-07	8.3508e-05	5.96197	6.4753
1556722_a_at	C20orf203	chromosome 20 open reading frame 203	284805	0.563826	1.47818	0.000531275	0.00589557	6.38701	6.89012
228646_at	PPP1R1C	protein phosphatase 1 regulatory inhibitor subunit 1C	151242	0.563045	1.47738	7.14201e-05	0.00172344	7.58091	8.15243
1559777_at	MIR3945HG	MIR3945 host gene	731424	0.562644	1.47697	1.21822e-05	0.000591778	4.20638	4.72334
223956_at	TMPRSS13	transmembrane serine protease 13	84000	0.562452	1.47678	0.000139499	0.00255513	7.43741	7.88634
205049_s_at	CD79A	CD79a molecule	973	0.562396	1.47672	0.000714753	0.00709884	6.12535	6.64017
231906_at	HOXD8	homeobox D8	3234	0.561634	1.47594	0.00342492	0.0201202	5.00577	5.54622
1569515_a_at	LOC100996681	uncharacterized LOC100996681	100996681	0.561497	1.4758	0.000890642	0.00822294	5.81287	6.3213
230153_at	NEK9	NIMA related kinase 9	91754	0.560827	1.47511	7.05847e-06	0.000434596	4.92821	5.45316
210060_at	PDE6G	phosphodiesterase 6G	5148	0.560659	1.47494	0.000326397	0.00435813	5.87448	6.48293
231043_at	CFAP221	cilia and flagella associated protein 221	200373	0.560354	1.47463	1.50821e-05	0.000665335	4.59508	5.15261
1554201_at	CABP4	calcium binding protein 4	57010	0.56017	1.47444	8.15068e-08	3.26716e-05	7.60426	8.14717
1559638_at	PIK3CD-AS1	PIK3CD antisense RNA 1	644997	0.559959	1.47423	1.95333e-06	0.000203284	7.923	8.41451
207351_s_at	SH2D2A	SH2 domain containing 2A	9047	0.559084	1.47333	4.61746e-07	8.4574e-05	5.44583	5.95089
211659_at	GPR135	G protein-coupled receptor 135	64582	0.558843	1.47309	0.000209499	0.00328488	5.99611	6.53836
210237_at	ARTN	artemin	9048	0.558387	1.47262	5.22697e-07	8.95876e-05	6.04093	6.54717
220421_at	BTNL8	butyrophilin like 8	79908	0.55797	1.4722	0.00203405	0.0141149	6.04412	6.63359
209381_x_at	SF3A2	splicing factor 3a subunit 2	8175	0.557833	1.47206	0.00020319	0.00322479	6.06096	6.58785
214187_x_at	CTDSPL	CTD small phosphatase like	10217	0.556244	1.47044	2.59539e-05	0.00091434	4.92968	5.46839
236890_at	MTG2	mitochondrial ribosome associated GTPase 2	26164	0.556038	1.47023	3.08646e-07	6.56624e-05	5.74047	6.17052
211893_x_at	CD6	CD6 molecule	923	0.555598	1.46978	0.0001439	0.00261126	5.19716	5.75041
205285_s_at	FYB1	FYN binding protein 1	2533	0.555373	1.46955	0.00018995	0.00309944	4.71206	5.23762
204188_s_at	RARG	retinoic acid receptor gamma	5916	0.555206	1.46938	1.29484e-06	0.000159809	7.2661	7.86893
1552917_at	IFNL1	interferon lambda 1	282618	0.555012	1.46918	9.71704e-07	0.00012958	5.07436	5.58695
237799_at	SLC22A12	solute carrier family 22 member 12	116085	0.554684	1.46885	1.71416e-05	0.000711952	6.37499	6.99212
215990_s_at	BCL6	BCL6 transcription repressor	604	0.554397	1.46855	3.55915e-07	7.29784e-05	4.51858	5.04487
220204_s_at	BMP8A	bone morphogenetic protein 8a	353500	0.553165	1.4673	0.00512282	0.0263095	6.61439	7.12539
200734_s_at	ARF3	ADP ribosylation factor 3	377	0.552974	1.46711	0.00128418	0.0104321	9.55367	10.1056
208344_x_at	IFNA13	interferon alpha 13	3447	0.552522	1.46665	8.29816e-05	0.0018748	6.32219	6.86405
232620_at	WDR93	WD repeat domain 93	56964	0.55225	1.46637	1.38268e-05	0.000632783	7.24908	7.86453
232631_at	CDH6	cadherin 6	1004	0.552137	1.46626	3.93544e-06	0.000309598	6.24199	6.77285
240359_at	BPIFA3	BPI fold containing family A member 3	128861	0.551973	1.46609	2.09919e-06	0.000212127	6.61173	7.09351
222278_at	MYMX	myomixer, myoblast fusion factor	101929726	0.551959	1.46608	7.70168e-05	0.0018003	5.7144	6.21476
236080_at	ZNF687-AS1	ZNF687 antisense RNA 1	100507670	0.551957	1.46607	2.5813e-05	0.000912115	6.24322	6.76358
1560281_a_at	TMEM95	transmembrane protein 95	339168	0.550586	1.46468	3.16632e-06	0.000273922	6.55177	7.0974
221399_at	EDA2R	ectodysplasin A2 receptor	60401	0.550007	1.46409	3.99528e-06	0.000311829	5.90217	6.43698
1554616_at	SERPINB8	serpin family B member 8	5271	0.549828	1.46391	6.4434e-05	0.00161103	6.99805	7.52046
215856_at	SIGLEC15	sialic acid binding Ig like lectin 15	284266	0.548794	1.46286	1.11618e-05	0.000562462	5.56718	6.0102
244497_at	PYCARD-AS1	PYCARD antisense RNA 1	100652740	0.547947	1.462	2.15777e-05	0.000818398	6.06019	6.58614
214602_at	COL4A4	collagen type IV alpha 4 chain	1286	0.547899	1.46195	0.000569207	0.00614444	4.88587	5.43797
1560830_a_at	C19orf84	chromosome 19 open reading frame 84	147646	0.547232	1.46128	2.05183e-05	0.000792257	6.98227	7.53107
220485_s_at	SIRPG	signal regulatory protein gamma	55423	0.546837	1.46088	6.47317e-05	0.00161501	4.67657	5.19817
215420_at	IHH	Indian hedgehog signaling molecule	3549	0.546257	1.46029	4.76416e-06	0.000350579	6.17369	6.6825
232977_x_at	MYH14	myosin heavy chain 14	79784	0.546069	1.4601	4.20318e-05	0.00123742	6.69417	7.17105
1554117_at	CCDC60	coiled-coil domain containing 60	160777	0.545929	1.45996	2.38352e-08	1.76805e-05	6.42433	6.88035
244721_at	TP53INP1	tumor protein p53 inducible nuclear protein 1	94241	0.545524	1.45955	1.14837e-05	0.000568136	5.75675	6.29417
1562826_at	PLCE1-AS2	PLCE1 antisense RNA 2	101927049	0.545	1.45902	8.68378e-06	0.000486282	5.48974	5.99168
241504_at	LINC02580	long intergenic non-protein coding RNA 2580	100506047	0.544997	1.45902	1.88755e-06	0.000201565	5.65953	6.17582
1563916_at	WDR11-DT	WDR11 divergent transcript	283089	0.544502	1.45852	0.000176605	0.00296081	5.77566	6.27814
242545_at	TTLL11	tubulin tyrosine ligase like 11	158135	0.54436	1.45837	2.83656e-07	6.27989e-05	4.57186	5.14498
208564_at	KCNA2	potassium voltage-gated channel subfamily A member 2	3737	0.544135	1.45815	5.94385e-05	0.00152644	4.77589	5.2742
202109_at	ARFIP2	ADP ribosylation factor interacting protein 2	23647	0.543201	1.4572	0.0045057	0.0241622	7.39017	7.88118
216502_at	ISG20L2	interferon stimulated exonuclease gene 20 like 2	81875	0.542766	1.45676	0.00047841	0.00550212	4.5359	5.06747
1568828_at	PRSS59P	serine protease 59, pseudogene	207147	0.542338	1.45633	1.31077e-05	0.000617355	6.38698	6.887
229023_at	SFT2D3	SFT2 domain containing 3	84826	0.542143	1.45613	0.000994565	0.00885344	6.03554	6.58307
214454_at	ADAMTS2	ADAM metallopeptidase with thrombospondin type 1 motif 2	9509	0.542031	1.45602	0.000357165	0.00459375	5.53344	6.0541
218867_s_at	SPRING1	SREBF pathway regulator in golgi 1	79794	0.541897	1.45589	0.000352153	0.004555	6.11778	6.58416
1554050_at	SMPDL3B	sphingomyelin phosphodiesterase acid like 3B	27293	0.54154	1.45553	2.10284e-06	0.000212127	8.04634	8.50142
210475_at	POU3F1	POU class 3 homeobox 1	5453	0.541369	1.45535	7.13957e-05	0.00172344	6.11069	6.67834
209241_x_at	MINK1	misshapen like kinase 1	50488	0.541081	1.45506	6.91964e-06	0.00042997	6.80375	7.34833
220304_s_at	CNGB3	cyclic nucleotide gated channel subunit beta 3	54714	0.540917	1.4549	7.05847e-07	0.00010487	5.6336	6.16052
1562632_at	LOC285191	uncharacterized LOC285191	285191	0.54064	1.45462	2.93343e-06	0.000262496	6.20452	6.7025
211560_s_at	ALAS2	5'-aminolevulinate synthase 2	212	0.540163	1.45414	0.00338206	0.0199454	6.84776	7.31209
219159_s_at	SLAMF7	SLAM family member 7	57823	0.539806	1.45378	4.30559e-05	0.0012531	3.76222	4.28455
1553593_a_at	TAL2	TAL bHLH transcription factor 2	6887	0.539645	1.45361	1.06162e-06	0.000136381	4.78638	5.32417
220749_at	CCDC7	coiled-coil domain containing 7	79741	0.539087	1.45305	3.94896e-07	7.69306e-05	5.70288	6.20183
215706_x_at	ZYX	zyxin	7791	0.538385	1.45235	0.00241235	0.0158356	6.92991	7.39401
203933_at	RAB11FIP3	RAB11 family interacting protein 3	9727	0.538176	1.45214	0.000450491	0.00530262	6.14576	6.63733
209937_at	TM4SF4	transmembrane 4 L six family member 4	7104	0.536325	1.45027	8.21946e-07	0.00011751	5.79856	6.29834
1554809_at	LOC389199	uncharacterized LOC389199	389199	0.536313	1.45026	9.37312e-05	0.00200342	7.2217	7.68593
237494_at	LOC105370829	uncharacterized LOC105370829	105370829	0.536111	1.45006	5.45443e-06	0.00038087	6.87076	7.3118
1569796_s_at	ATRNL1	attractin like 1	26033	0.535027	1.44897	0.00472889	0.0249358	5.6421	6.14093
219139_s_at	CROCCP3	CROCC pseudogene 3	114819	0.53453	1.44847	1.67976e-05	0.000706589	4.08982	4.55377
1556914_at	LINC01838	long intergenic non-protein coding RNA 1838	100652911	0.534146	1.44808	0.00189647	0.0135047	6.95339	7.53289
236366_at	LOC102725228	uncharacterized LOC102725228	102725228	0.53384	1.44778	2.66069e-06	0.000245732	5.52	5.9219
231524_at	KCNAB1	potassium voltage-gated channel subfamily A regulatory beta subunit 1	7881	0.533669	1.44761	1.27503e-05	0.000606195	5.91422	6.45439
223919_at	TP53AIP1	tumor protein p53 regulated apoptosis inducing protein 1	63970	0.533431	1.44737	1.87531e-07	4.81233e-05	4.6836	5.17643
243820_at	BHLHE22-AS1	BHLHE22 antisense RNA 1	401463	0.533431	1.44737	0.000284951	0.004003	7.47486	7.99194
241513_at	LOC105373714	uncharacterized LOC105373714	105373714	0.532896	1.44683	0.000445777	0.0052741	5.31398	5.77918
230236_at	TDRG1	testis development related 1	732253	0.532545	1.44648	7.70682e-05	0.00180073	7.00804	7.53783
211589_at	PML	PML nuclear body scaffold	5371	0.532314	1.44625	0.000207613	0.00326279	5.4232	5.9897
242619_x_at	SLC36A1	solute carrier family 36 member 1	206358	0.5322	1.44613	1.08054e-05	0.000555093	5.14681	5.66693
202240_at	PLK1	polo like kinase 1	5347	0.53176	1.44569	4.57553e-06	0.000342502	5.42677	5.93944
224001_at	FAM135B	family with sequence similarity 135 member B	51059	0.531718	1.44565	0.000210229	0.00329181	6.00969	6.50327
221966_at	GPR137	G protein-coupled receptor 137	56834	0.531406	1.44534	3.1556e-05	0.00103066	6.80655	7.34495
201708_s_at	NIPSNAP1	nipsnap homolog 1	8508	0.531254	1.44519	0.000169969	0.0029076	6.77784	7.30296
1569325_at	ARPC5	actin related protein 2/3 complex subunit 5	10092	0.531073	1.445	1.95569e-06	0.000203284	6.08713	6.65424
229469_at	XAGE2	X antigen family member 2	9502	0.530636	1.44457	1.23114e-05	0.000595444	6.61702	7.15902
233217_at	HSPC102	uncharacterized HSPC102	105372274	0.52929	1.44322	1.04798e-06	0.000135454	5.05746	5.5454
227365_at	ATCAY	ATCAY kinesin light chain interacting caytaxin	85300	0.529095	1.44302	7.63642e-05	0.00179194	5.73796	6.24613
205606_at	LRP6	LDL receptor related protein 6	4040	0.528997	1.44293	0.000101742	0.00211058	7.64628	8.17761
229782_at	RMST	rhabdomyosarcoma 2 associated transcript	196475	0.528788	1.44272	0.00146788	0.0113866	5.38007	5.87416
1569361_a_at	LOC100129098	uncharacterized LOC100129098	100129098	0.528726	1.44265	4.58065e-06	0.000342502	6.54559	7.01636
226456_at	RMI2	RecQ mediated genome instability 2	116028	0.528568	1.4425	0.00390686	0.0219557	6.10951	6.51931
221660_at	MYL10	myosin light chain 10	93408	0.528236	1.44216	0.000123002	0.00237469	8.23432	8.74414
235699_at	REM2	RRAD and GEM like GTPase 2	161253	0.527899	1.44183	0.000170115	0.0029078	5.12984	5.70976
231194_at	SNX32	sorting nexin 32	254122	0.527686	1.44161	6.55959e-06	0.000418002	5.34129	5.8967
221583_s_at	KCNMA1	potassium calcium-activated channel subfamily M alpha 1	3778	0.527589	1.44152	0.00225634	0.0151461	4.54166	5.05932
210301_at	XDH	xanthine dehydrogenase	7498	0.527155	1.44108	7.81594e-05	0.00181468	6.80795	7.31624
223540_at	NECTIN4	nectin cell adhesion molecule 4	81607	0.526886	1.44082	1.0225e-06	0.000133522	6.66643	7.14854
212055_at	TPGS2	tubulin polyglutamylase complex subunit 2	25941	0.52685	1.44078	0.000327038	0.00436437	7.8377	8.27939
215788_at	CFAP74	cilia and flagella associated protein 74	85452	0.526766	1.4407	1.15028e-07	3.78864e-05	6.55934	7.00887
229871_at	SAMD4B	sterile alpha motif domain containing 4B	55095	0.526762	1.44069	0.00095236	0.00861093	6.35599	6.81918
215675_at	TEF	TEF transcription factor, PAR bZIP family member	7008	0.526726	1.44066	1.55281e-05	0.000676494	5.53131	5.94347
234744_x_at	KIF20B	kinesin family member 20B	9585	0.526068	1.44	0.000674512	0.00684973	4.50787	5.0667
215328_at	EFR3B	EFR3 homolog B	22979	0.525993	1.43992	0.000123455	0.00237759	6.00526	6.63272
223260_s_at	POLK	DNA polymerase kappa	51426	0.525891	1.43982	1.68134e-05	0.000706589	5.66984	6.08592
221175_at	C3orf36	chromosome 3 putative open reading frame 36	80111	0.525774	1.43971	3.36092e-07	7.01368e-05	4.92789	5.43551
1552422_at	ZNF22-AS1	ZNF22 antisense RNA 1	220979	0.525536	1.43947	0.00026572	0.00383129	6.61155	7.1876
240878_at	SPEM1	spermatid maturation 1	374768	0.525319	1.43925	1.35867e-07	4.15756e-05	5.57665	6.14504
229192_s_at	TBCD	tubulin folding cofactor D	6904	0.525201	1.43913	0.000289052	0.00404813	5.55222	6.05774
231163_at	SPATA46	spermatogenesis associated 46	284680	0.525198	1.43913	0.000105631	0.00215661	5.91326	6.42306
237779_at	LOC100505711	uncharacterized LOC100505711	100505711	0.524658	1.43859	1.75453e-05	0.000722899	6.12335	6.60189
207191_s_at	ISLR	immunoglobulin superfamily containing leucine rich repeat	3671	0.524534	1.43847	0.0112629	0.0446229	6.80101	7.32145
206749_at	CD1B	CD1b molecule	910	0.52419	1.43813	0.00117071	0.00984441	4.70081	5.15961
203004_s_at	MEF2D	myocyte enhancer factor 2D	4209	0.524151	1.43809	2.14025e-05	0.00081609	6.59588	7.0783
208256_at	EFNA2	ephrin A2	1943	0.523197	1.43714	1.50037e-05	0.000663695	4.74954	5.28325
215292_s_at	MRTFA	myocardin related transcription factor A	57591	0.52313	1.43707	2.82116e-05	0.000965853	6.77444	7.32821
232443_at	LOC441052	uncharacterized LOC441052	441052	0.523097	1.43704	5.33867e-05	0.00143718	4.80749	5.2911
209235_at	CLCN7	chloride voltage-gated channel 7	1186	0.522616	1.43656	0.000238537	0.0035712	7.60705	8.26134
212659_s_at	IL1RN	interleukin 1 receptor antagonist	3557	0.522463	1.43641	3.28637e-05	0.00106133	6.79176	7.20663
1558728_at	VPS9D1-AS1	VPS9D1 antisense RNA 1	100128881	0.522433	1.43638	4.69843e-06	0.000347144	6.97757	7.50532
243435_at	KCNQ1OT1	KCNQ1 opposite strand/antisense transcript 1	10984	0.522069	1.43601	3.49411e-06	0.000291665	6.57053	7.0653
230914_at	HNF4A	hepatocyte nuclear factor 4 alpha	3172	0.521612	1.43556	5.44404e-07	9.15855e-05	4.3361	4.79272
1556900_at	APCDD1L-DT	APCDD1L divergent transcript	149773	0.521093	1.43504	0.000281685	0.00396527	7.71788	8.2095
1553395_a_at	CD200R1	CD200 receptor 1	131450	0.520507	1.43446	1.67373e-05	0.000706105	5.74964	6.26507
1556464_a_at	C2orf72	chromosome 2 open reading frame 72	257407	0.520221	1.43418	5.01243e-08	2.71341e-05	6.97042	7.50662
220951_s_at	A1CF	APOBEC1 complementation factor	29974	0.5189	1.43286	0.00109937	0.00943757	5.50725	5.9364
207070_at	RGR	retinal G protein coupled receptor	5995	0.518806	1.43277	4.7342e-06	0.000348844	4.95735	5.51516
1552676_at	UCN3	urocortin 3	114131	0.518464	1.43243	0.000109654	0.00221077	6.03324	6.54531
214080_x_at	PRKCSH	protein kinase C substrate 80K-H	5589	0.518383	1.43235	1.96418e-05	0.000777783	8.49214	9.03595
206406_at	SMCP	sperm mitochondria associated cysteine rich protein	4184	0.518229	1.4322	4.40918e-07	8.23955e-05	5.13295	5.67784
209287_s_at	CDC42EP3	CDC42 effector protein 3	10602	0.517939	1.43191	0.00204425	0.014166	7.09542	7.57797
216918_s_at	DST	dystonin	667	0.517877	1.43185	9.01525e-05	0.00195373	7.00572	7.48156
207432_at	BEST2	bestrophin 2	54831	0.517389	1.43136	0.000201178	0.00320594	5.88449	6.43088
216081_at	LAMA4	laminin subunit alpha 4	3910	0.517364	1.43134	5.82833e-07	9.53677e-05	5.45845	5.8833
1562657_a_at	C10orf90	chromosome 10 open reading frame 90	118611	0.517228	1.4312	1.48017e-05	0.000657954	5.52797	6.06205
211253_x_at	PYY	peptide YY	5697	0.516945	1.43092	7.26351e-07	0.00010736	6.64179	7.13229
1566134_at	CARHSP1	calcium regulated heat stable protein 1	23589	0.516622	1.4306	5.00042e-07	8.73776e-05	7.14271	7.68119
211184_s_at	USH1C	USH1 protein network component harmonin	10083	0.516511	1.43049	7.98905e-06	0.000463696	5.06939	5.55586
1552899_at	LINC01312	long intergenic non-protein coding RNA 1312	154089	0.516387	1.43037	1.87328e-05	0.000754795	4.95439	5.40481
208224_at	HOXB1	homeobox B1	3211	0.51626	1.43024	0.000618166	0.0064822	6.66373	7.13042
234695_x_at	NUTM2B	NUT family member 2B	729262	0.516065	1.43005	3.63449e-05	0.00113048	7.26762	7.7326
209428_s_at	ZFPL1	zinc finger protein like 1	7542	0.515956	1.42994	0.00233952	0.0155241	7.15326	7.61552
238543_x_at	MDGA1	MAM domain containing glycosylphosphatidylinositol anchor 1	266727	0.51589	1.42988	1.28342e-05	0.000608594	6.31825	6.88411
243712_at	XIST	X inactive specific transcript	7503	0.515554	1.42954	0.000105515	0.00215585	5.45724	5.95162
1560255_at	CELF2-AS1	CELF2 antisense RNA 1	414196	0.515098	1.42909	0.00194856	0.0137415	4.77625	5.32988
215685_s_at	DLX2	distal-less homeobox 2	1746	0.51479	1.42879	3.93348e-05	0.00118675	7.00606	7.56813
211295_x_at	CYP2A6	cytochrome P450 family 2 subfamily A member 6	1548	0.514695	1.42869	3.14696e-05	0.00102845	5.66063	6.15492
211426_x_at	GNAQ	G protein subunit alpha q	2776	0.514608	1.42861	0.000132159	0.00247798	6.43209	6.90471
230318_at	SERPINA1	serpin family A member 1	5265	0.514382	1.42838	0.000424164	0.00509696	5.37659	5.8649
230632_at	IL10RB-DT	IL10RB divergent transcript	100288432	0.51434	1.42834	0.00035137	0.0045481	5.46606	5.86055
207366_at	KCNS1	potassium voltage-gated channel modifier subfamily S member 1	3787	0.514115	1.42812	8.62291e-05	0.00190383	7.50997	7.96974
205236_x_at	SOD3	superoxide dismutase 3	6649	0.514039	1.42804	0.00160658	0.0120958	7.96724	8.45861
241697_at	LOC105373618	uncharacterized LOC105373618	105373618	0.513854	1.42786	3.08074e-06	0.000268794	5.40029	5.88683
218523_at	LHPP	phospholysine phosphohistidine inorganic pyrophosphate phosphatase	64077	0.513791	1.4278	1.73044e-06	0.000189484	7.26384	7.75143
1553264_a_at	SYN1	synapsin I	6853	0.513646	1.42765	8.31885e-07	0.000117555	6.30597	6.81855
238241_at	EPHA5-AS1	EPHA5 antisense RNA 1	100144602	0.51345	1.42746	1.8882e-05	0.000758541	6.95662	7.47432
215967_s_at	LY9	lymphocyte antigen 9	4063	0.513337	1.42735	0.000336082	0.00444062	5.40413	5.89571
204575_s_at	MMP19	matrix metallopeptidase 19	4327	0.512973	1.42699	1.76476e-07	4.77665e-05	5.63902	6.09978
214754_at	TET3	tet methylcytosine dioxygenase 3	200424	0.512423	1.42644	2.36657e-05	0.00086204	6.16691	6.63072
235106_at	MAML2	mastermind like transcriptional coactivator 2	84441	0.512307	1.42633	5.65011e-05	0.00148092	4.47845	4.95549
210040_at	SLC12A5	solute carrier family 12 member 5	57468	0.511427	1.42546	0.00190011	0.0135201	4.58124	5.07269
204586_at	BSN	bassoon presynaptic cytomatrix protein	8927	0.511262	1.4253	6.07692e-05	0.00155478	4.6856	5.20719
1559948_at	LOC101927253	uncharacterized LOC101927253	101927253	0.511223	1.42526	0.00130389	0.0105303	5.21819	5.62134
218581_at	ABHD4	abhydrolase domain containing 4, N-acyl phospholipase B	63874	0.511126	1.42516	0.00141678	0.0111201	8.2948	8.71798
221281_at	SRC	SRC proto-oncogene, non-receptor tyrosine kinase	6714	0.510989	1.42503	3.06524e-05	0.00101756	6.33406	6.85747
208217_at	GABRR2	gamma-aminobutyric acid type A receptor subunit rho2	2570	0.510796	1.42484	2.33064e-07	5.63839e-05	6.25759	6.72678
216188_at	MYCNOS	MYCN opposite strand	10408	0.510721	1.42476	2.8851e-05	0.000976892	4.02247	4.55056
243061_at	LINC01551	long intergenic non-protein coding RNA 1551	387978	0.510638	1.42468	1.16339e-05	0.000573046	5.49071	5.85355
202831_at	GPX2	glutathione peroxidase 2	2877	0.50993	1.42398	2.23715e-05	0.00083465	6.44165	6.9987
242042_s_at	HAGLR	HOXD antisense growth-associated long non-coding RNA	401022	0.509562	1.42362	0.000201436	0.00320775	5.75936	6.25347
243272_at	LOC101593348	uncharacterized LOC101593348	101593348	0.509559	1.42362	0.000147285	0.00264547	4.57415	5.05084
1556066_at	KDM6B	lysine demethylase 6B	23135	0.509049	1.42311	5.2303e-06	0.000370807	5.47395	5.91939
220944_at	PGLYRP4	peptidoglycan recognition protein 4	57115	0.509045	1.42311	3.85793e-06	0.000306498	6.30944	6.82129
1552419_s_at	TTLL10	tubulin tyrosine ligase like 10	254173	0.508917	1.42298	5.81118e-06	0.000388418	7.22066	7.67219
1559538_at	GAU1	GALNT8 antisense upstream 1	101929549	0.508783	1.42285	0.000278658	0.00394174	5.86121	6.3267
1555944_at	FAM120A	family with sequence similarity 120A	23196	0.508591	1.42266	0.000199911	0.00319781	6.16369	6.69277
1553663_a_at	NPB	neuropeptide B	256933	0.507306	1.42139	1.15367e-05	0.000569284	7.45388	8.0451
234124_at	LOC105377485	uncharacterized LOC105377485	105377485	0.507143	1.42123	0.00191071	0.0135655	5.11504	5.59327
242530_at	SV2C	synaptic vesicle glycoprotein 2C	22987	0.50678	1.42087	0.000109659	0.00221077	4.81461	5.26051
33768_at	DMWD	DM1 locus, WD repeat containing	1762	0.50654	1.42064	5.57406e-05	0.00147441	8.13887	8.65393
208257_x_at	PSG1	pregnancy specific beta-1-glycoprotein 1	5669	0.506437	1.42054	0.00024109	0.00359818	7.06924	7.55066
1554759_at	SRCIN1	SRC kinase signaling inhibitor 1	80725	0.506294	1.4204	3.39425e-06	0.000287276	5.91109	6.35811
226369_at	LINC01089	long intergenic non-protein coding RNA 1089	338799	0.506199	1.4203	4.67251e-05	0.00131957	7.08086	7.5645
1568596_a_at	TROAP	trophinin associated protein	10024	0.506153	1.42026	2.5464e-06	0.000238807	6.33004	6.7785
220344_at	C11orf16	chromosome 11 open reading frame 16	56673	0.506063	1.42017	8.46729e-05	0.0018925	7.29033	7.76605
221337_s_at	ADAM29	ADAM metallopeptidase domain 29	11086	0.505852	1.41996	3.56017e-05	0.00111371	4.02835	4.47937
232226_at	LRRC4C	leucine rich repeat containing 4C	57689	0.50552	1.41963	0.00159648	0.012043	5.74645	6.18811
217521_at	HAL	histidine ammonia-lyase	3034	0.50539	1.41951	0.000604977	0.00639963	5.83169	6.27789
221199_at	GFRA4	GDNF family receptor alpha 4	64096	0.505118	1.41924	4.04337e-06	0.000314468	5.59047	6.09288
227716_at	UBXN11	UBX domain protein 11	91544	0.504987	1.41911	7.17564e-06	0.000437381	6.40114	6.88258
206074_s_at	HMGA1	high mobility group AT-hook 1	3159	0.504151	1.41829	0.0098404	0.0407377	7.80431	8.30396
203183_s_at	SMARCD1	SWI/SNF related, matrix associated, actin dependent regulator of chromatin, subfamily d, member 1	6602	0.503833	1.41798	0.000501538	0.00568077	5.23807	5.65044
211258_s_at	TGFA	transforming growth factor alpha	7039	0.503772	1.41792	5.59928e-05	0.00147609	6.01374	6.54172
221084_at	HTR3B	5-hydroxytryptamine receptor 3B	9177	0.503736	1.41788	0.00146086	0.0113563	4.56334	5.03112
204535_s_at	REST	RE1 silencing transcription factor	5978	0.503542	1.41769	0.000265692	0.00383129	7.81519	8.29674
206263_at	FMO4	flavin containing dimethylaniline monoxygenase 4	2329	0.503315	1.41747	0.000307933	0.00421432	8.11319	8.59774
232646_at	TTC17	tetratricopeptide repeat domain 17	55761	0.503211	1.41736	1.97397e-05	0.000779254	5.79711	6.26134
213695_at	PON3	paraoxonase 3	5446	0.503155	1.41731	0.000532822	0.00590315	5.99118	6.4663
210083_at	SEMA7A	semaphorin 7A (John Milton Hagen blood group)	8482	0.502984	1.41714	3.32342e-05	0.0010695	6.16315	6.61152
218261_at	AP1M2	adaptor related protein complex 1 subunit mu 2	10053	0.502787	1.41695	0.000303972	0.00417911	5.99709	6.48892
230810_at	JMJD4	jumonji domain containing 4	65094	0.50254	1.41671	1.73323e-06	0.000189484	6.07811	6.60202
1566931_at	TFB2M	transcription factor B2, mitochondrial	64216	0.502445	1.41661	3.0511e-06	0.000267767	5.16273	5.62206
206753_at	RDH16	retinol dehydrogenase 16	8608	0.502156	1.41633	4.82679e-05	0.00134508	6.36053	6.85542
231001_at	FIBIN	fin bud initiation factor homolog	387758	0.50194	1.41612	0.00855934	0.0371444	6.62953	7.08695
217899_at	TMEM214	transmembrane protein 214	54867	0.50164	1.41582	0.000580814	0.00623278	6.83749	7.32452
1552863_a_at	CACNG6	calcium voltage-gated channel auxiliary subunit gamma 6	59285	0.501391	1.41558	2.5861e-06	0.000240877	7.44605	7.93869
219996_at	ASB7	ankyrin repeat and SOCS box containing 7	140460	0.50084	1.41504	3.77938e-06	0.000302988	6.37787	6.88851
1563685_at	LOC285422	uncharacterized LOC285422	285422	0.500733	1.41493	9.40374e-06	0.000512612	4.10647	4.58409
1566814_at	FGF22	fibroblast growth factor 22	27006	0.500543	1.41475	0.000339993	0.00446854	5.98798	6.47792
202024_at	GET3	guided entry of tail-anchored proteins factor 3, ATPase	439	0.500361	1.41457	0.01033	0.0420515	8.99275	9.48055
214792_x_at	VAMP2	vesicle associated membrane protein 2	6844	0.500297	1.4145	0.000373857	0.00471417	7.04918	7.50381
202509_s_at	TNFAIP2	TNF alpha induced protein 2	7127	0.500257	1.41447	2.97152e-05	0.000996124	6.75491	7.2223
221388_at	OR1A1	olfactory receptor family 1 subfamily A member 1	8383	0.499621	1.41384	0.000363152	0.00462505	4.37797	5.02254
211165_x_at	EPHB2	EPH receptor B2	2048	0.499036	1.41327	0.000109081	0.002204	5.41007	5.78327
1555056_at	CCNG2	cyclin G2	901	0.498629	1.41287	3.12001e-05	0.00102651	5.62067	6.08756
207026_s_at	ATP2B3	ATPase plasma membrane Ca2+ transporting 3	492	0.498241	1.41249	0.000101721	0.00211058	5.49758	5.85678
220008_at	PEAK1	pseudopodium enriched atypical kinase 1	79834	0.49789	1.41215	2.01374e-05	0.000782826	6.26062	6.8004
221318_at	NEUROD4	neuronal differentiation 4	58158	0.496708	1.41099	0.00022404	0.00342544	5.10482	5.62206
223195_s_at	SESN2	sestrin 2	83667	0.496165	1.41046	5.66444e-05	0.00148183	7.93843	8.3259
223990_at	C4orf17	chromosome 4 open reading frame 17	84103	0.495937	1.41024	2.10223e-06	0.000212127	5.59739	6.11023
230723_at	SPATA18	spermatogenesis associated 18	132671	0.495808	1.41011	2.86103e-05	0.000972198	4.58844	5.07317
206430_at	CDX1	caudal type homeobox 1	1044	0.495531	1.40984	6.46443e-06	0.000414789	7.93401	8.43639
236033_at	ASB12	ankyrin repeat and SOCS box containing 12	142689	0.495455	1.40977	0.00703396	0.0325586	7.67924	8.2412
223780_s_at	MED13	mediator complex subunit 13	9969	0.49532	1.40963	8.36917e-05	0.00188151	5.53279	5.98237
242720_at	ITIH4	inter-alpha-trypsin inhibitor heavy chain 4	3700	0.495092	1.40941	0.000546536	0.00599665	4.6684	5.2337
221863_at	MIER2	MIER family member 2	54531	0.494644	1.40897	2.37979e-05	0.000865701	6.97025	7.38544
239196_at	ANKRD22	ankyrin repeat domain 22	118932	0.494582	1.40891	5.07809e-06	0.000364602	6.71952	7.12638
207323_s_at	MBP	myelin basic protein	4155	0.494526	1.40886	8.28963e-08	3.26716e-05	7.13833	7.53817
243070_at	INO80D	INO80 complex subunit D	54891	0.494278	1.40862	3.40399e-05	0.0010844	5.43915	5.9881
1552629_a_at	JMJD6	jumonji domain containing 6, arginine demethylase and lysine hydroxylase	23210	0.494277	1.40861	9.04276e-05	0.0019542	4.3825	4.90736
222570_at	NCS1	neuronal calcium sensor 1	23413	0.49426	1.4086	7.64921e-06	0.000451824	6.98236	7.4181
1562413_at	PRDM10-DT	PRDM10 divergent transcript	440072	0.494217	1.40856	0.000503821	0.00569376	4.26733	4.75015
230382_at	SLC11A1	solute carrier family 11 member 1	6556	0.49415	1.40849	2.83839e-05	0.000967912	7.91214	8.50567
1553895_at	C11orf42	chromosome 11 open reading frame 42	160298	0.49409	1.40843	0.000568527	0.00614191	4.45599	4.96739
208168_s_at	CHIT1	chitinase 1	1118	0.493878	1.40822	2.81227e-05	0.000964016	4.55528	5.00977
207911_s_at	TGM5	transglutaminase 5	9333	0.493739	1.40809	1.91557e-05	0.000765521	6.7215	7.29558
208203_x_at	KIR2DS5	killer cell immunoglobulin like receptor, two Ig domains and short cytoplasmic tail 5	3810	0.493494	1.40785	2.96873e-06	0.000264727	6.54088	7.03869
215138_s_at	KAZN	kazrin, periplakin interacting protein	23254	0.493365	1.40772	0.000331264	0.00440036	5.83821	6.3039
1560451_at	PKN3	protein kinase N3	29941	0.4933	1.40766	7.629e-07	0.000112128	6.76198	7.20746
229555_at	GALNT5	polypeptide N-acetylgalactosaminyltransferase 5	11227	0.493255	1.40762	4.72378e-05	0.00132856	7.10482	7.58326
1564423_a_at	SEC16B	SEC16 homolog B, endoplasmic reticulum export factor	89866	0.492558	1.40694	0.00040006	0.00492934	5.40245	5.78269
243534_at	CC2D2B	coiled-coil and C2 domain containing 2B	387707	0.492439	1.40682	0.000906569	0.00832214	6.23028	6.84376
209002_s_at	CALCOCO1	calcium binding and coiled-coil domain 1	57658	0.492261	1.40665	0.0123431	0.0475553	8.53539	9.00528
216579_at	GJB4	gap junction protein beta 4	127534	0.49225	1.40664	2.30607e-05	0.0008499	6.04822	6.59578
1552915_at	IFNL2	interferon lambda 2	282616	0.492193	1.40658	6.50574e-05	0.00161977	4.90431	5.41577
206031_s_at	USP5	ubiquitin specific peptidase 5	8078	0.492105	1.4065	7.08846e-06	0.000435238	6.92062	7.39721
206444_at	PDE1B	phosphodiesterase 1B	5153	0.491903	1.4063	0.000247804	0.00366776	6.53808	7.02957
211359_s_at	OPRM1	opioid receptor mu 1	4988	0.49174	1.40614	9.08288e-05	0.00196132	5.29604	5.7504
1569048_s_at	LMF1	lipase maturation factor 1	64788	0.491674	1.40608	5.42249e-06	0.000380352	5.97603	6.50648
206237_s_at	NRG1	neuregulin 1	3084	0.491542	1.40595	0.000158175	0.0027781	5.71064	6.17019
1558930_at	LINC00460	long intergenic non-protein coding RNA 460	728192	0.491163	1.40558	5.99609e-08	2.94656e-05	4.96969	5.42591
225513_at	SCRN2	secernin 2	90507	0.491047	1.40546	1.99035e-05	0.000781518	7.31728	7.84021
219509_at	MYOZ1	myozenin 1	58529	0.490874	1.4053	0.00493028	0.0256068	7.13277	7.59185
1558777_at	MRTFB	myocardin related transcription factor B	57496	0.490563	1.40499	0.00277527	0.0174041	5.26251	5.80885
214348_at	TACR2	tachykinin receptor 2	6865	0.490317	1.40475	5.42614e-06	0.000380352	5.97873	6.51755
210381_s_at	CCKBR	cholecystokinin B receptor	887	0.490155	1.4046	0.000310541	0.00423624	5.59691	5.99
1557841_at	LOC101926915	uncharacterized LOC101926915	101926915	0.490034	1.40448	0.000788534	0.00757833	5.98708	6.37548
212553_at	RPRD2	regulation of nuclear pre-mRNA domain containing 2	23248	0.489933	1.40438	0.000588156	0.00628689	8.62881	9.11837
223870_at	FBXW10	F-box and WD repeat domain containing 10	10517	0.489797	1.40425	3.12491e-05	0.00102651	5.61876	6.10976
236083_at	BCL2L15	BCL2 like 15	440603	0.489792	1.40424	0.000880862	0.0081539	5.20932	5.68034
214582_at	PDE3B	phosphodiesterase 3B	5140	0.489743	1.40419	0.00339523	0.0199994	5.64068	6.01892
216914_at	CDC25C	cell division cycle 25C	995	0.489479	1.40394	0.000261039	0.00378777	4.44707	4.9292
1556030_at	SMTN	smoothelin	6525	0.489329	1.40379	9.0136e-05	0.00195373	5.41079	5.86429
229320_at	CRACDL	CRACD like	343990	0.489234	1.4037	5.88569e-06	0.000390681	5.70475	6.15132
213978_at	MTSS2	MTSS I-BAR domain containing 2	92154	0.489167	1.40363	3.9232e-05	0.00118675	5.638	6.02421
230262_at	ST8SIA3	ST8 alpha-N-acetyl-neuraminide alpha-2,8-sialyltransferase 3	51046	0.489062	1.40353	0.000606635	0.00641419	4.67763	5.10104
221374_at	FGF16	fibroblast growth factor 16	8823	0.488982	1.40345	3.55842e-05	0.00111371	4.57778	5.08121
224794_s_at	CERCAM	cerebral endothelial cell adhesion molecule	51148	0.488611	1.40309	0.00072599	0.00717266	5.59255	6.19029
1560378_at	GRIK1-AS2	GRIK1 antisense RNA 2	100379661	0.488465	1.40295	6.24191e-05	0.00157925	4.6068	5.13575
231012_at	SLC35G1	solute carrier family 35 member G1	159371	0.48828	1.40277	0.000127729	0.0024257	5.45148	5.93382
204741_at	BICD1	BICD cargo adaptor 1	636	0.488252	1.40274	3.70738e-06	0.000299411	6.79837	7.20658
234637_at	KRTAP4-5	keratin associated protein 4-5	85289	0.488167	1.40266	3.96835e-07	7.69396e-05	5.30618	5.83142
205145_s_at	MYL5	myosin light chain 5	4636	0.487982	1.40248	2.43536e-05	0.000877164	6.85363	7.31119
208495_at	TLX3	T cell leukemia homeobox 3	30012	0.487968	1.40247	0.000614936	0.00646445	4.8638	5.35526
213486_at	COPG2IT1	COPG2 imprinted transcript 1	53844	0.48775	1.40226	0.000106157	0.00216219	4.76877	5.25579
234938_at	BACH1	BTB domain and CNC homolog 1	571	0.487573	1.40208	0.00037099	0.00469208	6.42683	6.90342
216419_at	CROCC	ciliary rootlet coiled-coil, rootletin	9696	0.487415	1.40193	0.0101789	0.0416589	6.76451	7.27685
210943_s_at	LYST	lysosomal trafficking regulator	1130	0.486988	1.40152	0.000138713	0.00254645	5.87731	6.24061
211607_x_at	EGFR	epidermal growth factor receptor	1956	0.486917	1.40145	2.72392e-06	0.000250303	6.39353	6.92071
236001_at	TMEM238L	transmembrane protein 238 like	100289255	0.486912	1.40144	3.65711e-05	0.00113609	6.39362	6.90386
240650_at	CACNA1E	calcium voltage-gated channel subunit alpha1 E	777	0.486067	1.40062	0.000858731	0.00801761	4.42223	4.94732
222755_s_at	CHD7	chromodomain helicase DNA binding protein 7	55636	0.485934	1.40049	5.79767e-06	0.000388418	5.97951	6.41171
234018_s_at	SEL1L2	SEL1L2 adaptor subunit of ERAD E3 ligase	80343	0.485771	1.40033	0.00904498	0.0385062	5.48355	5.97513
241725_at	E2F7	E2F transcription factor 7	144455	0.485769	1.40033	1.64065e-05	0.000698086	5.45665	5.99386
1570315_at	HCCAT5	hepatocellular carcinoma associated transcript 5	283902	0.485378	1.39995	7.38051e-06	0.00044446	6.37244	6.85422
1554782_at	KLHL30-AS1	KLHL30 antisense RNA 1	394261	0.484992	1.39958	0.00174391	0.0127522	5.841	6.36561
204603_at	EXO1	exonuclease 1	9156	0.48475	1.39934	2.02991e-06	0.000207449	5.17784	5.55925
1556344_at	TIAM1-AS1	TIAM1 antisense RNA 1	150051	0.484659	1.39926	0.00290213	0.0179344	5.3856	5.86046
205508_at	SCN1B	sodium voltage-gated channel beta subunit 1	6324	0.484655	1.39925	0.0034689	0.0203021	8.71572	9.1942
207576_x_at	OXT	oxytocin/neurophysin I prepropeptide	5020	0.484416	1.39902	1.8986e-06	0.000201565	5.40134	5.87045
208031_s_at	RFX2	regulatory factor X2	5990	0.484411	1.39901	7.23494e-05	0.00173572	6.6234	7.1799
203256_at	CDH3	cadherin 3	1001	0.484373	1.39898	0.000213691	0.00333245	5.60093	6.06444
207676_at	ONECUT2	one cut homeobox 2	9480	0.484271	1.39888	4.36485e-05	0.00126604	6.1095	6.55862
212279_at	TMEM97	transmembrane protein 97	27346	0.482917	1.39757	0.000557507	0.00607326	5.35191	5.8162
222165_x_at	BBLN	bublin coiled coil protein	79095	0.482915	1.39756	0.00592862	0.0289521	6.41375	6.81796
205328_at	CLDN10	claudin 10	9071	0.482907	1.39756	0.00619941	0.0298716	4.5633	5.10051
215913_s_at	GULP1	GULP PTB domain containing engulfment adaptor 1	51454	0.482667	1.39732	0.000135841	0.0025196	4.67984	5.0719
1556748_x_at	LOC101928343	uncharacterized LOC101928343	101928343	0.482432	1.3971	3.57414e-06	0.000295637	7.30141	7.78167
210799_at	HTR1B	5-hydroxytryptamine receptor 1B	3351	0.4823	1.39697	0.000130945	0.00246303	4.85351	5.35728
221112_at	IL1RAPL2	interleukin 1 receptor accessory protein like 2	26280	0.482286	1.39696	4.99747e-07	8.73776e-05	5.21315	5.61314
225473_at	SOGA1	suppressor of glucose, autophagy associated 1	140710	0.481813	1.3965	7.98407e-05	0.00182911	6.77264	7.18113
221161_at	ASCL3	achaete-scute family bHLH transcription factor 3	56676	0.481568	1.39626	0.00011463	0.00227375	5.15853	5.61931
1556507_at	LINC01210	long intergenic non-protein coding RNA 1210	100507274	0.481501	1.3962	7.85781e-06	0.000459002	9.25228	9.69865
1565537_at	NKX1-1	NK1 homeobox 1	54729	0.481406	1.3961	0.000967531	0.00869776	7.26831	7.73887
234671_at	KRTAP4-2	keratin associated protein 4-2	85291	0.481397	1.39609	1.42265e-05	0.000642378	6.12825	6.57121
205432_at	OVGP1	oviductal glycoprotein 1	5016	0.481309	1.39601	0.000205552	0.00324457	6.24085	6.75338
206410_at	NR0B2	nuclear receptor subfamily 0 group B member 2	8431	0.481298	1.396	0.00423519	0.0231605	7.46355	7.86815
223609_at	ROPN1L	rhophilin associated tail protein 1 like	83853	0.481265	1.39597	0.000169112	0.00289849	4.86909	5.31932
203453_at	SCNN1A	sodium channel epithelial 1 subunit alpha	6337	0.481231	1.39593	0.000121354	0.00235201	4.73133	5.159
234631_at	KRTAP4-8	keratin associated protein 4-8	728224	0.481198	1.3959	0.000623593	0.00651289	5.50647	5.93498
212369_at	ZNF384	zinc finger protein 384	171017	0.480795	1.39551	0.0007293	0.00720146	8.65087	9.1186
232542_at	COL9A2	collagen type IX alpha 2 chain	1298	0.480632	1.39536	0.000838528	0.00788147	6.76649	7.23382
205629_s_at	CRH	corticotropin releasing hormone	1392	0.480267	1.395	8.25083e-05	0.00186719	6.32922	6.80646
216779_at	CYLC1	cylicin 1	1538	0.480148	1.39489	6.79857e-06	0.000426243	5.56997	6.0065
207505_at	PRKG2	protein kinase cGMP-dependent 2	5593	0.479914	1.39466	1.38262e-05	0.000632783	5.56222	6.03233
231445_at	PAX1	paired box 1	5075	0.479279	1.39405	1.32968e-05	0.00062137	5.2285	5.69376
220808_at	THEG	theg spermatid protein	51298	0.47921	1.39398	9.00371e-05	0.00195348	5.90417	6.35798
239736_at	LINC01214	long intergenic non-protein coding RNA 1214	101928022	0.478751	1.39354	0.000345942	0.00451091	4.79356	5.27308
208571_at	ANP32D	acidic nuclear phosphoprotein 32 family member D	23519	0.478743	1.39353	0.000195984	0.00316007	4.04566	4.55069
234775_at	OR51B5	olfactory receptor family 51 subfamily B member 5	282763	0.478469	1.39326	0.00427528	0.0233257	5.1348	5.58383
1564974_at	KRTAP8-1	keratin associated protein 8-1	337879	0.478272	1.39307	0.000238218	0.00356935	4.93903	5.38287
236195_x_at	PRKCG	protein kinase C gamma	5582	0.477954	1.39277	0.000808084	0.00770191	6.57214	7.11246
234917_at	MARVELD1	MARVEL domain containing 1	83742	0.477935	1.39275	3.68279e-06	0.000299411	5.11605	5.56926
231228_at	BCL2L1	BCL2 like 1	598	0.477909	1.39272	1.46644e-05	0.000655432	7.42115	7.94917
1557370_s_at	MYCBP2	MYC binding protein 2	23077	0.477849	1.39267	0.000502308	0.00568489	6.52805	7.06448
221314_at	GDF9	growth differentiation factor 9	2661	0.477682	1.3925	1.61429e-05	0.000693333	6.03051	6.51147
231052_at	GLOD5	glyoxalase domain containing 5	392465	0.477578	1.3924	0.00027198	0.00388519	4.84433	5.32099
236707_at	DAPP1	dual adaptor of phosphotyrosine and 3-phosphoinositides 1	27071	0.476922	1.39177	1.11122e-05	0.000560724	5.31815	5.737
224745_x_at	OTUD5	OTU deubiquitinase 5	55593	0.476766	1.39162	1.46915e-05	0.000655432	8.17817	8.64836
229452_at	TMEM88	transmembrane protein 88	92162	0.476251	1.39112	0.0125912	0.0482251	8.95295	9.39629
1554779_s_at	PHLDB2	pleckstrin homology like domain family B member 2	90102	0.475728	1.39062	0.00777632	0.0347702	5.14615	5.58679
207998_s_at	CACNA1D	calcium voltage-gated channel subunit alpha1 D	776	0.475055	1.38997	0.000103985	0.00214058	5.05567	5.59449
220645_at	NXPE4	neurexophilin and PC-esterase domain family member 4	54827	0.474998	1.38992	3.11748e-05	0.00102651	4.94571	5.39562
224510_s_at	CLPB	caseinolytic mitochondrial matrix peptidase chaperone subunit B	81570	0.474924	1.38985	1.59474e-05	0.000687637	6.17891	6.67162
216546_s_at	CHI3L1	chitinase 3 like 1	1116	0.474392	1.38933	2.49657e-06	0.000235008	5.05406	5.53251
231814_at	MUC12	mucin 12, cell surface associated	10071	0.474106	1.38906	1.1425e-05	0.00056701	4.46697	4.87329
1552620_at	SPRR4	small proline rich protein 4	163778	0.473963	1.38892	0.000818343	0.00776247	7.4921	7.93893
211405_x_at	IFNA17	interferon alpha 17	3451	0.473782	1.38875	2.10016e-05	0.000806362	4.57748	4.9829
1553162_x_at	PROSER3	proline and serine rich 3	148137	0.473705	1.38867	0.00959787	0.0400576	4.86162	5.28627
1569775_at	RNF157	ring finger protein 157	114804	0.473454	1.38843	8.3925e-05	0.00188521	6.02083	6.51008
202017_at	EPHX1	epoxide hydrolase 1	2052	0.473448	1.38842	0.00233645	0.0155131	5.04398	5.53887
211145_x_at	IFNA21	interferon alpha 21	3452	0.47318	1.38817	1.7067e-07	4.76091e-05	4.61426	5.07535
212925_at	MISP	mitotic spindle positioning	126353	0.473158	1.38814	1.43817e-06	0.000170939	7.68972	8.14051
210529_s_at	TCAF1	TRPM8 channel associated factor 1	9747	0.472656	1.38766	8.54354e-05	0.00189674	6.92845	7.43122
210399_x_at	FUT6	fucosyltransferase 6	2528	0.472611	1.38762	7.40996e-06	0.00044472	7.51352	7.91741
243343_at	RASL10A	RAS like family 10 member A	10633	0.472426	1.38744	0.00101678	0.00895636	5.32317	5.7954
204272_at	LGALS4	galectin 4	3960	0.472116	1.38714	2.49709e-05	0.000890969	4.98404	5.48499
237463_at	ZFPM1	zinc finger protein, FOG family member 1	161882	0.471967	1.387	0.00014264	0.00259701	7.83348	8.27632
214261_s_at	ADH6	alcohol dehydrogenase 6 (class V)	130	0.471851	1.38689	4.55527e-05	0.00129786	4.34016	4.77494
209954_x_at	SS18	SS18 subunit of BAF chromatin remodeling complex	6760	0.4718	1.38684	0.000463456	0.00539253	6.61027	7.07362
220599_s_at	CARD14	caspase recruitment domain family member 14	79092	0.471406	1.38646	3.5117e-07	7.24538e-05	5.34193	5.7505
231796_at	EPHA8	EPH receptor A8	2046	0.471325	1.38638	1.84513e-05	0.000746723	6.35208	6.81419
1555754_s_at	ATN1	atrophin 1	1822	0.471127	1.38619	0.000115288	0.00228301	7.61395	8.0425
215266_at	DNAH3	dynein axonemal heavy chain 3	55567	0.470845	1.38592	9.36231e-05	0.00200189	7.18545	7.62279
219835_at	PRDM8	PR/SET domain 8	56978	0.470525	1.38561	4.1733e-05	0.00123271	6.31264	6.79546
1554867_a_at	PRR16	proline rich 16	51334	0.470063	1.38517	0.000236541	0.00355396	6.38024	6.87398
201474_s_at	ITGA3	integrin subunit alpha 3	3675	0.470017	1.38513	0.000284782	0.00400166	5.77675	6.31799
215275_at	TRAF3IP3	TRAF3 interacting protein 3	80342	0.469999	1.38511	1.98077e-05	0.000781373	4.34253	4.72768
211231_x_at	CYP4A11	cytochrome P450 family 4 subfamily A member 11	1579	0.469929	1.38504	9.48321e-06	0.00051387	5.96951	6.39217
207116_s_at	GAPDHS	glyceraldehyde-3-phosphate dehydrogenase, spermatogenic	26330	0.469867	1.38498	6.44411e-05	0.00161103	4.99248	5.48544
232440_at	ZDHHC13	zinc finger DHHC-type palmitoyltransferase 13	54503	0.46983	1.38495	3.34142e-05	0.0010714	5.17234	5.57991
209294_x_at	TNFRSF10B	TNF receptor superfamily member 10b	8795	0.468725	1.38389	3.39572e-05	0.00108257	5.71634	6.1507
217711_at	TEK	TEK receptor tyrosine kinase	7010	0.468722	1.38388	8.35206e-06	0.000476669	6.59269	7.04812
1554553_s_at	YIF1B	Yip1 interacting factor homolog B, membrane trafficking protein	90522	0.46867	1.38383	0.00998433	0.0411312	6.50129	6.96202
223885_at	CALN1	calneuron 1	83698	0.468661	1.38382	1.99429e-05	0.000782193	4.43021	4.86319
213091_at	CRTC1	CREB regulated transcription coactivator 1	23373	0.468656	1.38382	2.86848e-05	0.000972315	7.93651	8.37466
231448_at	ADAD1	adenosine deaminase domain containing 1	132612	0.467722	1.38292	0.000739842	0.00726503	4.97478	5.41659
241327_at	LINC01339	long intergenic non-protein coding RNA 1339	101929495	0.467661	1.38287	9.15449e-05	0.00197444	5.76273	6.14281
239126_at	CIRBP-AS1	CIRBP antisense RNA 1	148046	0.46751	1.38272	9.21404e-05	0.0019812	4.10419	4.52509
244871_s_at	USP32	ubiquitin specific peptidase 32	84669	0.467347	1.38256	1.69039e-05	0.000707109	5.17657	5.61602
1562664_at	LOC102724434	uncharacterized LOC102724434	102724434	0.46734	1.38256	5.6202e-06	0.000385068	5.03446	5.46543
205793_x_at	TNK1	tyrosine kinase non receptor 1	8711	0.466872	1.38211	1.32885e-05	0.00062137	7.04263	7.48413
204416_x_at	APOC1	apolipoprotein C1	341	0.466774	1.38202	0.00177961	0.0129268	5.91876	6.38648
208196_x_at	NFATC1	nuclear factor of activated T cells 1	4772	0.466668	1.38191	0.000257873	0.00375997	7.2212	7.70351
1555083_at	RPL13AP17	ribosomal protein L13a pseudogene 17	399670	0.466493	1.38175	0.000117906	0.00231389	7.39902	7.82179
232828_at	NALCN-AS1	NALCN antisense RNA 1	100885778	0.466383	1.38164	0.000191828	0.00311977	5.71559	6.12511
78330_at	ZNF335	zinc finger protein 335	63925	0.466303	1.38156	6.00901e-06	0.000395835	6.27328	6.71953
1438_at	EPHB3	EPH receptor B3	2049	0.466299	1.38156	2.156e-05	0.000818398	5.73092	6.20741
243122_at	PACRG-AS3	PACRG antisense RNA 3	729658	0.466086	1.38136	0.000344214	0.00449754	5.32297	5.719
210025_s_at	CARD10	caspase recruitment domain family member 10	29775	0.465581	1.38087	7.24417e-05	0.00173681	6.93016	7.3856
216428_x_at	KIR3DX1	killer cell immunoglobulin like receptor, three Ig domains X1 (pseudogene)	90011	0.465513	1.38081	0.00675104	0.0315616	4.59815	5.08389
228742_at	LOC101928092	uncharacterized LOC101928092	101928092	0.465351	1.38065	7.72687e-05	0.0018034	6.53668	6.98362
1569112_at	SLC44A5	solute carrier family 44 member 5	204962	0.46519	1.3805	0.00287402	0.0178322	4.1013	4.57624
236844_at	DHX30	DExH-box helicase 30	22907	0.464837	1.38016	0.000258574	0.003767	4.63055	5.06044
206004_at	TGM3	transglutaminase 3	7053	0.464598	1.37993	1.43388e-06	0.000170876	4.57135	5.04431
232265_at	ATXN7L1	ataxin 7 like 1	222255	0.464446	1.37979	1.77704e-05	0.000727474	5.31271	5.77059
221332_at	BMP15	bone morphogenetic protein 15	9210	0.464352	1.3797	9.26358e-05	0.00198778	4.61961	5.06152
223029_s_at	TRAF7	TNF receptor associated factor 7	84231	0.464015	1.37938	2.13856e-05	0.00081609	6.81063	7.21388
221376_at	FGF17	fibroblast growth factor 17	8822	0.463741	1.37911	2.19916e-05	0.000828656	6.457	6.93647
210938_at	PDX1	pancreatic and duodenal homeobox 1	3651	0.463247	1.37864	0.000424839	0.00509968	5.9518	6.44465
1556426_at	HEXA	hexosaminidase subunit alpha	3073	0.463237	1.37863	5.80178e-06	0.000388418	4.55986	4.91989
223812_at	FAM178B	family with sequence similarity 178 member B	51252	0.463201	1.3786	0.000120642	0.00234924	6.56591	6.98432
201750_s_at	ECE1	endothelin converting enzyme 1	1889	0.463064	1.37847	0.00199668	0.0139512	6.89032	7.31568
236927_at	SVEP1	sushi, von Willebrand factor type A, EGF and pentraxin domain containing 1	79987	0.462675	1.37809	0.0001616	0.00281516	5.16394	5.52401
208570_at	WNT1	Wnt family member 1	7471	0.462558	1.37798	7.16532e-05	0.00172812	5.28658	5.64082
231554_at	TPD52L3	TPD52 like 3	89882	0.462356	1.37779	3.7228e-05	0.00114932	5.80805	6.28034
1553246_a_at	POMK	protein O-mannose kinase	84197	0.462171	1.37761	6.11069e-05	0.0015605	5.891	6.35751
234111_at	ZNF81	zinc finger protein 81	347344	0.46192	1.37737	0.000292573	0.00408135	6.59129	7.00929
1561304_a_at	LOC100422781	uncharacterized LOC100422781	100422781	0.461817	1.37728	1.27361e-05	0.000606176	6.79364	7.22771
208578_at	SCN10A	sodium voltage-gated channel alpha subunit 10	6336	0.461778	1.37724	0.000697915	0.00699771	6.06336	6.47011
232310_at	MIATNB	MIAT neighbor	102724827	0.461767	1.37723	0.00018008	0.0029954	6.80332	7.28064
232115_at	SLC39A3	solute carrier family 39 member 3	29985	0.461531	1.377	2.01595e-05	0.000782826	5.78941	6.16435
1553171_x_at	LRRN4	leucine rich repeat neuronal 4	164312	0.461526	1.377	1.49364e-05	0.000662325	4.15089	4.58283
237899_at	EDDM13	epididymal protein 13	100506374	0.461495	1.37697	0.000229744	0.00347812	5.65088	6.0482
211912_at	MERTK	MER proto-oncogene, tyrosine kinase	10461	0.460831	1.37633	0.000440557	0.00523299	5.39388	5.90999
219992_at	TAC3	tachykinin precursor 3	6866	0.460745	1.37625	4.68798e-07	8.51545e-05	6.60946	7.07384
220689_at	NODAL	nodal growth differentiation factor	4838	0.460584	1.3761	0.000384319	0.0047957	6.38352	6.77731
230489_at	CD5	CD5 molecule	921	0.46058	1.37609	0.000154922	0.00273679	6.31303	6.77792
207203_s_at	NR1I2	nuclear receptor subfamily 1 group I member 2	8856	0.46042	1.37594	4.47963e-06	0.000341595	6.59564	7.02448
205724_at	PKP1	plakophilin 1	5317	0.46018	1.37571	0.000513204	0.00575839	5.42635	5.84825
220584_at	PRR36	proline rich 36	80164	0.460109	1.37565	0.0023421	0.0155349	6.55214	6.98809
216507_at	TAPT1	transmembrane anterior posterior transformation 1	202018	0.459756	1.37531	0.000138131	0.00254372	5.88488	6.37222
228803_at	PMS1	PMS1 homolog 1, mismatch repair system component	5378	0.459067	1.37465	0.000133985	0.00250022	5.47447	5.98907
214839_at	MIR124-1HG	MIR124-1 host gene	157627	0.458927	1.37452	4.03801e-05	0.00120976	5.83519	6.2559
229496_at	CLP1	cleavage factor polyribonucleotide kinase subunit 1	10978	0.458806	1.3744	6.55398e-05	0.00162881	6.09183	6.55487
233146_at	KNDC1	kinase non-catalytic C-lobe domain containing 1	85442	0.458602	1.37421	0.000666965	0.00679875	5.41555	5.90147
220641_at	NOX5	NADPH oxidase 5	79400	0.458292	1.37391	1.87519e-05	0.000754977	7.22516	7.64102
241064_at	LINC01905	long intergenic non-protein coding RNA 1905	102724698	0.458241	1.37387	4.21444e-05	0.00123817	4.54447	5.01412
206156_at	GJB5	gap junction protein beta 5	2709	0.458234	1.37386	2.89006e-06	0.000259502	4.64348	5.01142
236171_at	ATP2C2	ATPase secretory pathway Ca2+ transporting 2	9914	0.458156	1.37378	0.000104674	0.0021507	5.30947	5.73249
1569722_s_at	PROSER2-AS1	PROSER2 antisense RNA 1	219731	0.457977	1.37361	7.66234e-06	0.000451929	5.11684	5.58644
211573_x_at	TGM2	transglutaminase 2	7052	0.457927	1.37357	0.000624469	0.0065183	6.19243	6.6405
211804_s_at	CDK2	cyclin dependent kinase 2	1017	0.457705	1.37336	2.6462e-05	0.000925663	4.23753	4.6901
1564539_at	LINC02026	long intergenic non-protein coding RNA 2026	647323	0.457371	1.37304	9.45911e-06	0.000513582	5.0838	5.50706
219050_s_at	ZNHIT2	zinc finger HIT-type containing 2	741	0.457266	1.37294	0.00240665	0.0158134	6.99258	7.4596
220009_at	LONRF3	LON peptidase N-terminal domain and ring finger 3	79836	0.457054	1.37274	3.60127e-05	0.00112366	5.95915	6.38818
209843_s_at	SOX10	SRY-box transcription factor 10	6663	0.456985	1.37267	0.000105499	0.00215585	6.77079	7.29057
207260_at	FEV	FEV transcription factor, ETS family member	54738	0.456611	1.37231	3.74356e-05	0.00115377	6.21945	6.65271
230037_at	CD8B	CD8b molecule	926	0.456545	1.37225	0.000343987	0.00449754	4.91854	5.35111
237603_at	C1orf100	chromosome 1 open reading frame 100	200159	0.455731	1.37148	0.00349908	0.0204241	5.32727	5.78611
204515_at	HSD3B1	hydroxy-delta-5-steroid dehydrogenase, 3 beta- and steroid delta-isomerase 1	3283	0.455332	1.3711	5.09979e-05	0.00139207	3.84464	4.31173
212759_s_at	TCF7L2	transcription factor 7 like 2	6934	0.454927	1.37071	0.000379213	0.00475538	6.25089	6.78855
221214_s_at	NSMF	NMDA receptor synaptonuclear signaling and neuronal migration factor	26012	0.454689	1.37049	3.7046e-06	0.000299411	6.6604	6.95203
220291_at	GDPD2	glycerophosphodiester phosphodiesterase domain containing 2	54857	0.454647	1.37045	1.37885e-05	0.000632783	6.97707	7.39544
204602_at	DKK1	dickkopf WNT signaling pathway inhibitor 1	22943	0.454644	1.37044	0.00944694	0.0396158	4.7968	5.25874
219729_at	PRRX2	paired related homeobox 2	51450	0.454549	1.37035	0.000223332	0.00341653	7.38039	7.88681
239248_at	SDCBP2-AS1	SDCBP2 antisense RNA 1	100507495	0.454444	1.37025	0.000120934	0.00234924	6.21255	6.65343
220790_s_at	MS4A5	membrane spanning 4-domains A5	64232	0.454428	1.37024	1.71368e-05	0.000711952	4.66606	5.06484
235909_at	PCBP1-AS1	PCBP1 antisense RNA 1	400960	0.454281	1.3701	2.21283e-05	0.000830951	5.68393	6.09202
220193_at	SH3D21	SH3 domain containing 21	79729	0.454099	1.36993	0.00014609	0.00263368	5.95776	6.50438
228644_s_at	SLC12A4	solute carrier family 12 member 4	6560	0.453992	1.36983	7.60322e-06	0.000450874	6.87864	7.28849
213844_at	HOXA5	homeobox A5	3202	0.453977	1.36981	0.000845054	0.00792102	4.31912	4.73475
233382_at	LOC145845	uncharacterized LOC145845	145845	0.453491	1.36935	0.00138602	0.0109636	5.14312	5.57466
1558300_at	EFCAB5	EF-hand calcium binding domain 5	374786	0.453481	1.36934	0.000250778	0.00369575	4.0696	4.5254
209044_x_at	SF3B4	splicing factor 3b subunit 4	10262	0.453436	1.3693	0.00153934	0.011735	7.45972	7.96631
207176_s_at	CD80	CD80 molecule	941	0.453117	1.369	0.000171979	0.0029238	5.46216	5.98896
1563842_at	PIGG	phosphatidylinositol glycan anchor biosynthesis class G	54872	0.453112	1.36899	0.00476902	0.0250674	5.82132	6.32629
206670_s_at	GAD1	glutamate decarboxylase 1	2571	0.452848	1.36874	0.000555131	0.0060588	4.02244	4.43733
1554699_at	L3MBTL4	L3MBTL histone methyl-lysine binding protein 4	91133	0.452338	1.36826	0.000989501	0.00882273	4.11044	4.52635
233559_s_at	WDFY1	WD repeat and FYVE domain containing 1	57590	0.452244	1.36817	0.000147252	0.00264547	6.70708	7.13909
225122_at	RNF31	ring finger protein 31	55072	0.451968	1.36791	9.92413e-06	0.000529885	6.27211	6.70366
236593_at	DPEP2NB	DPEP2 neighbor	100131303	0.451712	1.36766	0.00017323	0.0029311	5.51536	5.94822
211312_s_at	CCN4	cellular communication network factor 4	8840	0.451503	1.36746	4.1104e-05	0.00122163	5.01793	5.55072
239464_at	KCNJ15	potassium inwardly rectifying channel subfamily J member 15	3772	0.451443	1.36741	3.57793e-07	7.29784e-05	7.05696	7.44127
208585_at	BTN2A3P	butyrophilin subfamily 2 member A3, pseudogene	54718	0.451036	1.36702	0.000105793	0.0021591	6.40003	6.89327
233582_at	TNFRSF14-AS1	TNFRSF14 antisense RNA 1	115110	0.450641	1.36665	0.00127375	0.0103742	6.3895	6.81319
207799_x_at	ARMCX4	armadillo repeat containing X-linked 4	100131755	0.45063	1.36664	7.54921e-05	0.00178139	4.8689	5.3138
204522_at	DXO	decapping exoribonuclease	1797	0.45057	1.36658	4.69225e-05	0.0013231	6.6824	7.12605
1555271_a_at	TERT	telomerase reverse transcriptase	7015	0.450483	1.3665	4.80826e-05	0.00134265	5.68787	6.07775
1561430_s_at	CFAP91	cilia and flagella associated protein 91	89876	0.45042	1.36644	0.00020848	0.00327172	4.12953	4.49791
1554212_s_at	KCNS2	potassium voltage-gated channel modifier subfamily S member 2	3788	0.450037	1.36608	0.000130839	0.00246252	5.56756	6.01164
232588_at	STAG1	stromal antigen 1	10274	0.44998	1.36602	2.63774e-05	0.000923886	4.08771	4.52921
208242_at	RAX	retina and anterior neural fold homeobox	30062	0.449864	1.36591	0.000513096	0.00575839	7.28228	7.67728
1558875_at	SREBF1	sterol regulatory element binding transcription factor 1	6720	0.449541	1.36561	1.58129e-06	0.000181252	5.03848	5.48492
1553418_a_at	CNTNAP5	contactin associated protein family member 5	129684	0.44937	1.36544	0.000571272	0.00615939	5.08185	5.52925
215687_x_at	PLCB1	phospholipase C beta 1	23236	0.449369	1.36544	0.00325453	0.0194153	5.63384	6.06926
236788_at	LOC102724323	uncharacterized LOC102724323	102724323	0.449343	1.36542	2.68854e-05	0.000936878	5.84395	6.2636
215040_at	RNASEH2B	ribonuclease H2 subunit B	79621	0.449315	1.36539	7.81633e-05	0.00181468	6.57013	6.972
209962_at	EPOR	erythropoietin receptor	2057	0.449198	1.36528	0.0017489	0.012775	5.33082	5.76564
1569465_at	FHIP1A	FHF complex subunit HOOK interacting protein 1A	729830	0.44917	1.36525	4.03814e-06	0.000314468	5.87852	6.31231
241522_at	LINC00454	long intergenic non-protein coding RNA 454	100874178	0.449099	1.36519	0.000156598	0.00275932	6.73306	7.1612
222897_s_at	ZFP64	ZFP64 zinc finger protein	55734	0.449057	1.36515	2.47517e-07	5.80816e-05	5.25356	5.687
238839_at	OTX1	orthodenticle homeobox 1	5013	0.448953	1.36505	1.60783e-05	0.0006911	5.67056	6.12364
220541_at	MMP26	matrix metallopeptidase 26	56547	0.44865	1.36476	9.3894e-07	0.000126445	4.75693	5.17418
232328_at	ZNF552	zinc finger protein 552	79818	0.448594	1.36471	4.93162e-06	0.000360477	4.985	5.42672
1552295_a_at	SLC39A13	solute carrier family 39 member 13	91252	0.448395	1.36452	0.00205865	0.0142369	6.89454	7.37561
1556131_s_at	FBF1	Fas binding factor 1	85302	0.448276	1.36441	0.000458958	0.00536259	6.27104	6.72779
218540_at	THTPA	thiamine triphosphatase	79178	0.448224	1.36436	0.0070917	0.0327361	8.63376	9.07819
236595_at	LOC101928152	uncharacterized LOC101928152	101928152	0.448121	1.36426	3.06647e-07	6.54919e-05	5.18535	5.60398
1552686_at	CNBD2	cyclic nucleotide binding domain containing 2	140894	0.448094	1.36424	2.00953e-05	0.000782826	5.9484	6.2956
223563_at	GNB1L	G protein subunit beta 1 like	54584	0.447814	1.36397	0.000220373	0.00338747	6.31412	6.67127
206012_at	LEFTY2	left-right determination factor 2	7044	0.44717	1.36336	0.00306892	0.0186313	6.76681	7.19678
214300_s_at	TOP3A	DNA topoisomerase III alpha	7156	0.447023	1.36322	0.000332324	0.00440801	5.6087	6.05273
208486_at	DRD5	dopamine receptor D5	1816	0.446885	1.36309	3.84004e-05	0.00117097	5.18521	5.57477
229343_at	GTSE1	G2 and S-phase expressed 1	51512	0.446694	1.36291	5.92216e-05	0.00152575	7.08647	7.47987
1567624_at	TREML5P	triggering receptor expressed on myeloid cells like 5, pseudogene	221438	0.44668	1.3629	0.000565163	0.00612608	5.21471	5.62619
224071_at	IL20	interleukin 20	50604	0.446659	1.36288	1.25914e-05	0.000603415	4.4513	4.84536
210064_s_at	UPK1B	uroplakin 1B	7348	0.446631	1.36285	5.89098e-05	0.00152072	4.5146	4.97851
211599_x_at	MET	MET proto-oncogene, receptor tyrosine kinase	4233	0.446599	1.36282	5.97633e-06	0.000394633	5.79193	6.21454
208100_x_at	SEMA6C	semaphorin 6C	10500	0.446561	1.36279	8.53794e-05	0.00189674	7.63369	8.08726
233232_at	RHBDL3	rhomboid like 3	162494	0.446445	1.36268	2.14042e-05	0.00081609	5.33722	5.75489
216963_s_at	GAP43	growth associated protein 43	2596	0.446135	1.36239	6.569e-05	0.00163083	5.38617	5.82533
207835_at	FBLN1	fibulin 1	2192	0.445499	1.36179	0.0024278	0.0158951	5.05313	5.51194
1562841_at	LOC339666	uncharacterized LOC339666	339666	0.445421	1.36171	0.00155516	0.0118229	5.62901	6.10206
225280_x_at	ARSD	arylsulfatase D	414	0.445414	1.3617	0.000162051	0.00281759	6.01562	6.40787
206062_at	GUCA1A	guanylate cyclase activator 1A	2978	0.445134	1.36144	0.000108679	0.00219994	5.28641	5.77697
1561273_at	HOXC-AS3	HOXC cluster antisense RNA 3	100874365	0.445064	1.36137	5.53722e-06	0.000382737	5.58225	6.02725
207367_at	ATP12A	ATPase H+/K+ transporting non-gastric alpha2 subunit	479	0.44491	1.36123	5.64603e-06	0.000385871	6.04905	6.49934
1562239_at	SGSM1	small G protein signaling modulator 1	129049	0.444832	1.36116	5.73748e-05	0.00149478	6.43635	6.88263
206455_s_at	RHO	rhodopsin	6010	0.444829	1.36115	7.43362e-06	0.000445163	7.10098	7.5746
236352_at	VGLL2	vestigial like family member 2	245806	0.444759	1.36109	0.00331423	0.0196663	6.02191	6.42712
1554992_at	RASGRF1	Ras protein specific guanine nucleotide releasing factor 1	5923	0.444734	1.36106	9.7424e-05	0.00205206	5.64401	6.1841
215451_s_at	AFF1	AF4/FMR2 family member 1	4299	0.444718	1.36105	0.000153838	0.00272803	4.8833	5.32002
205783_at	KLK13	kallikrein related peptidase 13	26085	0.444717	1.36105	0.000986848	0.00881489	5.405	5.77195
216275_at	BUB1	BUB1 mitotic checkpoint serine/threonine kinase	699	0.444713	1.36104	5.91884e-06	0.000391373	5.11816	5.57922
235277_at	AMOTL1	angiomotin like 1	154810	0.444467	1.36081	1.33966e-05	0.000624432	5.01888	5.39164
220633_s_at	HP1BP3	heterochromatin protein 1 binding protein 3	50809	0.444279	1.36063	5.486e-06	0.00038222	7.93846	8.34018
207591_s_at	ARID1A	AT-rich interaction domain 1A	8289	0.444065	1.36043	0.000338336	0.00445748	4.95311	5.47778
1555970_at	FBXO28	F-box protein 28	23219	0.443966	1.36034	0.000133927	0.00250022	6.09906	6.54573
223948_s_at	TMPRSS3	transmembrane serine protease 3	64699	0.44354	1.35994	8.78858e-05	0.00192514	6.42741	6.90128
1556560_a_at	FAM229A	family with sequence similarity 229 member A	100128071	0.443435	1.35984	6.33328e-05	0.00159365	6.32307	6.79829
1564837_at	LOC151760	putative uncharacterized protein LOC151760	151760	0.443153	1.35957	0.000232109	0.00350277	4.71983	5.07397
1559645_at	LINC00184	long intergenic non-protein coding RNA 184	100302691	0.442912	1.35935	4.56532e-06	0.000342502	3.86125	4.27892
230670_at	IGSF10	immunoglobulin superfamily member 10	285313	0.442582	1.35903	0.00377867	0.0214871	7.1849	7.58061
224727_at	EMC10	ER membrane protein complex subunit 10	284361	0.442504	1.35896	0.000915677	0.00837761	9.12683	9.54536
231762_at	FGF10	fibroblast growth factor 10	2255	0.44248	1.35894	0.000168045	0.00288382	4.05596	4.48689
233091_at	ATAD3B	ATPase family AAA domain containing 3B	83858	0.442383	1.35885	6.57703e-05	0.00163083	5.30411	5.76979
1556907_at	ZNF474	zinc finger protein 474	133923	0.442294	1.35876	9.04366e-06	0.000497948	5.43114	5.79378
221429_x_at	TEX13A	testis expressed 13A	56157	0.441978	1.35847	0.00100656	0.00890372	5.48138	5.95659
244585_at	IFT140	intraflagellar transport 140	9742	0.441938	1.35843	0.000260323	0.00378079	5.15604	5.59585
1553130_at	LOC652276	potassium channel tetramerization domain containing 5 pseudogene	652276	0.441865	1.35836	3.27018e-05	0.00105853	7.00508	7.43011
214906_x_at	N4BP2L1	NEDD4 binding protein 2 like 1	90634	0.441855	1.35835	0.0001234	0.00237759	6.33316	6.7753
210103_s_at	FOXA2	forkhead box A2	3170	0.44176	1.35826	0.00192281	0.0136231	5.51873	5.96854
221167_s_at	CCDC70	coiled-coil domain containing 70	83446	0.441676	1.35818	0.000751268	0.00734541	5.8505	6.29463
1552348_at	PRSS33	serine protease 33	260429	0.441362	1.35789	7.30304e-05	0.00174212	6.31958	6.7805
205484_at	SIT1	signaling threshold regulating transmembrane adaptor 1	27240	0.440325	1.35691	5.57272e-06	0.000383739	5.51816	5.99809
1555777_at	POSTN	periostin	10631	0.439768	1.35639	0.000587082	0.00628032	3.78111	4.22241
238425_at	PSMB2	proteasome 20S subunit beta 2	5690	0.439659	1.35628	0.0011752	0.00986606	5.67415	6.07784
234285_at	SYNGAP1	synaptic Ras GTPase activating protein 1	8831	0.439639	1.35626	0.00172207	0.0126528	6.0315	6.47837
233590_at	MIR3681HG	MIR3681 host gene	100506457	0.439627	1.35625	0.000136	0.00252061	4.6376	5.12128
219605_at	ZNF3	zinc finger protein 3	7551	0.439575	1.35621	0.0012536	0.0102815	5.73406	6.25622
222878_s_at	OTUB2	OTU deubiquitinase, ubiquitin aldehyde binding 2	78990	0.439482	1.35612	4.57116e-06	0.000342502	4.63777	5.074
224207_x_at	MMP28	matrix metallopeptidase 28	79148	0.439383	1.35602	1.48414e-06	0.000174883	7.86234	8.36355
229922_at	GPRIN1	G protein regulated inducer of neurite outgrowth 1	114787	0.439339	1.35598	0.00260916	0.0167201	5.83931	6.31947
1552646_at	IL11RA	interleukin 11 receptor subunit alpha	3590	0.439322	1.35597	3.42808e-05	0.00108646	6.39771	6.89918
215042_at	BMP6	bone morphogenetic protein 6	654	0.439239	1.35589	0.000256985	0.00375285	5.47849	5.90309
233974_s_at	NIBAN2	niban apoptosis regulator 2	64855	0.43923	1.35588	0.000190816	0.00310766	7.84812	8.26304
221644_s_at	SLC45A2	solute carrier family 45 member 2	51151	0.439158	1.35581	8.4163e-05	0.00188752	4.03169	4.45245
241568_at	LINC01988	long intergenic non-protein coding RNA 1988	100506319	0.439155	1.35581	6.97588e-05	0.00169514	7.05957	7.48587
1561546_at	FGD5-AS1	FGD5 antisense RNA 1	100505641	0.439149	1.3558	3.19469e-05	0.0010397	6.65315	6.99439
203503_s_at	PEX14	peroxisomal biogenesis factor 14	5195	0.439125	1.35578	0.000744197	0.00729978	6.82031	7.21589
211541_s_at	DYRK1A	dual specificity tyrosine phosphorylation regulated kinase 1A	1859	0.438525	1.35522	1.64336e-05	0.000698142	5.9194	6.32849
222102_at	GSTA3	glutathione S-transferase alpha 3	2940	0.438167	1.35488	6.47124e-06	0.000414789	4.14055	4.6032
226411_at	EVI5L	ecotropic viral integration site 5 like	115704	0.43814	1.35486	0.000783679	0.00754227	7.24841	7.74482
1556296_at	LOC105370178	uncharacterized LOC105370178	105370178	0.438041	1.35476	1.36964e-05	0.000629814	7.27977	7.68364
203456_at	PRAF2	PRA1 domain family member 2	11230	0.437926	1.35466	0.00186254	0.0133361	7.30926	7.73273
215541_s_at	DIAPH1	diaphanous related formin 1	1729	0.437924	1.35465	0.000522019	0.00582478	7.98504	8.49195
1552865_a_at	LMNTD1	lamin tail domain containing 1	160492	0.437863	1.3546	0.000716888	0.00710773	5.94493	6.36625
232435_at	ALG13	ALG13 UDP-N-acetylglucosaminyltransferase subunit	79868	0.437782	1.35452	0.00548561	0.0274866	6.00228	6.50845
206014_at	ACTL6B	actin like 6B	51412	0.437752	1.35449	8.68977e-06	0.000486282	6.17572	6.61063
206996_x_at	CACNB1	calcium voltage-gated channel auxiliary subunit beta 1	782	0.43775	1.35449	0.00116223	0.00980026	6.11585	6.62496
233889_at	TBX18	T-box transcription factor 18	9096	0.437748	1.35449	1.78401e-05	0.00072955	5.01335	5.42692
218874_s_at	ATAT1	alpha tubulin acetyltransferase 1	79969	0.437625	1.35437	7.86779e-07	0.000114712	6.55238	6.97912
242253_at	PPP5D1P	PPP5 tetratricopeptide repeat domain containing 1, pseudogene	100506012	0.437551	1.3543	0.00331271	0.0196594	4.85796	5.2647
1561847_at	NUDT17	nudix hydrolase 17	200035	0.437408	1.35417	9.21479e-05	0.0019812	5.19974	5.65875
244889_at	LOC400499	putative uncharacterized protein LOC400499	400499	0.43737	1.35413	0.000238415	0.0035712	7.42042	7.83299
205643_s_at	PPP2R2B	protein phosphatase 2 regulatory subunit Bbeta	5521	0.43731	1.35408	1.43162e-05	0.000643699	5.02104	5.45028
224821_at	ABHD14B	abhydrolase domain containing 14B	84836	0.437309	1.35408	0.00613217	0.0296019	6.17605	6.6509
241430_at	TEX37	testis expressed 37	200523	0.437264	1.35403	0.000273113	0.00389189	5.61021	6.07525
214613_at	GPR3	G protein-coupled receptor 3	2827	0.437225	1.354	2.58434e-07	5.96196e-05	5.07608	5.46949
1563142_at	LOC105373418	uncharacterized LOC105373418	105373418	0.43717	1.35395	0.0122276	0.047247	5.93292	6.3767
214627_at	EPX	eosinophil peroxidase	8288	0.43716	1.35394	5.77376e-05	0.00150038	5.60098	5.96032
223778_at	KIF9	kinesin family member 9	64147	0.437009	1.35379	0.00105513	0.00918621	6.42354	6.82438
222915_s_at	BANK1	B cell scaffold protein with ankyrin repeats 1	55024	0.436943	1.35373	6.45544e-05	0.00161312	6.11347	6.45411
221110_x_at	PDE11A	phosphodiesterase 11A	50940	0.436832	1.35363	0.000146364	0.00263673	5.24145	5.64633
211891_s_at	ARHGEF4	Rho guanine nucleotide exchange factor 4	50649	0.436799	1.3536	0.000205571	0.00324457	5.04121	5.46104
240087_at	ATP6V0D1-DT	ATP6V0D1 divergent transcript	101927837	0.436701	1.35351	4.98488e-05	0.00137304	5.13889	5.56937
219413_at	ACBD4	acyl-CoA binding domain containing 4	79777	0.436653	1.35346	7.81317e-05	0.00181468	8.20583	8.62097
240054_at	MMP25-AS1	MMP25 antisense RNA 1	100507419	0.436587	1.3534	4.09686e-05	0.0012195	5.93929	6.42711
213319_s_at	YBX3	Y-box binding protein 3	8531	0.436373	1.3532	0.00027604	0.00391302	7.21832	7.6619
220413_at	SLC39A2	solute carrier family 39 member 2	29986	0.436344	1.35317	4.95857e-06	0.000360606	5.15212	5.60714
204637_at	CGA	glycoprotein hormones, alpha polypeptide	1081	0.436221	1.35306	4.77157e-05	0.00133559	4.89215	5.32502
231625_at	SLC22A9	solute carrier family 22 member 9	114571	0.435847	1.3527	0.000137934	0.00254267	4.9983	5.40389
1563318_s_at	MAGIX	MAGI family member, X-linked	79917	0.435626	1.3525	4.73522e-05	0.00132973	6.15299	6.53001
222267_at	TMEM209	transmembrane protein 209	84928	0.435609	1.35248	0.00011225	0.0022448	5.22014	5.66259
1562256_at	NLRP1	NLR family pyrin domain containing 1	22861	0.435597	1.35247	0.00176353	0.0128497	5.48318	5.87623
207011_s_at	PTK7	protein tyrosine kinase 7 (inactive)	5754	0.435573	1.35245	9.1102e-06	0.000499599	6.32285	6.70957
217184_s_at	LTK	leukocyte receptor tyrosine kinase	4058	0.435486	1.35237	0.000229355	0.00347561	5.81274	6.27716
226173_at	TBC1D25	TBC1 domain family member 25	4943	0.435476	1.35236	0.00104115	0.00910362	7.99114	8.43495
216451_at	STK38	serine/threonine kinase 38	11329	0.435399	1.35228	6.38917e-06	0.000411458	5.19822	5.54807
200831_s_at	SCD	stearoyl-CoA desaturase	6319	0.435384	1.35227	0.00329167	0.01956	7.96276	8.37597
1556864_at	TCTN1	tectonic family member 1	79600	0.435359	1.35225	0.000104748	0.0021507	7.45872	7.85955
1562228_s_at	PDE5A	phosphodiesterase 5A	8654	0.435045	1.35195	8.85181e-05	0.00193589	7.96053	8.46069
244128_x_at	GLIS1	GLIS family zinc finger 1	148979	0.43482	1.35174	0.0024278	0.0158951	5.48593	5.97277
240033_at	PLG	plasminogen	5340	0.434798	1.35172	4.09714e-05	0.0012195	6.3337	6.75466
242684_at	ZNF425	zinc finger protein 425	155054	0.434437	1.35138	5.41175e-05	0.00145114	5.2968	5.78335
210866_s_at	CNOT4	CCR4-NOT transcription complex subunit 4	4850	0.434431	1.35138	0.000188144	0.00308634	4.20398	4.69189
1557866_at	CFAP157	cilia and flagella associated protein 157	286207	0.434191	1.35115	0.00157295	0.0119197	4.84228	5.3045
1555535_at	BPIFB6	BPI fold containing family B member 6	128859	0.433858	1.35084	0.000433349	0.0051721	4.38661	4.82279
231827_at	MCM8	minichromosome maintenance 8 homologous recombination repair factor	84515	0.433845	1.35083	2.48456e-05	0.000888284	6.34002	6.78021
209991_x_at	GABBR2	gamma-aminobutyric acid type B receptor subunit 2	9568	0.433843	1.35083	5.02775e-05	0.00138137	4.93446	5.38273
1560818_at	LINC00944	long intergenic non-protein coding RNA 944	387895	0.433815	1.3508	0.00113255	0.00963022	6.23742	6.64141
204265_s_at	GPSM3	G protein signaling modulator 3	63940	0.433711	1.3507	0.000394632	0.00488377	7.03956	7.45324
231352_at	SLC22A8	solute carrier family 22 member 8	9376	0.433614	1.35061	1.62101e-05	0.000695236	5.8926	6.28908
204664_at	ALPP	alkaline phosphatase, placental	250	0.43357	1.35057	0.000388784	0.00483559	5.06472	5.47163
238943_at	FIBCD1	fibrinogen C domain containing 1	84929	0.433363	1.35038	8.1252e-05	0.00184871	7.30192	7.67117
211581_x_at	LST1	leukocyte specific transcript 1	7940	0.433134	1.35016	0.000172881	0.0029294	6.30836	6.7192
239193_at	FUBP3	far upstream element binding protein 3	8939	0.432894	1.34994	7.46184e-05	0.00176613	4.17516	4.60121
237326_at	LINC00310	long intergenic non-protein coding RNA 310	114036	0.432658	1.34972	0.0125127	0.0480192	4.91641	5.33587
1554804_a_at	CLDN19	claudin 19	149461	0.432552	1.34962	3.54862e-06	0.000294435	8.29509	8.70687
236980_at	STRN	striatin	6801	0.432418	1.34949	0.00032336	0.00434284	5.3423	5.73085
206381_at	SCN2A	sodium voltage-gated channel alpha subunit 2	6326	0.432172	1.34926	0.000842612	0.00790898	4.87585	5.30432
230378_at	SCGB3A1	secretoglobin family 3A member 1	92304	0.431913	1.34902	4.78625e-05	0.00133782	6.73898	7.19133
220732_at	PREX2	phosphatidylinositol-3,4,5-trisphosphate dependent Rac exchange factor 2	80243	0.431847	1.34896	0.000113833	0.00226651	4.16163	4.68412
234496_x_at	NYX	nyctalopin	60506	0.431841	1.34895	0.00107538	0.00929142	7.32539	7.72357
244489_at	THBS3-AS1	THBS3 antisense RNA 1	105371450	0.431301	1.34845	0.00572972	0.0282865	3.91867	4.45129
220284_at	DKKL1	dickkopf like acrosomal protein 1	27120	0.431245	1.3484	0.000217888	0.00336811	7.05373	7.44287
209880_s_at	SELPLG	selectin P ligand	6404	0.431135	1.34829	0.000215484	0.00335085	7.5566	7.96106
240412_s_at	MROH2B	maestro heat like repeat family member 2B	133558	0.430989	1.34816	3.77388e-05	0.00115872	4.56871	4.9445
219899_x_at	NDOR1	NADPH dependent diflavin oxidoreductase 1	27158	0.430776	1.34796	0.00018028	0.00299652	6.0036	6.41927
213783_at	MFNG	MFNG O-fucosylpeptide 3-beta-N-acetylglucosaminyltransferase	4242	0.430719	1.3479	0.000130249	0.00245479	6.04822	6.55978
204452_s_at	FZD1	frizzled class receptor 1	8321	0.430639	1.34783	0.00498613	0.0257989	5.56534	6.00496
1552582_at	ABCC13	ATP binding cassette subfamily C member 13 (pseudogene)	150000	0.430346	1.34756	0.0042541	0.0232384	3.83263	4.30793
207895_at	NAALADL1	N-acetylated alpha-linked acidic dipeptidase like 1	10004	0.430316	1.34753	5.42241e-05	0.00145325	5.45514	5.96141
221150_at	MEPE	matrix extracellular phosphoglycoprotein	56955	0.429922	1.34716	6.42493e-07	0.000100081	6.20829	6.59342
236454_at	RNF212	ring finger protein 212	285498	0.429761	1.34701	5.53506e-05	0.00146765	7.10706	7.4764
214340_at	ALOX12P2	arachidonate 12-lipoxygenase pseudogene 2	245	0.42973	1.34698	0.000464764	0.00539625	5.9059	6.34753
238572_at	STK16	serine/threonine kinase 16	8576	0.429688	1.34694	0.000188326	0.00308794	6.15448	6.52908
243035_at	LINC02400	long intergenic non-protein coding RNA 2400	101927038	0.42956	1.34682	0.0023781	0.0156862	4.88337	5.30264
1565358_at	RARA	retinoic acid receptor alpha	5914	0.42942	1.34669	0.00403087	0.0223983	4.26406	4.66962
215178_x_at	NAAA	N-acylethanolamine acid amidase	27163	0.429391	1.34667	0.000171302	0.00291786	6.54251	6.96745
238644_at	MYSM1	Myb like, SWIRM and MPN domains 1	114803	0.429377	1.34665	7.74676e-05	0.0018062	4.54286	4.99139
234143_at	NIPAL4-DT	NIPAL4 divergent transcript	102724404	0.429312	1.34659	1.74225e-06	0.000189484	7.07204	7.46945
205899_at	CCNA1	cyclin A1	8900	0.429243	1.34653	0.00103237	0.009054	4.06715	4.43973
1554842_at	SLC12A1	solute carrier family 12 member 1	6557	0.429212	1.3465	0.000180035	0.0029954	5.57123	5.90976
243653_at	SHROOM3	shroom family member 3	57619	0.429194	1.34648	0.00269154	0.0170699	5.41838	5.82702
205688_at	TFAP4	transcription factor AP-4	7023	0.429078	1.34637	7.3579e-05	0.00175062	6.92407	7.30671
234877_x_at	LOC102724638	uncharacterized LOC102724638	102724638	0.428977	1.34628	5.72154e-07	9.47956e-05	6.51002	6.90072
36004_at	IKBKG	inhibitor of nuclear factor kappa B kinase regulatory subunit gamma	8517	0.428844	1.34615	3.26714e-06	0.000280559	8.16876	8.59267
211843_x_at	CYP3A7-CYP3A51P	CYP3A7-CYP3A51P readthrough	100861540	0.428827	1.34614	2.28308e-05	0.00084442	4.25409	4.59715
240048_at	STRC	stereocilin	161497	0.428779	1.34609	0.0045529	0.0243333	6.19456	6.61099
206811_at	ADCY8	adenylate cyclase 8	114	0.428738	1.34606	0.000178417	0.00298134	5.10455	5.51514
1556619_at	SHISA9	shisa family member 9	729993	0.428549	1.34588	0.00198537	0.0138917	4.39399	4.81352
236958_at	C2orf49-DT	C2orf49 divergent transcript	100506473	0.428448	1.34578	0.0116721	0.0457582	6.99761	7.37723
1561044_at	LINC01732	long intergenic non-protein coding RNA 1732	101928973	0.428372	1.34571	0.00308383	0.0186968	6.82367	7.22889
1564193_at	KIAA2012	KIAA2012	100652824	0.428	1.34537	3.37453e-05	0.00107779	5.85638	6.3444
220433_at	PRRG3	proline rich and Gla domain 3	79057	0.427971	1.34534	3.30043e-05	0.00106423	6.38888	6.83358
204339_s_at	RGS4	regulator of G protein signaling 4	5999	0.427589	1.34498	0.00052625	0.00585763	6.11401	6.50326
1562409_s_at	LOC101926984	leucine-rich repeat-containing protein 37A3	101926984	0.427499	1.3449	0.00101152	0.00892684	6.65991	7.04021
236285_at	KLHDC7B	kelch domain containing 7B	113730	0.427285	1.3447	0.00106569	0.00923547	4.45238	4.8992
227324_at	COQ8B	coenzyme Q8B	79934	0.427123	1.34455	0.00315498	0.0189997	8.13294	8.65165
1552884_at	NKX6-3	NK6 homeobox 3	157848	0.427025	1.34446	7.21036e-06	0.000439005	5.19137	5.59905
224563_at	WASF2	WASP family member 2	10163	0.42642	1.34389	0.00639135	0.0304928	5.61985	6.0698
240559_at	IZUMO2	IZUMO family member 2	126123	0.426266	1.34375	7.57752e-05	0.00178424	5.68781	6.14358
219272_at	TRIM62	tripartite motif containing 62	55223	0.426116	1.34361	3.51358e-05	0.00110482	6.21715	6.61117
209793_at	GRIA1	glutamate ionotropic receptor AMPA type subunit 1	2890	0.425804	1.34332	8.97554e-06	0.000495694	4.20664	4.65461
210523_at	BMPR1B	bone morphogenetic protein receptor type 1B	658	0.425801	1.34332	0.000157652	0.00277223	4.75739	5.14174
214991_s_at	PIGO	phosphatidylinositol glycan anchor biosynthesis class O	84720	0.425573	1.34311	9.05052e-05	0.00195511	5.81197	6.10758
210559_s_at	CDK1	cyclin dependent kinase 1	983	0.425336	1.34289	0.000929163	0.00846607	4.56646	4.98869
1556737_at	LINC00671	long intergenic non-protein coding RNA 671	388387	0.42531	1.34286	1.75573e-07	4.77585e-05	5.45451	5.87111
238092_at	LRFN4	leucine rich repeat and fibronectin type III domain containing 4	78999	0.42515	1.34271	1.52747e-05	0.000669724	6.47259	6.88957
233795_at	ODF3	outer dense fiber of sperm tails 3	113746	0.425143	1.34271	3.63492e-05	0.00113048	6.14346	6.45973
1556374_s_at	LOC105370622	uncharacterized LOC105370622	105370622	0.425121	1.34269	0.000186383	0.00307036	5.45069	5.92459
224096_at	MIR4755	microRNA 4755	100616434	0.424945	1.34252	3.61901e-05	0.00112682	6.52031	6.92916
206807_s_at	ADD2	adducin 2	119	0.424295	1.34192	1.35702e-06	0.000164149	6.84091	7.23016
219400_at	CNTNAP1	contactin associated protein 1	8506	0.424129	1.34176	6.43722e-05	0.00161078	5.84643	6.26166
65521_at	UBE2D4	ubiquitin conjugating enzyme E2 D4 (putative)	51619	0.424089	1.34173	0.00912536	0.0387548	8.67007	9.07908
1553070_a_at	MYOZ3	myozenin 3	91977	0.423997	1.34164	0.000105943	0.00216004	4.34397	4.71754
236672_at	ZNF681	zinc finger protein 681	148213	0.423828	1.34148	0.000520721	0.00581741	4.31759	4.68175
230460_at	MYLK-AS1	MYLK antisense RNA 1	100506826	0.423706	1.34137	0.000691105	0.00696006	6.04072	6.37345
224442_at	PHF6	PHD finger protein 6	84295	0.42357	1.34124	3.35669e-05	0.00107452	4.77793	5.17772
213344_s_at	H2AX	H2A.X variant histone	3014	0.423428	1.34111	0.000197638	0.00317748	5.94917	6.31822
229005_at	MCTP2	multiple C2 and transmembrane domain containing 2	55784	0.423136	1.34084	2.8465e-05	0.000969671	4.04515	4.40824
242217_s_at	FBRS	fibrosin	64319	0.423096	1.3408	2.19642e-05	0.000828656	5.78254	6.18734
212003_at	SZRD1	SUZ RNA binding domain containing 1	26099	0.423025	1.34074	0.000321404	0.0043304	6.99037	7.34074
207051_at	SLC17A4	solute carrier family 17 member 4	10050	0.42293	1.34065	0.000100357	0.00209029	5.63297	6.07611
207484_s_at	EHMT2	euchromatic histone lysine methyltransferase 2	10919	0.42278	1.34051	0.000295962	0.0041133	7.2643	7.64302
1554796_at	DPP6	dipeptidyl peptidase like 6	1804	0.422716	1.34045	0.000195991	0.00316007	5.37026	5.76553
1558148_x_at	BAIAP2-DT	BAIAP2 divergent transcript	440465	0.422689	1.34042	1.03986e-05	0.000544061	6.90254	7.28425
237090_at	UVRAG-DT	UVRAG divergent transcript	100506113	0.422675	1.34041	0.00156929	0.0119026	4.66076	5.07935
221102_s_at	TRPM6	transient receptor potential cation channel subfamily M member 6	140803	0.422531	1.34028	8.3664e-05	0.00188151	5.36597	5.78535
229032_at	WSCD2	WSC domain containing 2	9671	0.422474	1.34022	0.00833905	0.036475	6.47895	6.91543
1558647_at	SH3D19	SH3 domain containing 19	152503	0.422203	1.33997	0.00140296	0.0110481	5.98233	6.37087
214377_s_at	CTRL	chymotrypsin like	1506	0.422196	1.33997	0.000210134	0.00329181	5.47982	5.82611
221072_at	GSN-AS1	GSN antisense RNA 1	57000	0.422112	1.33989	1.70156e-05	0.000710175	4.68237	5.06022
1553425_at	CFAP57	cilia and flagella associated protein 57	149465	0.422099	1.33988	4.53366e-05	0.0012958	4.96818	5.37819
241357_at	MAPK15	mitogen-activated protein kinase 15	225689	0.422063	1.33984	7.57252e-05	0.00178383	7.47855	7.87248
215758_x_at	ZNF93	zinc finger protein 93	81931	0.42194	1.33973	0.000164836	0.00284573	6.65258	7.06904
238830_at	SOS2	SOS Ras/Rho guanine nucleotide exchange factor 2	6655	0.421917	1.33971	0.00170289	0.0125682	5.96584	6.43925
202637_s_at	ICAM1	intercellular adhesion molecule 1	3383	0.421838	1.33963	0.000411088	0.00500919	6.80746	7.18153
221759_at	G6PC3	glucose-6-phosphatase catalytic subunit 3	92579	0.421742	1.33954	0.0043729	0.0236838	7.1753	7.64692
233429_at	SPEF2	sperm flagellar 2	79925	0.421725	1.33953	6.4748e-05	0.00161501	5.95431	6.31493
209727_at	GM2A	GM2 ganglioside activator	2760	0.421712	1.33952	0.000552246	0.00603881	7.03061	7.37987
207117_at	ZNF117	zinc finger protein 117	51351	0.421674	1.33948	0.000172219	0.00292698	3.49367	3.90005
1563673_a_at	C2CD6	C2 calcium dependent domain containing 6	151254	0.421654	1.33946	0.000307459	0.004211	4.21276	4.54292
230803_s_at	ARHGAP24	Rho GTPase activating protein 24	83478	0.421645	1.33945	3.01592e-05	0.00100607	4.72884	5.10648
1552543_a_at	STON2	stonin 2	85439	0.421442	1.33927	0.000966935	0.00869383	4.71201	5.14143
233324_at	TRERF1	transcriptional regulating factor 1	55809	0.421332	1.33916	2.99835e-05	0.00100205	4.78165	5.17817
205798_at	IL7R	interleukin 7 receptor	3575	0.421305	1.33914	0.000730349	0.00720401	5.33628	5.78788
217098_s_at	ZSCAN12	zinc finger and SCAN domain containing 12	9753	0.42124	1.33908	0.000959539	0.00865294	3.82232	4.23349
227377_at	IGF2BP1	insulin like growth factor 2 mRNA binding protein 1	10642	0.421157	1.339	0.000549381	0.00601952	6.26253	6.68463
227868_at	LOC154761	family with sequence similarity 115, member C pseudogene	154761	0.421109	1.33896	0.00156692	0.0118938	6.2384	6.63843
205810_s_at	WASL	WASP like actin nucleation promoting factor	8976	0.421097	1.33895	3.9513e-06	0.000309953	6.58395	7.02119
232041_at	PATJ	PATJ crumbs cell polarity complex component	10207	0.420652	1.33853	4.19466e-05	0.00123681	5.32877	5.69536
207073_at	CDKL2	cyclin dependent kinase like 2	8999	0.420643	1.33852	0.00493754	0.0256299	5.15073	5.61833
225249_at	SPPL2B	signal peptide peptidase like 2B	56928	0.420572	1.33846	9.64934e-05	0.00204027	6.01472	6.3765
235953_at	ZNF610	zinc finger protein 610	162963	0.420555	1.33844	0.00484618	0.0253216	5.70199	6.143
203747_at	AQP3	aquaporin 3 (Gill blood group)	360	0.420408	1.33831	0.00021497	0.00334571	6.54132	7.024
217045_x_at	NCR2	natural cytotoxicity triggering receptor 2	9436	0.420407	1.3383	2.31041e-06	0.000225173	7.14323	7.52171
237425_at	SORCS3-AS1	SORCS3 antisense RNA 1	100505890	0.420352	1.33825	0.000324409	0.00434412	5.09066	5.46931
210530_s_at	NR2C1	nuclear receptor subfamily 2 group C member 1	7181	0.420297	1.3382	0.00122845	0.0101505	5.2466	5.65297
1557782_s_at	C21orf62-AS1	C21orf62 antisense RNA 1	54067	0.420126	1.33804	0.00152935	0.0116817	5.22502	5.52119
244322_at	LINC-PINT	long intergenic non-protein coding RNA, p53 induced transcript	378805	0.420071	1.33799	0.00016529	0.00285086	4.95651	5.3404
1552800_at	ABHD11	abhydrolase domain containing 11	83451	0.419955	1.33789	3.619e-06	0.000297452	7.81408	8.19928
242048_at	PFDN6	prefoldin subunit 6	10471	0.419952	1.33788	0.000192229	0.00312283	6.24334	6.6799
222185_at	PKNOX2	PBX/knotted 1 homeobox 2	63876	0.419898	1.33783	8.12152e-06	0.000468401	5.78978	6.22885
243071_at	CIP2A	cellular inhibitor of PP2A	57650	0.419833	1.33777	4.0972e-05	0.0012195	5.01289	5.33875
241355_at	HR	HR lysine demethylase and nuclear receptor corepressor	55806	0.419791	1.33773	0.000222588	0.00340897	6.10676	6.52741
206873_at	CA6	carbonic anhydrase 6	765	0.419738	1.33768	0.00125736	0.0103006	5.20703	5.59993
210376_x_at	ELK1	ETS transcription factor ELK1	2002	0.419706	1.33765	2.80602e-05	0.000962477	6.1905	6.64236
236272_at	UNC119B	unc-119 lipid binding chaperone B	84747	0.41948	1.33745	8.11832e-06	0.000468401	4.52979	4.9267
219704_at	YBX2	Y-box binding protein 2	51087	0.419225	1.33721	0.00134352	0.0107346	6.38244	6.87613
236323_at	NECTIN3-AS1	NECTIN3 antisense RNA 1	100506555	0.41921	1.3372	0.00100166	0.0088819	5.21928	5.54878
236088_at	NTNG1	netrin G1	22854	0.419123	1.33711	1.40279e-05	0.000637385	4.75108	5.1682
1559002_at	MORF4L2-AS1	MORF4L2 antisense RNA 1	340544	0.419025	1.33702	1.56945e-05	0.000681027	5.05201	5.4352
206083_at	ADGRB1	adhesion G protein-coupled receptor B1	575	0.418994	1.33699	0.000163847	0.00283224	6.05449	6.42998
211875_x_at	PCDHGA10	protocadherin gamma subfamily A, 10	56106	0.418761	1.33678	1.27254e-05	0.000606176	4.98036	5.35927
231621_at	MPZL1	myelin protein zero like 1	9019	0.418742	1.33676	2.86725e-05	0.000972315	5.44073	5.72868
205575_at	C1QL1	complement C1q like 1	10882	0.418645	1.33667	0.000444935	0.00527113	6.39907	6.7772
1553262_a_at	UTS2R	urotensin 2 receptor	2837	0.418567	1.3366	0.00177701	0.0129106	7.64266	8.05227
1569002_x_at	BMP1	bone morphogenetic protein 1	649	0.418308	1.33636	0.000539224	0.0059504	7.1835	7.57826
221240_s_at	B3GNT4	UDP-GlcNAc:betaGal beta-1,3-N-acetylglucosaminyltransferase 4	79369	0.418172	1.33623	0.000399471	0.0049236	7.41393	7.87003
236785_at	MAP3K5-AS1	MAP3K5 antisense RNA 1	101928461	0.418119	1.33618	0.000676181	0.00685776	5.83981	6.26427
235709_at	GAS2L3	growth arrest specific 2 like 3	283431	0.418033	1.3361	1.54881e-06	0.000178276	5.48817	5.90001
208452_x_at	MYO9B	myosin IXB	4650	0.417814	1.3359	8.37877e-06	0.000477695	6.27391	6.66828
220886_at	GABRQ	gamma-aminobutyric acid type A receptor subunit theta	55879	0.417683	1.33578	1.02464e-05	0.000540294	5.21585	5.62323
241606_s_at	TRUB1	TruB pseudouridine synthase family member 1	142940	0.417511	1.33562	0.00636991	0.0304223	5.74643	6.1165
220173_at	BBOF1	basal body orientation factor 1	80127	0.417429	1.33555	0.000442036	0.00524635	7.29183	7.65076
237478_at	LOC399900	uncharacterized LOC399900	399900	0.417305	1.33543	0.00035016	0.00454211	6.31335	6.77455
210841_s_at	NRP2	neuropilin 2	8828	0.417285	1.33541	1.32317e-05	0.000619918	6.31312	6.75631
210391_at	NR6A1	nuclear receptor subfamily 6 group A member 1	2649	0.417226	1.33536	3.92975e-05	0.00118675	5.90407	6.27362
224762_at	SERINC2	serine incorporator 2	347735	0.41718	1.33531	0.000348668	0.00453244	5.97511	6.38633
201815_s_at	TBC1D5	TBC1 domain family member 5	9779	0.417161	1.3353	3.13678e-05	0.00102802	6.75041	7.15437
219579_at	RAB3IL1	RAB3A interacting protein like 1	5866	0.417135	1.33527	4.59058e-05	0.00130317	7.69309	8.13221
221273_s_at	RNF208	ring finger protein 208	727800	0.417058	1.3352	0.00400532	0.0223127	6.04512	6.49047
1559421_at	SNED1	sushi, nidogen and EGF like domains 1	25992	0.416929	1.33508	0.000331233	0.00440036	5.88899	6.31648
215267_s_at	SLC8A2	solute carrier family 8 member A2	6543	0.41691	1.33506	7.33907e-05	0.00174843	5.6063	6.02171
1569339_s_at	PAPLN-AS1	PAPLN antisense RNA 1	101928123	0.416904	1.33506	0.00103635	0.00907597	5.33993	5.74968
236376_at	RIMKLA	ribosomal modification protein rimK like family member A	284716	0.416895	1.33505	0.000230433	0.00348229	4.16596	4.60743
225966_at	NDUFAF8	NADH:ubiquinone oxidoreductase complex assembly factor 8	284184	0.416672	1.33485	0.000597347	0.00634173	6.37407	6.86759
215341_at	DNAH6	dynein axonemal heavy chain 6	1768	0.416402	1.33459	0.000162947	0.00282471	5.32106	5.7423
215511_at	TCF20	transcription factor 20	6942	0.416398	1.33459	3.63629e-06	0.000297626	5.95751	6.35989
1557656_at	LINC00642	long intergenic non-protein coding RNA 642	400238	0.416392	1.33459	1.94462e-05	0.000772691	7.43075	7.80704
1562834_at	DISP2	dispatched RND transporter family member 2	85455	0.416316	1.33452	0.000186997	0.00307768	5.11597	5.57499
230799_at	LINC01119	long intergenic non-protein coding RNA 1119	100134259	0.415871	1.3341	0.00618406	0.0298002	6.34497	6.74272
207373_at	HOXD10	homeobox D10	3236	0.41576	1.334	1.4697e-05	0.000655432	4.62713	5.01622
240809_at	ZNF295-AS1	ZNF295 antisense RNA 1	150142	0.415715	1.33396	0.00119086	0.00995614	5.78005	6.22414
233978_at	PTPRE	protein tyrosine phosphatase receptor type E	5791	0.415548	1.3338	0.00139187	0.0109908	5.73343	6.13756
1556919_at	LEPR	leptin receptor	3953	0.415546	1.3338	2.24791e-05	0.000836085	5.11961	5.54522
1561355_at	LMNTD2-AS1	LMNTD2 antisense RNA 1	692247	0.415514	1.33377	3.15945e-05	0.0010313	7.60685	7.96359
220927_s_at	HPSE2	heparanase 2 (inactive)	60495	0.41541	1.33368	0.000929216	0.00846607	5.2242	5.62336
201332_s_at	STAT6	signal transducer and activator of transcription 6	6778	0.415389	1.33366	0.000690044	0.00695066	5.13596	5.5633
1554977_at	LKAAEAR1	LKAAEAR motif containing 1	198437	0.415312	1.33359	8.95782e-05	0.00195115	6.56406	7.03431
205333_s_at	RCE1	Ras converting CAAX endopeptidase 1	9986	0.415212	1.33349	0.000602197	0.0063796	6.22382	6.71352
208504_x_at	PCDHB11	protocadherin beta 11	56125	0.41509	1.33338	0.00151175	0.0115828	6.69056	7.09376
232663_s_at	UBAP1L	ubiquitin associated protein 1 like	390595	0.414762	1.33308	0.00785699	0.0350164	6.30767	6.73972
230944_at	C6orf223	chromosome 6 open reading frame 223	221416	0.414433	1.33277	8.25045e-06	0.00047334	3.94613	4.31813
1557131_at	ZNRD2-DT	ZNRD2 divergent transcript	254100	0.414333	1.33268	0.000272502	0.00388603	4.6705	5.10337
233980_s_at	VWF	von Willebrand factor	7450	0.414252	1.33261	4.57314e-05	0.00130092	6.10366	6.5051
206558_at	SIM2	SIM bHLH transcription factor 2	6493	0.413786	1.33218	9.52798e-06	0.000514723	5.20156	5.64457
230242_at	NFASC	neurofascin	23114	0.413438	1.33186	0.00021939	0.00337796	6.45739	6.86754
64899_at	PLPPR2	phospholipid phosphatase related 2	64748	0.413359	1.33178	1.00078e-06	0.000132488	6.17611	6.576
1559218_s_at	NFYC	nuclear transcription factor Y subunit gamma	4802	0.413083	1.33153	1.5776e-05	0.000683481	5.76206	6.21019
227885_at	FOXN3-AS1	FOXN3 antisense RNA 1	400236	0.412979	1.33143	1.07382e-05	0.000554399	5.65476	6.06568
1554545_at	APOBEC4	apolipoprotein B mRNA editing enzyme catalytic polypeptide like 4	403314	0.412884	1.33134	0.000875181	0.00811851	4.07563	4.46063
220404_at	ADGRG3	adhesion G protein-coupled receptor G3	222487	0.412717	1.33119	0.000655541	0.00673589	5.7058	6.09749
1553917_at	PIKFYVE	phosphoinositide kinase, FYVE-type zinc finger containing	200576	0.412578	1.33106	2.67636e-05	0.000933822	4.55188	4.94821
233322_at	CD9	CD9 molecule	928	0.412577	1.33106	2.7491e-05	0.000947713	5.95727	6.43525
219669_at	CD177	CD177 molecule	57126	0.412559	1.33104	0.000101196	0.00210375	6.00168	6.3659
236003_x_at	OR2I1P	olfactory receptor family 2 subfamily I member 1 pseudogene	442197	0.412525	1.33101	0.00675097	0.0315616	5.15116	5.52806
201640_x_at	CLPTM1	CLPTM1 regulator of GABA type A receptor forward trafficking	1209	0.412405	1.3309	0.000407384	0.00497848	7.80714	8.20828
40850_at	FKBP8	FKBP prolyl isomerase 8	23770	0.412402	1.3309	6.20167e-05	0.00157417	6.55657	6.99321
206010_at	HABP2	hyaluronan binding protein 2	3026	0.412395	1.33089	0.00032438	0.00434412	5.17046	5.58729
204371_s_at	KHSRP	KH-type splicing regulatory protein	8570	0.412258	1.33077	0.000189445	0.00309376	7.01474	7.40498
224058_s_at	HSD17B7P2	hydroxysteroid 17-beta dehydrogenase 7 pseudogene 2	158160	0.411813	1.33036	0.00264332	0.0168659	4.61829	5.12824
208222_at	ACVR1B	activin A receptor type 1B	91	0.411744	1.33029	2.24153e-07	5.44691e-05	5.67904	6.06313
232761_at	COX4I2	cytochrome c oxidase subunit 4I2	84701	0.411618	1.33018	0.00295733	0.0181595	7.20219	7.62799
1552516_a_at	HIPK1	homeodomain interacting protein kinase 1	204851	0.411581	1.33014	0.000452281	0.00531223	4.19723	4.66656
205759_s_at	SULT2B1	sulfotransferase family 2B member 1	6820	0.411511	1.33008	1.35567e-05	0.000626556	7.3474	7.76861
1563063_at	LINC01049	long intergenic non-protein coding RNA 1049	101927224	0.411483	1.33005	6.90443e-05	0.00168527	4.80794	5.2129
221407_at	GJD2	gap junction protein delta 2	57369	0.411422	1.33	3.44766e-06	0.000290448	5.99111	6.38799
223767_at	GPR84	G protein-coupled receptor 84	53831	0.411419	1.32999	0.000178568	0.00298295	4.07663	4.45894
209792_s_at	KLK10	kallikrein related peptidase 10	5655	0.411345	1.32993	0.000153694	0.00272654	5.1615	5.51643
225165_at	PPP1R1B	protein phosphatase 1 regulatory inhibitor subunit 1B	84152	0.411342	1.32992	0.00025008	0.00368945	5.89044	6.30785
206387_at	CDX2	caudal type homeobox 2	1045	0.411163	1.32976	8.70994e-05	0.00191659	6.26395	6.6436
220782_x_at	KLK12	kallikrein related peptidase 12	43849	0.410982	1.32959	2.19375e-06	0.000216505	5.71034	6.06297
1552548_at	BSND	barttin CLCNK type accessory subunit beta	7809	0.410981	1.32959	0.0085353	0.0370724	4.58279	5.05571
1553485_at	CCDC140	CCDC140 long non-coding RNA	151278	0.41091	1.32952	0.00322829	0.0192882	4.77231	5.12356
240284_x_at	MIR200CHG	MIR200C and MIR141 host gene	105369635	0.410844	1.32946	0.00124936	0.0102571	4.83566	5.26952
220988_s_at	C1QTNF3	C1q and TNF related 3	114899	0.410475	1.32912	2.73229e-05	0.000943353	5.52092	5.92327
231134_at	SCP2D1	SCP2 sterol binding domain containing 1	140856	0.410455	1.3291	0.00100762	0.00890748	4.7618	5.12026
224455_s_at	ADPGK	ADP dependent glucokinase	83440	0.410445	1.3291	0.000635481	0.00660173	5.53402	5.98524
219270_at	CHAC1	ChaC glutathione specific gamma-glutamylcyclotransferase 1	79094	0.410438	1.32909	0.000217293	0.00336282	6.35989	6.7571
236151_at	SRRM4	serine/arginine repetitive matrix 4	84530	0.409948	1.32864	0.000161426	0.00281516	5.33686	5.72245
233598_at	LINC02871	long intergenic non-protein coding RNA 2871	728434	0.40992	1.32861	9.03316e-06	0.000497948	4.5657	4.92626
206612_at	CACNG1	calcium voltage-gated channel auxiliary subunit gamma 1	786	0.409727	1.32843	5.86765e-05	0.00151542	6.24715	6.64782
231767_at	HOXB4	homeobox B4	3214	0.409434	1.32816	0.00774403	0.0346627	6.93947	7.30318
1556292_s_at	POM121L12	POM121 transmembrane nucleoporin like 12	285877	0.409309	1.32805	6.73757e-06	0.000424116	6.94622	7.40222
230807_at	ODAD3	outer dynein arm docking complex subunit 3	115948	0.409176	1.32793	0.0028075	0.0175449	6.65509	7.06197
231509_at	PPP1R17	protein phosphatase 1 regulatory subunit 17	10842	0.409135	1.32789	0.000552825	0.00604272	5.55933	5.95742
219707_at	CPNE7	copine 7	27132	0.409026	1.32779	0.000310472	0.00423624	7.56919	8.00279
1553325_at	POU5F2	POU domain class 5, transcription factor 2	134187	0.408956	1.32772	0.000666159	0.00679368	4.98117	5.35246
1558765_a_at	TNRC6B-DT	TNRC6B divergent transcript	114841040	0.40889	1.32766	4.47375e-05	0.00128549	5.10076	5.51731
1559139_at	NOC2L	NOC2 like nucleolar associated transcriptional repressor	26155	0.408608	1.3274	0.000905119	0.00831441	4.19621	4.65693
244129_at	LOC105372766	uncharacterized LOC105372766	105372766	0.408432	1.32724	3.1657e-05	0.00103261	6.11213	6.52032
244752_at	ZNF438	zinc finger protein 438	220929	0.408412	1.32722	3.09568e-05	0.00102332	4.95906	5.30909
235534_at	PHLDA3	pleckstrin homology like domain family A member 3	23612	0.408385	1.3272	0.0079675	0.0353646	6.20506	6.59978
1556796_at	KRBOX1-AS1	KRBOX1 antisense RNA 1	100506275	0.40836	1.32718	0.000378737	0.00475186	5.29255	5.69794
233694_at	HSPA1L	heat shock protein family A (Hsp70) member 1 like	3305	0.408259	1.32708	3.88358e-05	0.00118095	6.92034	7.298
1563079_at	LOC105370792	uncharacterized LOC105370792	105370792	0.40822	1.32705	8.20206e-05	0.00185924	5.97818	6.31489
1570405_at	LOC101929076	uncharacterized LOC101929076	101929076	0.408214	1.32704	8.95205e-06	0.000495332	6.10463	6.48252
237536_at	MAPT-AS1	MAPT antisense RNA 1	100128977	0.408123	1.32696	3.41315e-05	0.00108497	6.58316	7.00965
217418_x_at	MS4A1	membrane spanning 4-domains A1	931	0.407919	1.32677	0.00590003	0.0288721	4.34524	4.75998
230835_at	KRTDAP	keratinocyte differentiation associated protein	388533	0.407295	1.3262	1.0911e-05	0.000558055	4.2517	4.65896
226678_at	UNC13D	unc-13 homolog D	201294	0.40724	1.32615	0.000788872	0.00757921	7.45322	7.88204
202275_at	G6PD	glucose-6-phosphate dehydrogenase	2539	0.407229	1.32614	0.00708742	0.0327257	4.89209	5.27788
207680_x_at	PAX3	paired box 3	5077	0.407158	1.32607	2.3119e-05	0.0008512	5.10377	5.45722
206649_s_at	TFE3	transcription factor binding to IGHM enhancer 3	7030	0.407128	1.32604	0.00358768	0.0207492	6.87079	7.25534
208573_s_at	OR2H2	olfactory receptor family 2 subfamily H member 2	7932	0.406932	1.32586	0.00417243	0.0228998	5.2357	5.57304
1560625_s_at	CATIP-AS1	CATIP antisense RNA 1	101928513	0.40682	1.32576	8.69877e-05	0.00191545	6.40875	6.76661
220965_s_at	RSPH6A	radial spoke head 6 homolog A	81492	0.406752	1.3257	0.00096679	0.00869383	6.57137	6.93959
220357_s_at	SGK2	serum/glucocorticoid regulated kinase 2	10110	0.406693	1.32564	0.00114494	0.00970837	6.14205	6.54032
204758_s_at	C2CD2L	C2CD2 like	9854	0.40647	1.32544	0.000987255	0.00881517	4.42744	4.80088
238136_at	SHISA7	shisa family member 7	729956	0.406429	1.3254	9.03224e-05	0.0019542	5.47517	5.87531
1557723_at	LOC285847	uncharacterized LOC285847	285847	0.406379	1.32535	0.00354059	0.020566	6.82601	7.23498
237340_at	SLC26A8	solute carrier family 26 member 8	116369	0.406309	1.32529	0.00187966	0.013414	3.97134	4.31145
1555759_a_at	CCL5	C-C motif chemokine ligand 5	6352	0.406276	1.32526	2.11012e-05	0.000808485	6.23095	6.59659
220277_at	CXXC4	CXXC finger protein 4	80319	0.406238	1.32523	0.00215231	0.0146638	7.07897	7.47932
241381_at	DIPK2B	divergent protein kinase domain 2B	79742	0.406003	1.32501	0.000688094	0.00693689	5.61355	6.02176
205243_at	SLC13A3	solute carrier family 13 member 3	64849	0.405937	1.32495	7.22855e-05	0.00173572	5.72861	6.09195
229883_at	GRIN2D	glutamate ionotropic receptor NMDA type subunit 2D	2906	0.405827	1.32485	0.000170157	0.0029078	4.78464	5.1712
240740_at	LOC100507443	uncharacterized LOC100507443	100507443	0.405693	1.32473	0.000237664	0.00356593	5.20419	5.62156
1553478_at	KIRREL3-AS3	KIRREL3 antisense RNA 3	283165	0.405613	1.32465	0.000141956	0.002588	4.73799	5.14546
231816_s_at	UBE2Q1	ubiquitin conjugating enzyme E2 Q1	55585	0.40548	1.32453	0.000239277	0.00357836	4.55271	4.91205
215366_at	SNX13	sorting nexin 13	23161	0.405418	1.32447	2.46293e-07	5.80433e-05	4.7658	5.14999
230976_at	AK8	adenylate kinase 8	158067	0.4054	1.32446	0.00016169	0.00281516	7.99788	8.41081
230745_s_at	TOX3	TOX high mobility group box family member 3	27324	0.4052	1.32427	1.71624e-05	0.000711952	6.68	7.01774
203841_x_at	MAPRE3	microtubule associated protein RP/EB family member 3	22924	0.405164	1.32424	0.00128937	0.0104563	4.94252	5.3263
205142_x_at	ABCD1	ATP binding cassette subfamily D member 1	215	0.405117	1.3242	0.000461976	0.00538446	6.58328	7.00501
1555896_a_at	ADAM15	ADAM metallopeptidase domain 15	8751	0.405083	1.32417	2.95256e-05	0.000991593	7.60776	8.00943
208211_s_at	ALK	ALK receptor tyrosine kinase	238	0.40504	1.32413	0.000296813	0.00411675	5.01899	5.38948
230459_s_at	SHB	SH2 domain containing adaptor protein B	6461	0.404873	1.32397	0.0014758	0.0114158	4.93173	5.24443
213981_at	COMT	catechol-O-methyltransferase	1312	0.404751	1.32386	2.55434e-05	0.000906534	6.97725	7.3777
204280_at	RGS14	regulator of G protein signaling 14	10636	0.404711	1.32382	0.00025933	0.00377206	5.9044	6.24364
235742_at	RHOC	ras homolog family member C	389	0.404476	1.32361	2.69626e-05	0.000938377	4.1126	4.40881
1562478_at	LINC00659	long intergenic non-protein coding RNA 659	100652730	0.404446	1.32358	1.43122e-06	0.000170876	5.61424	5.97864
221464_at	OR1D2	olfactory receptor family 1 subfamily D member 2	4991	0.404371	1.32351	0.000487174	0.00557011	5.89395	6.21935
235582_at	E2F2	E2F transcription factor 2	1870	0.404115	1.32328	0.000262146	0.00379779	5.46771	5.85824
1555359_at	PIGQ	phosphatidylinositol glycan anchor biosynthesis class Q	9091	0.403909	1.32309	9.75274e-08	3.5218e-05	7.78031	8.22799
208409_at	SLC14A2	solute carrier family 14 member 2	8170	0.403739	1.32293	0.000226898	0.00345711	6.65997	7.04024
216453_at	ZNF287	zinc finger protein 287	57336	0.403693	1.32289	0.000425242	0.00510206	4.45812	4.91174
210637_at	TACR1	tachykinin receptor 1	6869	0.403606	1.32281	0.00237916	0.0156893	5.68107	6.09588
241230_at	CA12	carbonic anhydrase 12	771	0.403434	1.32265	0.000953492	0.0086181	6.51453	6.94321
224427_s_at	PAPOLG	poly(A) polymerase gamma	64895	0.403428	1.32265	0.0020452	0.0141708	5.40225	5.78189
210334_x_at	BIRC5	baculoviral IAP repeat containing 5	332	0.403379	1.3226	6.74512e-06	0.000424116	5.33888	5.66244
1559315_s_at	SOCS2-AS1	SOCS2 antisense RNA 1	144481	0.403376	1.3226	0.000384258	0.0047957	4.48768	4.92261
214479_at	GFRA3	GDNF family receptor alpha 3	2676	0.403364	1.32259	0.00044217	0.00524635	5.81301	6.15683
233337_s_at	SEZ6L2	seizure related 6 homolog like 2	26470	0.403231	1.32247	0.00153385	0.0117111	4.63893	5.04468
205779_at	RAMP2	receptor activity modifying protein 2	10266	0.403188	1.32243	0.00916446	0.0388454	6.18873	6.59464
210981_s_at	GRK6	G protein-coupled receptor kinase 6	2870	0.403039	1.32229	0.00237712	0.0156816	6.62872	7.02088
206322_at	SYN3	synapsin III	8224	0.402979	1.32224	0.000264119	0.00381625	4.90435	5.36253
204585_s_at	L1CAM	L1 cell adhesion molecule	3897	0.402934	1.32219	0.000105628	0.00215661	6.57102	6.94812
215145_s_at	CNTNAP2	contactin associated protein 2	26047	0.40254	1.32183	0.000177384	0.00297043	4.08169	4.43571
232841_at	GPR20	G protein-coupled receptor 20	2843	0.402327	1.32164	2.223e-05	0.000833975	7.22094	7.63163
208493_at	HOXA11	homeobox A11	3207	0.40221	1.32153	0.000128917	0.00243724	5.0861	5.46275
211845_at	NECTIN1	nectin cell adhesion molecule 1	5818	0.402125	1.32145	0.000324651	0.00434559	5.94372	6.31712
1554452_a_at	HILPDA	hypoxia inducible lipid droplet associated	29923	0.402046	1.32138	0.00901767	0.0384348	6.92333	7.27844
217609_at	LRRC23	leucine rich repeat containing 23	10233	0.401867	1.32122	0.00021717	0.00336282	5.03871	5.41071
1565772_at	PAK1	p21 (RAC1) activated kinase 1	5058	0.401807	1.32116	0.00029585	0.0041133	5.71124	6.13305
215027_at	RAPGEF3	Rap guanine nucleotide exchange factor 3	10411	0.40173	1.32109	0.00125997	0.0103143	6.45563	6.77036
228912_at	VIL1	villin 1	7429	0.401729	1.32109	0.000243908	0.00363073	5.72713	6.15875
238319_at	PRKAG2-AS2	PRKAG2 antisense RNA 2	644090	0.401693	1.32106	9.22633e-05	0.00198212	5.10543	5.50404
1566760_at	ATP13A3-DT	ATP13A3 divergent transcript	401106	0.401426	1.32081	0.00159423	0.0120342	5.00748	5.40927
1564287_at	LINC00410	long intergenic non-protein coding RNA 410	144776	0.401316	1.32071	0.00016274	0.00282395	4.6025	4.99878
211215_x_at	DIO2	iodothyronine deiodinase 2	1734	0.401283	1.32068	1.26908e-05	0.000605998	5.94633	6.33902
1569879_a_at	MEGF11	multiple EGF like domains 11	84465	0.401254	1.32066	1.2246e-05	0.000593048	6.58094	6.95577
224079_at	IL17C	interleukin 17C	27189	0.401244	1.32065	0.00137137	0.0108903	7.83269	8.20598
232849_at	LOC100128988	uncharacterized LOC100128988	100128988	0.401203	1.32061	1.90569e-05	0.000762764	5.4744	5.84948
207308_at	SLCO1A2	solute carrier organic anion transporter family member 1A2	6579	0.400825	1.32026	0.000279802	0.00395191	3.50555	3.87536
232675_s_at	UCKL1	uridine-cytidine kinase 1 like 1	54963	0.400803	1.32024	0.00237388	0.0156659	5.91239	6.26219
224991_at	CMIP	c-Maf inducing protein	80790	0.400791	1.32023	0.000316338	0.00428643	5.25434	5.62129
239807_at	LINC02703	long intergenic non-protein coding RNA 2703	102724165	0.400695	1.32014	3.78998e-05	0.00116088	7.13867	7.5578
225542_at	ACAP3	ArfGAP with coiled-coil, ankyrin repeat and PH domains 3	116983	0.400446	1.31992	8.48232e-05	0.00189332	5.30974	5.66851
239882_at	LINC03002	long intergenic non-protein coding RNA 3002	101928304	0.400418	1.31989	0.00120666	0.0100402	5.90639	6.33527
222625_s_at	NDE1	nudE neurodevelopment protein 1	54820	0.400153	1.31965	5.84347e-05	0.0015106	5.80201	6.21749
214572_s_at	INSL3	insulin like 3	3640	0.400148	1.31964	6.28449e-05	0.00158562	5.07159	5.49469
237044_s_at	ZNF503-AS2	ZNF503 antisense RNA 2	100131213	0.400147	1.31964	0.000299467	0.00413281	7.49103	7.85263
228082_at	CLMP	CXADR like membrane protein	79827	0.399859	1.31938	0.000594713	0.00633117	5.68089	6.0038
202764_at	STIM1	stromal interaction molecule 1	6786	0.399654	1.31919	6.76102e-05	0.00166391	6.22843	6.62573
208603_s_at	MAPK8IP2	mitogen-activated protein kinase 8 interacting protein 2	23542	0.399481	1.31903	7.3975e-06	0.00044446	6.00073	6.41165
207600_at	KCNC3	potassium voltage-gated channel subfamily C member 3	3748	0.399428	1.31899	2.39912e-05	0.000870995	5.22537	5.60879
219009_at	C14orf93	chromosome 14 open reading frame 93	60686	0.399411	1.31897	0.00124947	0.0102571	6.09203	6.46462
233051_at	SLITRK2	SLIT and NTRK like family member 2	84631	0.399406	1.31896	0.00214646	0.0146404	5.86799	6.26565
231542_at	SPAG5-AS1	SPAG5 antisense RNA 1	100506436	0.399315	1.31888	0.000964171	0.00868308	5.83022	6.19936
231569_at	TMEM31	transmembrane protein 31	203562	0.399281	1.31885	0.00289828	0.0179274	4.61846	4.97255
236667_at	TMEM120B	transmembrane protein 120B	144404	0.399214	1.31879	0.000938906	0.00852169	7.17817	7.63399
1556039_s_at	GPR173	G protein-coupled receptor 173	54328	0.399024	1.31862	0.000312017	0.00425001	5.16318	5.52352
210682_at	LPO	lactoperoxidase	4025	0.398981	1.31858	1.52494e-05	0.00066915	4.9949	5.41132
1564603_at	NUTM1	NUT midline carcinoma family member 1	256646	0.398966	1.31856	2.22578e-05	0.000833975	6.26701	6.6822
230349_at	XKRX	XK related X-linked	402415	0.398912	1.31851	0.000674362	0.00684973	4.20447	4.63621
1562764_at	LOC100507351	uncharacterized LOC100507351	100507351	0.398869	1.31847	1.89763e-05	0.000761768	4.84018	5.24033
230381_at	RHEX	regulator of hemoglobinization and erythroid cell expansion	440712	0.398767	1.31838	0.000511841	0.00575398	7.45497	7.79073
206120_at	CD33	CD33 molecule	945	0.398737	1.31835	0.00489918	0.025518	5.24931	5.59902
240697_at	LINC02140	long intergenic non-protein coding RNA 2140	100996345	0.398695	1.31831	0.00433247	0.0235253	5.20249	5.5987
211920_at	CFB	complement factor B	629	0.398538	1.31817	3.27339e-05	0.00105853	6.47069	6.82817
216217_at	PLCL2	phospholipase C like 2	23228	0.398509	1.31815	1.04444e-05	0.000545412	4.1725	4.57272
1552889_a_at	EXOC3L2	exocyst complex component 3 like 2	90332	0.398496	1.31813	2.94792e-05	0.000991253	8.00739	8.41746
207503_at	TCP10L3	t-complex 10 like 3, pseudogene	6953	0.39847	1.31811	5.49775e-05	0.0014617	4.86757	5.20156
38447_at	GRK2	G protein-coupled receptor kinase 2	156	0.398317	1.31797	0.00110325	0.009465	8.43192	8.7933
230819_at	C2CD4C	C2 calcium dependent domain containing 4C	126567	0.398165	1.31783	0.000389753	0.00484092	6.92379	7.28193
230796_at	LINC01191	long intergenic non-protein coding RNA 1191	440900	0.397879	1.31757	3.53462e-05	0.00110875	5.91204	6.29973
231149_s_at	ULK4	unc-51 like kinase 4	54986	0.397823	1.31752	0.00146847	0.0113867	3.94987	4.30672
224468_s_at	C19orf48	multidrug resistance-related protein	84798	0.397609	1.31732	0.00122087	0.0101149	6.60312	6.94484
201168_x_at	ARHGDIA	Rho GDP dissociation inhibitor alpha	396	0.397526	1.31725	0.000324334	0.00434412	7.80634	8.2155
1563009_at	EPIC1	epigenetically induced MYC interacting lncRNA 1	284930	0.397465	1.31719	0.00235048	0.0155678	5.02983	5.40727
216892_at	IGHG1	immunoglobulin heavy constant gamma 1 (G1m marker)	3500	0.397383	1.31712	3.54419e-05	0.00111048	6.44559	6.82159
207967_at	VPS45	vacuolar protein sorting 45 homolog	11311	0.397348	1.31708	3.86182e-06	0.000306498	5.48172	5.87552
237652_at	IQSEC2	IQ motif and Sec7 domain ArfGEF 2	23096	0.397258	1.317	0.000439505	0.00522617	5.6311	5.96229
1560100_at	DLX1	distal-less homeobox 1	1745	0.397197	1.31695	0.00010453	0.00214856	5.60752	5.97974
219268_at	ETNK2	ethanolamine kinase 2	55224	0.397147	1.3169	6.78146e-07	0.00010328	5.93057	6.28398
217991_x_at	SSBP3	single stranded DNA binding protein 3	23648	0.396912	1.31669	0.000298916	0.00413103	5.57575	5.95829
222828_at	IL20RA	interleukin 20 receptor subunit alpha	53832	0.396886	1.31666	5.11477e-06	0.000364602	5.64969	6.04344
231806_s_at	STK36	serine/threonine kinase 36	27148	0.396861	1.31664	0.000872065	0.00809721	5.7774	6.25273
217279_x_at	MMP14	matrix metallopeptidase 14	4323	0.396807	1.31659	4.24215e-05	0.00124364	6.01448	6.40053
240479_at	HS3ST5	heparan sulfate-glucosamine 3-sulfotransferase 5	222537	0.396778	1.31656	7.52613e-05	0.0017775	4.71624	5.1015
235397_at	LINC00174	long intergenic non-protein coding RNA 174	285908	0.396659	1.31646	0.000439895	0.00522854	6.98644	7.38718
220114_s_at	STAB2	stabilin 2	55576	0.396647	1.31644	0.000172488	0.0029294	5.56822	5.94012
207312_at	PHKG1	phosphorylase kinase catalytic subunit gamma 1	5260	0.396481	1.31629	0.000697403	0.00699514	6.06033	6.4698
202895_s_at	SIRPA	signal regulatory protein alpha	140885	0.396453	1.31627	2.3314e-06	0.000226009	5.95548	6.33707
1559021_at	C3orf52	chromosome 3 open reading frame 52	79669	0.39633	1.31616	0.0124636	0.0478647	5.05475	5.38559
242945_at	FAM20A	FAM20A golgi associated secretory pathway pseudokinase	54757	0.396213	1.31605	0.000207912	0.00326422	4.95766	5.29793
221851_at	DCAF15	DDB1 and CUL4 associated factor 15	90379	0.396094	1.31594	8.50714e-06	0.00048088	5.26671	5.67051
203451_at	LDB1	LIM domain binding 1	8861	0.395866	1.31573	0.00353387	0.0205547	8.09548	8.47204
205897_at	NFATC4	nuclear factor of activated T cells 4	4776	0.395847	1.31572	0.000102894	0.00212693	5.98894	6.37901
209886_s_at	SMAD6	SMAD family member 6	4091	0.39582	1.31569	0.000879617	0.00814722	5.68119	6.06462
203369_x_at	PDLIM7	PDZ and LIM domain 7	9260	0.395798	1.31567	0.000111541	0.00223634	6.01997	6.39294
1555680_a_at	SMOX	spermine oxidase	54498	0.395777	1.31565	0.000695347	0.00698764	5.50475	5.89242
1561651_s_at	TAL1	TAL bHLH transcription factor 1, erythroid differentiation factor	6886	0.395761	1.31564	6.80351e-05	0.00167033	7.26106	7.62191
229122_x_at	NPRL3	NPR3 like, GATOR1 complex subunit	8131	0.395585	1.31548	0.000200678	0.00320052	6.21255	6.622
227795_at	NDUFV1	NADH:ubiquinone oxidoreductase core subunit V1	4723	0.395573	1.31546	0.000283967	0.00399329	6.5095	6.88375
217170_at	TRAV8-6	T cell receptor alpha variable 8-6	28680	0.395204	1.31513	6.86427e-06	0.000427453	5.89441	6.22681
1566908_at	STPG3	sperm-tail PG-rich repeat containing 3	441476	0.395077	1.31501	1.17373e-05	0.000576063	5.5772	5.97288
204890_s_at	LCK	LCK proto-oncogene, Src family tyrosine kinase	3932	0.395035	1.31497	0.000474313	0.00547019	4.86287	5.21024
222377_at	TBX10	T-box transcription factor 10	347853	0.395025	1.31497	0.000879355	0.00814617	5.7953	6.18941
234479_at	PCDHB18P	protocadherin beta 18 pseudogene	54660	0.394966	1.31491	2.99671e-06	0.000264727	5.14199	5.54267
205929_at	GPA33	glycoprotein A33	10223	0.394758	1.31472	0.0105112	0.042523	6.89399	7.28145
215371_at	MED27	mediator complex subunit 27	9442	0.394636	1.31461	0.00026194	0.0037961	5.09366	5.47206
238671_at	EPHA4	EPH receptor A4	2043	0.394626	1.3146	9.83286e-05	0.00206163	4.11923	4.47125
237855_at	ZNF777	zinc finger protein 777	27153	0.394577	1.31456	0.000103303	0.00213216	6.46082	6.74093
231360_at	C20orf141	chromosome 20 open reading frame 141	128653	0.394424	1.31442	0.000990155	0.00882553	7.21094	7.58182
207968_s_at	MEF2C	myocyte enhancer factor 2C	4208	0.393797	1.31385	0.000412843	0.00501939	5.56188	5.92827
1554942_a_at	KLHL14	kelch like family member 14	57565	0.393668	1.31373	0.00251893	0.016328	6.16533	6.57041
1560912_at	LINC01120	long intergenic non-protein coding RNA 1120	389043	0.39362	1.31369	0.00204222	0.0141555	4.68406	5.03068
235641_at	TRIB1	tribbles pseudokinase 1	10221	0.393618	1.31368	0.00204679	0.0141782	5.32786	5.67722
224954_at	SHMT1	serine hydroxymethyltransferase 1	6470	0.393599	1.31367	0.000194882	0.00314869	9.04519	9.48583
220073_s_at	PLEKHG6	pleckstrin homology and RhoGEF domain containing G6	55200	0.393564	1.31363	0.00126197	0.0103182	5.07704	5.45915
238517_at	KLF7	Kruppel like factor 7	8609	0.393218	1.31332	0.000619108	0.00648711	4.96027	5.31507
213680_at	KRT6B	keratin 6B	3854	0.393204	1.31331	6.33332e-05	0.00159365	3.97399	4.28496
206933_s_at	H6PD	hexose-6-phosphate dehydrogenase/glucose 1-dehydrogenase	9563	0.393063	1.31318	0.00231111	0.0154041	5.83388	6.25151
207354_at	CCL16	C-C motif chemokine ligand 16	6360	0.392984	1.31311	0.000868095	0.00807883	4.30782	4.72064
227907_at	TUBGCP4	tubulin gamma complex associated protein 4	27229	0.392907	1.31304	0.00717262	0.0329773	6.90007	7.33701
222949_at	NXF3	nuclear RNA export factor 3	56000	0.392862	1.313	7.77191e-05	0.00181052	4.65972	5.01202
221544_s_at	MED16	mediator complex subunit 16	10025	0.392806	1.31294	0.000496045	0.00563969	6.5933	7.00304
220722_s_at	SLC5A7	solute carrier family 5 member 7	60482	0.392631	1.31279	0.000655111	0.00673274	4.78441	5.18214
231522_at	C20orf144	chromosome 20 open reading frame 144	128864	0.392566	1.31273	0.011588	0.0455448	4.60348	5.02613
204632_at	RPS6KA4	ribosomal protein S6 kinase A4	8986	0.392543	1.31271	0.00101466	0.00894497	7.68856	8.1116
221783_at	WIZ	WIZ zinc finger	58525	0.392367	1.31255	0.000144559	0.00261632	7.52508	7.87184
229550_at	UNC79	unc-79 homolog, NALCN channel complex subunit	57578	0.392264	1.31245	5.39562e-05	0.00144752	5.19884	5.61984
1569521_s_at	ERAP1	endoplasmic reticulum aminopeptidase 1	51752	0.391851	1.31208	0.000759968	0.00739873	5.95044	6.36036
1553880_at	LINC02870	long intergenic non-protein coding RNA 2870	170393	0.391835	1.31206	0.000207331	0.00326057	4.63871	5.00774
1552942_at	TRIM67-AS1	TRIM67 antisense RNA 1	149373	0.391834	1.31206	3.65792e-06	0.000298503	5.5749	6.07632
235131_at	RHOJ	ras homolog family member J	57381	0.391682	1.31192	0.00334803	0.0198024	7.03284	7.44152
241839_at	DLG3-AS1	DLG3 antisense RNA 1	100873930	0.391617	1.31186	2.36302e-05	0.000861321	6.94167	7.34308
214335_at	RPL18	ribosomal protein L18	6141	0.391504	1.31176	0.00127506	0.0103804	7.61796	8.00124
206623_at	PDE6A	phosphodiesterase 6A	5145	0.391491	1.31175	0.000104352	0.00214652	5.53432	5.83582
223674_s_at	CDC42SE1	CDC42 small effector 1	56882	0.391419	1.31168	0.000116857	0.00230436	4.54173	4.93663
235485_at	WDR44	WD repeat domain 44	54521	0.391388	1.31165	0.000773909	0.00748388	5.89314	6.26526
206244_at	CR1	complement C3b/C4b receptor 1 (Knops blood group)	1378	0.3913	1.31157	0.000566747	0.00613204	5.05118	5.34397
1564040_a_at	TMEM235	transmembrane protein 235	283999	0.39114	1.31143	1.96597e-05	0.000777783	4.72301	5.10496
231129_at	MCHR2-AS1	MCHR2 antisense RNA 1	728012	0.391113	1.3114	0.000117186	0.00230639	5.5302	5.86674
220308_at	CFAP45	cilia and flagella associated protein 45	25790	0.391041	1.31134	0.00249115	0.0161945	6.69163	7.15308
202383_at	KDM5C	lysine demethylase 5C	8242	0.39097	1.31127	0.000147033	0.0026447	7.40484	7.74629
204978_at	CLASRP	CLK4 associating serine/arginine rich protein	11129	0.390898	1.31121	0.00235212	0.015573	8.35195	8.64528
207929_at	GRPR	gastrin releasing peptide receptor	2925	0.390816	1.31113	0.00101163	0.00892684	6.99278	7.35225
220460_at	SLCO1C1	solute carrier organic anion transporter family member 1C1	53919	0.390612	1.31095	0.0104373	0.0423325	4.65874	4.98891
205845_at	CACNA1H	calcium voltage-gated channel subunit alpha1 H	8912	0.390531	1.31088	0.00257698	0.0165813	5.91701	6.36242
237111_at	LINC01913	long intergenic non-protein coding RNA 1913	388942	0.390474	1.31082	1.11795e-05	0.000562693	5.2795	5.6832
239119_at	DNAJC3-DT	DNAJC3 divergent transcript	100289274	0.390449	1.3108	8.00856e-05	0.00183285	4.89367	5.32148
209697_at	PPP3CC	protein phosphatase 3 catalytic subunit gamma	5533	0.390309	1.31067	0.000199785	0.00319737	6.10306	6.53328
230470_at	DSCR9	Down syndrome critical region 9	257203	0.39027	1.31064	0.00502705	0.025959	5.88286	6.21714
1558412_at	MISP3	MISP family member 3	113230	0.39013	1.31051	0.00108185	0.00933112	6.28957	6.68411
227549_x_at	ZDHHC24	zinc finger DHHC-type containing 24	254359	0.390128	1.31051	0.00147929	0.0114295	7.46859	7.82239
237255_at	PELATON	plaque enriched lncRNA in atherosclerotic and inflammatory bowel macrophage regulation	100506115	0.39006	1.31045	0.00100108	0.00888009	6.08851	6.55408
216992_s_at	GRM8	glutamate metabotropic receptor 8	2918	0.390053	1.31044	0.000364109	0.00463067	5.53669	5.84729
217549_at	NCKAP1L	NCK associated protein 1 like	3071	0.389766	1.31018	3.31643e-05	0.00106788	6.46413	6.81025
1565580_s_at	TATDN2	TatD DNase domain containing 2	9797	0.38965	1.31008	0.000354325	0.00457011	4.88588	5.31153
206663_at	SP4	Sp4 transcription factor	6671	0.389613	1.31004	0.00646756	0.0307395	5.26933	5.50133
214154_s_at	PKP2	plakophilin 2	5318	0.389584	1.31002	0.000344924	0.00450304	5.47738	5.81963
226211_at	MEG3	maternally expressed 3	55384	0.389561	1.31	0.00532348	0.0269704	4.55097	4.95266
1562832_at	IGF2BP2-AS1	IGF2BP2 antisense RNA 1	646600	0.389307	1.30976	6.47481e-05	0.00161501	4.45381	4.88116
208265_at	C2orf83	folate transporter-like protein C2orf83	56918	0.389285	1.30974	0.00401897	0.0223697	4.89977	5.27647
204267_x_at	PKMYT1	protein kinase, membrane associated tyrosine/threonine 1	9088	0.389127	1.3096	0.000909204	0.00834403	6.70551	7.13368
215783_s_at	ALPL	alkaline phosphatase, biomineralization associated	249	0.389122	1.3096	0.000200606	0.00320052	5.84887	6.16602
241690_at	FAM205BP	transmembrane protein C9orf144B pseudogene	389715	0.389033	1.30951	0.000311728	0.00424713	4.36247	4.82008
227472_at	DDA1	DET1 and DDB1 associated 1	79016	0.388966	1.30945	0.000221352	0.0033954	7.62352	8.01676
212805_at	PRUNE2	prune homolog 2 with BCH domain	158471	0.388956	1.30945	0.00524723	0.0267444	5.5246	6.01178
48659_at	MIIP	migration and invasion inhibitory protein	60672	0.38863	1.30915	0.00260617	0.0167068	7.88644	8.29435
218365_s_at	DARS2	aspartyl-tRNA synthetase 2, mitochondrial	55157	0.388588	1.30911	2.13148e-05	0.000814386	6.70713	7.08481
232686_at	SIGLEC17P	sialic acid binding Ig like lectin 17, pseudogene	284367	0.388453	1.30899	0.00350659	0.0204505	4.98014	5.36003
233158_at	KRT82	keratin 82	3888	0.388186	1.30875	0.00149025	0.011484	5.37278	5.72005
219318_x_at	MED31	mediator complex subunit 31	51003	0.388034	1.30861	1.12591e-05	0.000564432	5.10217	5.49321
1554827_a_at	ADCY7	adenylate cyclase 7	113	0.387966	1.30855	2.40131e-05	0.000871211	6.55301	6.89187
207113_s_at	TNF	tumor necrosis factor	7124	0.387964	1.30855	0.000123395	0.00237759	5.69981	6.0579
244152_at	IQCJ-SCHIP1-AS1	IQCJ-SCHIP1 readthrough antisense RNA 1	100874433	0.387853	1.30844	1.10413e-05	0.000560166	6.05846	6.49594
230642_at	LOC105371264	uncharacterized LOC105371264	105371264	0.387755	1.30836	0.000861963	0.00803407	6.00711	6.37068
1556127_at	DIP2A	disco interacting protein 2 homolog A	23181	0.387703	1.30831	2.46815e-05	0.000884314	6.61739	7.03559
238947_at	MFSD3	major facilitator superfamily domain containing 3	113655	0.387667	1.30828	0.00139077	0.0109869	5.3347	5.72122
204952_at	LYPD3	LY6/PLAUR domain containing 3	27076	0.387629	1.30824	0.000247295	0.00366316	7.41295	7.71288
208719_s_at	DDX17	DEAD-box helicase 17	10521	0.387598	1.30821	0.00196365	0.0138051	4.74666	5.11124
211603_s_at	ETV4	ETS variant transcription factor 4	2118	0.387484	1.30811	0.000785467	0.00755682	7.03924	7.44411
210615_at	NRP1	neuropilin 1	8829	0.387419	1.30805	0.000623205	0.00651008	5.01518	5.36444
1558195_at	LINC00592	long intergenic non-protein coding RNA 592	283404	0.387256	1.3079	0.000114524	0.00227281	4.45736	4.85128
237344_at	LINC01539	long intergenic non-protein coding RNA 1539	100505474	0.387161	1.30782	0.000940212	0.0085293	5.05914	5.35311
212664_at	TUBB4A	tubulin beta 4A class IVa	10382	0.387091	1.30775	0.00266979	0.0169655	5.37266	5.73468
235297_at	CELF1	CUGBP Elav-like family member 1	10658	0.386732	1.30743	1.10661e-05	0.000560166	6.45352	6.82947
1560589_a_at	LINC02683	long intergenic non-protein coding RNA 2683	101928132	0.386707	1.30741	0.001309	0.0105544	5.99033	6.33703
1553437_at	KLHDC7A	kelch domain containing 7A	127707	0.386635	1.30734	0.000543532	0.00597579	5.66643	6.00224
233965_at	TBX5-AS1	TBX5 antisense RNA 1	255480	0.386432	1.30716	1.12421e-06	0.000143278	4.38696	4.80456
212555_at	PRKAR1B	protein kinase cAMP-dependent type I regulatory subunit beta	5575	0.386309	1.30705	9.01554e-05	0.00195373	6.87117	7.26219
221100_at	C6orf15	chromosome 6 open reading frame 15	29113	0.386219	1.30696	5.08142e-05	0.00138963	7.33471	7.66829
1565454_at	XAGE-4	XAGE-4 protein	139629	0.38619	1.30694	0.000360464	0.00461137	7.4681	7.84161
211313_s_at	BAZ1B	bromodomain adjacent to zinc finger domain 1B	9031	0.386174	1.30692	0.00022227	0.00340695	6.10284	6.48229
217124_at	IQCE	IQ motif containing E	23288	0.386125	1.30688	0.00241137	0.015833	6.1517	6.59665
235086_at	THBS1	thrombospondin 1	7057	0.386125	1.30688	0.000108821	0.00220117	4.33385	4.79221
205755_at	ITIH3	inter-alpha-trypsin inhibitor heavy chain 3	3699	0.386112	1.30687	0.00302916	0.0184637	4.56148	4.9435
241009_at	FOXN4	forkhead box N4	121643	0.38574	1.30653	0.000104777	0.0021507	5.34774	5.75576
213559_s_at	ZNF467	zinc finger protein 467	168544	0.385695	1.30649	0.00115058	0.00974337	5.84202	6.15579
234026_at	EML2-AS1	EML2 antisense RNA 1	100287177	0.385682	1.30648	0.0038489	0.0217508	7.05884	7.51956
207185_at	SLC10A1	solute carrier family 10 member 1	6554	0.385668	1.30646	0.000178947	0.00298564	6.07459	6.46529
203807_x_at	CSH2	chorionic somatomammotropin hormone 2	1443	0.385582	1.30639	0.000174234	0.00293783	4.0168	4.49015
231609_at	C10orf82	chromosome 10 open reading frame 82	143379	0.385491	1.3063	0.00727609	0.0332885	5.55176	5.90803
1558573_at	MCTS1	MCTS1 re-initiation and release factor	28985	0.385412	1.30623	0.000676974	0.00686198	5.03596	5.34949
236371_s_at	TGS1	trimethylguanosine synthase 1	96764	0.385369	1.30619	0.00418695	0.022968	4.65911	5.00611
231859_at	C14orf132	chromosome 14 open reading frame 132	56967	0.385328	1.30616	0.00150467	0.0115447	5.39288	5.80254
232300_at	ADIRF-AS1	ADIRF antisense RNA 1	100133190	0.385287	1.30612	4.51958e-05	0.00129444	6.38479	6.7038
1555995_a_at	DIAPH3-AS1	DIAPH3 antisense RNA 1	100874195	0.385116	1.30596	0.000113271	0.0022606	5.08961	5.43842
231799_at	TANC2	tetratricopeptide repeat, ankyrin repeat and coiled-coil containing 2	26115	0.385036	1.30589	0.000271281	0.00388025	3.61102	4.05541
223025_s_at	AP1M1	adaptor related protein complex 1 subunit mu 1	8907	0.384991	1.30585	0.00283429	0.0176578	6.17485	6.57798
205919_at	HBE1	hemoglobin subunit epsilon 1	3046	0.38495	1.30581	0.000117301	0.002307	5.7414	6.08163
1556855_a_at	ATP11A-AS1	ATP11A antisense RNA 1	100874205	0.384917	1.30578	3.49316e-05	0.00110016	6.10821	6.31063
242822_at	LOC102723847	uncharacterized LOC102723847	102723847	0.384891	1.30576	5.14249e-05	0.00139744	6.72437	7.07136
241552_at	AA06	uncharacterized LOC100506677	100506677	0.384863	1.30574	5.65677e-05	0.00148092	4.96414	5.33635
221716_s_at	ACSBG2	acyl-CoA synthetase bubblegum family member 2	81616	0.384815	1.30569	0.00227354	0.0152317	5.29315	5.66182
1568683_at	SNAI3-AS1	SNAI3 antisense RNA 1	197187	0.384783	1.30566	0.00106695	0.00924196	4.93032	5.40578
233517_s_at	HIF3A	hypoxia inducible factor 3 subunit alpha	64344	0.384771	1.30565	0.000798776	0.00763136	6.77026	7.16242
238857_at	ATE1	arginyltransferase 1	11101	0.384688	1.30558	0.00070896	0.00705798	4.51134	4.87712
239656_at	LHFPL3-AS2	LHFPL3 antisense RNA 2	723809	0.384621	1.30552	0.000172313	0.00292766	5.21753	5.5658
220747_at	LINC00652	long intergenic non-protein coding RNA 652	29075	0.384581	1.30548	0.00279911	0.0175124	5.77853	6.2041
205400_at	WAS	WASP actin nucleation promoting factor	7454	0.384424	1.30534	0.00242612	0.0158936	5.48125	5.84214
1552586_at	TRPV3	transient receptor potential cation channel subfamily V member 3	162514	0.384377	1.3053	7.23206e-05	0.00173572	6.12941	6.47692
237059_at	VTA1	vesicle trafficking 1	51534	0.384305	1.30523	5.29065e-05	0.00142566	6.63882	6.94386
220185_at	SPTBN4	spectrin beta, non-erythrocytic 4	57731	0.38422	1.30515	0.000273126	0.00389189	7.38188	7.76365
207803_s_at	CSN3	casein kappa	1448	0.384145	1.30509	0.000182195	0.00302323	4.75349	5.17561
226768_at	GIGYF1	GRB10 interacting GYF protein 1	64599	0.384144	1.30509	0.00353672	0.020556	7.76014	8.113
1560533_at	ALG14-AS1	ALG14 antisense RNA 1	101928098	0.384082	1.30503	0.000406289	0.00497107	3.96169	4.30305
231155_at	DEFB119	defensin beta 119	245932	0.384049	1.305	0.00134028	0.0107146	4.83906	5.21825
221384_at	UCP1	uncoupling protein 1	7350	0.384006	1.30496	0.000773384	0.00748139	4.51001	4.86805
206424_at	CYP26A1	cytochrome P450 family 26 subfamily A member 1	1592	0.383857	1.30483	2.71324e-05	0.000940688	6.0119	6.39018
210331_at	HECW1	HECT, C2 and WW domain containing E3 ubiquitin protein ligase 1	23072	0.383541	1.30454	0.000204188	0.00323313	4.3747	4.79143
1556129_at	ZNF778	zinc finger protein 778	197320	0.383319	1.30434	0.000481721	0.00552393	7.08166	7.44705
205820_s_at	APOC3	apolipoprotein C3	345	0.383272	1.3043	0.00832153	0.0364129	6.47211	6.89674
216736_at	TM6SF2	transmembrane 6 superfamily member 2	53345	0.383133	1.30417	3.60961e-05	0.00112453	6.06021	6.48759
208210_at	MAS1	MAS1 proto-oncogene, G protein-coupled receptor	4142	0.383064	1.30411	0.0124741	0.0478915	5.29928	5.67738
205201_at	GLI3	GLI family zinc finger 3	2737	0.383037	1.30408	0.00122701	0.01015	7.73206	8.10498
217793_at	RAB11B	RAB11B, member RAS oncogene family	9230	0.382908	1.30397	0.000404096	0.00495491	7.27755	7.66228
210737_at	TUB	TUB bipartite transcription factor	7275	0.382882	1.30394	3.00068e-05	0.00100221	7.08611	7.46407
236805_at	STKLD1	serine/threonine kinase like domain containing 1	169436	0.382731	1.30381	0.000222498	0.00340854	6.09639	6.37469
205832_at	CPA4	carboxypeptidase A4	51200	0.382648	1.30373	5.72197e-05	0.00149331	6.13752	6.53151
207138_at	PHF2	PHD finger protein 2	5253	0.382639	1.30372	8.11601e-05	0.00184871	5.57207	5.93592
222802_at	EDN1	endothelin 1	1906	0.382531	1.30363	0.00831957	0.0364079	7.1801	7.56073
1553642_at	C9orf163	chromosome 9 putative open reading frame 163	158055	0.382381	1.30349	3.99146e-05	0.00119908	6.60577	6.95761
206203_at	RCVRN	recoverin	5957	0.382368	1.30348	0.00122832	0.0101505	5.02439	5.40665
206345_s_at	PON1	paraoxonase 1	5444	0.382303	1.30342	2.33794e-05	0.000857897	3.77186	4.15512
1563708_at	SFXN5	sideroflexin 5	94097	0.382195	1.30332	1.59215e-05	0.000687605	5.34852	5.74133
1552510_at	SLC34A3	solute carrier family 34 member 3	142680	0.382171	1.3033	0.000259336	0.00377206	8.27046	8.6678
203877_at	MMP11	matrix metallopeptidase 11	4320	0.381947	1.3031	0.000178801	0.00298512	5.44194	5.758
238072_at	CLK3	CDC like kinase 3	1198	0.381903	1.30306	0.00176931	0.0128742	6.0729	6.44162
235595_at	ARHGEF2	Rho/Rac guanine nucleotide exchange factor 2	9181	0.381682	1.30286	0.00316157	0.0190268	6.13426	6.54236
228312_at	PI16	peptidase inhibitor 16	221476	0.381634	1.30282	0.000480227	0.00551723	7.87243	8.21825
221119_at	ARHGEF38	Rho guanine nucleotide exchange factor 38	54848	0.381558	1.30275	0.000660472	0.00675595	4.93363	5.302
1561571_at	LINC02043	long intergenic non-protein coding RNA 2043	102724699	0.381483	1.30268	0.00516501	0.0264665	5.60996	5.9541
1554516_at	LINC00537	long intergenic non-protein coding RNA 537	203274	0.38135	1.30256	4.78851e-05	0.00133782	7.12687	7.48018
234324_at	NHSL1	NHS like 1	57224	0.381315	1.30253	0.000130956	0.00246303	4.07718	4.47545
204947_at	E2F1	E2F transcription factor 1	1869	0.38114	1.30237	0.00234085	0.0155301	6.54876	6.93822
221351_at	HTR1A	5-hydroxytryptamine receptor 1A	3350	0.381078	1.30231	4.37991e-05	0.00126906	6.17128	6.496
1565611_at	DYNLRB1	dynein light chain roadblock-type 1	83658	0.380925	1.30218	5.98646e-05	0.00153529	7.30328	7.61125
231355_at	CACNG8	calcium voltage-gated channel auxiliary subunit gamma 8	59283	0.38088	1.30214	9.34293e-06	0.000509805	6.72541	7.0657
1556999_at	LINC00486	long intergenic non-protein coding RNA 486	285045	0.380832	1.30209	1.01846e-05	0.000540027	6.19783	6.56448
234198_at	PROM2	prominin 2	150696	0.380731	1.302	0.00104671	0.00913611	5.28397	5.68912
239475_at	PXYLP1	2-phosphoxylose phosphatase 1	92370	0.380639	1.30192	0.000391597	0.00485677	5.10028	5.47083
1562011_at	DOCK4-AS1	DOCK4 antisense RNA 1	100506413	0.380595	1.30188	0.00115884	0.00979092	3.66473	4.09363
205388_at	TNNC2	troponin C2, fast skeletal type	7125	0.380561	1.30185	0.000821161	0.00777468	5.62604	5.99893
211190_x_at	CD84	CD84 molecule	8832	0.380546	1.30183	0.000496021	0.00563969	4.97531	5.41749
238904_at	NOVA2	NOVA alternative splicing regulator 2	4858	0.380543	1.30183	0.00123859	0.0102019	6.95431	7.34116
208039_at	SLC9A2	solute carrier family 9 member A2	6549	0.380535	1.30182	0.00245152	0.0160101	4.81993	5.19308
237909_at	ADAM6	ADAM metallopeptidase domain 6 (pseudogene)	8755	0.380402	1.3017	0.000184351	0.00304857	5.25412	5.52337
209516_at	SMYD5	SMYD family member 5	10322	0.38017	1.3015	0.000654571	0.00673031	7.41983	7.80294
211053_at	KCNG1	potassium voltage-gated channel modifier subfamily G member 1	3755	0.380164	1.30149	6.06604e-05	0.00155272	6.37949	6.69121
205470_s_at	KLK11	kallikrein related peptidase 11	11012	0.380134	1.30146	0.00137168	0.0108911	5.70452	6.01395
224907_s_at	SH3GLB2	SH3 domain containing GRB2 like, endophilin B2	56904	0.380089	1.30142	0.00324099	0.019343	6.83668	7.21535
206990_at	TNR	tenascin R	7143	0.379872	1.30123	0.000341661	0.00447981	4.17019	4.558
224039_at	FAM186B	family with sequence similarity 186 member B	84070	0.379696	1.30107	0.0103755	0.0421529	6.37832	6.76125
1552280_at	TIMD4	T cell immunoglobulin and mucin domain containing 4	91937	0.379479	1.30087	8.75204e-05	0.00192234	4.17683	4.53436
220627_at	CST8	cystatin 8	10047	0.379383	1.30079	0.000350583	0.00454314	7.02966	7.35383
214520_at	FOXC2	forkhead box C2	2303	0.379318	1.30073	8.76493e-05	0.00192304	4.64629	5.03657
203069_at	SV2A	synaptic vesicle glycoprotein 2A	9900	0.379259	1.30067	7.73538e-06	0.000454765	6.56634	6.92755
224100_s_at	DPYSL5	dihydropyrimidinase like 5	56896	0.378897	1.30035	6.97243e-07	0.000104158	6.27523	6.67465
226961_at	PRR15	proline rich 15	222171	0.37882	1.30028	0.0030675	0.0186268	4.7136	5.05523
242226_at	GS1-279B7.1	microtubule associated protein 1 light chain 3 beta pseudogene	100288079	0.37875	1.30021	0.00079777	0.00762821	5.263	5.68112
224203_at	SUFU	SUFU negative regulator of hedgehog signaling	51684	0.378743	1.30021	0.00046326	0.00539139	6.42827	6.81141
230936_at	DNAJB13	DnaJ heat shock protein family (Hsp40) member B13	374407	0.378564	1.30005	0.000229216	0.00347561	6.64032	6.97288
220075_s_at	CDHR5	cadherin related family member 5	53841	0.378545	1.30003	0.000911039	0.00835176	4.40359	4.745
235140_at	SHROOM1	shroom family member 1	134549	0.37818	1.2997	0.000350887	0.00454499	6.1891	6.58488
223807_at	IGSF1	immunoglobulin superfamily member 1	3547	0.37802	1.29956	0.00577453	0.028446	5.36058	5.73423
1570239_a_at	CLNK	cytokine dependent hematopoietic cell linker	116449	0.378018	1.29956	0.00022986	0.00347812	7.59101	8.02546
243440_at	SIX3-AS1	SIX3 antisense RNA 1	100506108	0.377968	1.29951	0.000175931	0.00295333	5.00362	5.33706
234683_at	KRTAP4-6	keratin associated protein 4-6	81871	0.377915	1.29946	0.000227348	0.00346054	5.18026	5.61743
235661_at	POU2F2	POU class 2 homeobox 2	5452	0.37754	1.29913	0.000578616	0.00621285	5.30191	5.72316
205817_at	SIX1	SIX homeobox 1	6495	0.377457	1.29905	0.000101794	0.00211058	5.50086	5.86428
214628_at	NHLH1	nescient helix-loop-helix 1	4807	0.377453	1.29905	0.000252747	0.00371209	5.83476	6.26465
210158_at	ERCC4	ERCC excision repair 4, endonuclease catalytic subunit	2072	0.377428	1.29902	0.00287566	0.0178377	5.7396	5.99276
1557767_at	NANOS2	nanos C2HC-type zinc finger 2	339345	0.377374	1.29898	0.000325294	0.00435046	4.72399	5.08294
228757_at	HSD11B1L	hydroxysteroid 11-beta dehydrogenase 1 like	374875	0.377373	1.29897	0.000319725	0.00431724	7.31745	7.62284
224292_at	TTTY13	testis-specific transcript, Y-linked 13	83868	0.377259	1.29887	0.000297008	0.00411842	4.31174	4.61302
1557263_s_at	AP1G2-AS1	AP1G2 antisense RNA 1	102724814	0.377191	1.29881	0.00457155	0.0243918	6.54559	6.91513
210773_s_at	FPR2	formyl peptide receptor 2	2358	0.37717	1.29879	8.99308e-05	0.00195273	5.545	5.8822
211652_s_at	LBP	lipopolysaccharide binding protein	3929	0.377169	1.29879	0.00071984	0.00712735	5.89174	6.27329
231802_at	CLEC3A	C-type lectin domain family 3 member A	10143	0.377138	1.29876	0.000144344	0.00261497	4.65663	5.07148
236800_at	UCMA	upper zone of growth plate and cartilage matrix associated	221044	0.377115	1.29874	0.000616727	0.00647457	4.83547	5.20281
1552587_at	CNBD1	cyclic nucleotide binding domain containing 1	168975	0.377061	1.29869	0.00568862	0.0281598	3.86174	4.22863
1553591_at	BCRP3	BCR pseudogene 3	644165	0.376993	1.29863	0.00139167	0.0109908	4.872	5.25179
232798_at	DNAJC5B	DnaJ heat shock protein family (Hsp40) member C5 beta	85479	0.376878	1.29853	5.93265e-05	0.00152607	5.45643	5.86088
206839_at	C22orf31	chromosome 22 open reading frame 31	25770	0.376847	1.2985	0.000747284	0.00732218	6.10494	6.52081
233894_x_at	COL26A1	collagen type XXVI alpha 1 chain	136227	0.376845	1.2985	0.001715	0.0126236	7.37032	7.75908
210804_x_at	SLC8A1	solute carrier family 8 member A1	6546	0.376805	1.29846	0.000318178	0.00430111	5.06513	5.40857
215115_x_at	NTRK3	neurotrophic receptor tyrosine kinase 3	4916	0.376753	1.29842	0.000472321	0.00545273	6.7121	7.11308
207423_s_at	ADAM20	ADAM metallopeptidase domain 20	8748	0.376729	1.2984	5.76002e-05	0.00149824	5.09767	5.42259
239485_at	CDH4	cadherin 4	1002	0.376704	1.29837	0.000108425	0.00219878	5.24101	5.60485
201806_s_at	ATXN2L	ataxin 2 like	11273	0.37666	1.29833	0.0030569	0.018581	7.26948	7.61268
230863_at	LRP2	LDL receptor related protein 2	4036	0.376511	1.2982	0.000501875	0.00568234	4.67536	4.99055
240312_at	LOC389895	chromosome 16 open reading frame 72-like	389895	0.376401	1.2981	0.00246371	0.0160625	4.10411	4.51496
222107_x_at	LZTS1	leucine zipper tumor suppressor 1	11178	0.376323	1.29803	0.000342298	0.00448374	6.44589	6.82987
210452_x_at	CYP4F2	cytochrome P450 family 4 subfamily F member 2	8529	0.376256	1.29797	0.00386905	0.0218173	5.75154	6.08483
241920_x_at	SPG11	SPG11 vesicle trafficking associated, spatacsin	80208	0.376198	1.29792	0.000505837	0.00570711	5.90453	6.2351
230052_s_at	NFKBID	NFKB inhibitor delta	84807	0.376149	1.29787	0.000273598	0.00389455	5.40984	5.77546
238105_x_at	WNT7B	Wnt family member 7B	7477	0.37614	1.29786	0.00292989	0.0180604	7.80028	8.18765
223731_at	MYCBPAP	MYCBP associated protein	84073	0.376119	1.29785	4.67171e-05	0.00131957	5.91169	6.28661
232820_s_at	GTSF1L	gametocyte specific factor 1 like	149699	0.375762	1.29752	0.000391929	0.00485912	6.49902	6.91697
1558594_at	ZNF219	zinc finger protein 219	51222	0.375735	1.2975	0.00535671	0.0270757	5.74694	6.0739
232966_at	LPIN3	lipin 3	64900	0.375711	1.29748	0.000140907	0.00257232	5.55958	5.89718
216572_at	FOXL1	forkhead box L1	2300	0.375529	1.29732	0.00310819	0.018805	5.81332	6.21687
223545_at	FANCD2	FA complementation group D2	2177	0.375524	1.29731	8.41788e-05	0.00188752	5.0277	5.37832
244305_at	GGN	gametogenetin	199720	0.375511	1.2973	0.000151682	0.00269961	6.78011	7.12795
207890_s_at	MMP25	matrix metallopeptidase 25	64386	0.375405	1.2972	0.000808484	0.00770237	7.26849	7.5835
211934_x_at	GANAB	glucosidase II alpha subunit	23193	0.375335	1.29714	0.000278448	0.00394162	6.10555	6.46865
237701_at	C12orf54	chromosome 12 open reading frame 54	121273	0.37532	1.29713	0.00189695	0.0135047	5.46112	5.86603
229408_at	HDAC5	histone deacetylase 5	10014	0.375316	1.29712	0.000222109	0.00340544	7.86695	8.21734
234403_at	OR1I1	olfactory receptor family 1 subfamily I member 1	126370	0.375212	1.29703	0.000213176	0.00332852	6.73927	7.12998
211002_s_at	TRIM29	tripartite motif containing 29	23650	0.375172	1.29699	2.90026e-05	0.000979441	5.63625	6.005
234355_s_at	DISP3	dispatched RND transporter family member 3	57540	0.375151	1.29698	9.54208e-05	0.00202655	5.50892	5.82321
220733_at	SLC26A1	solute carrier family 26 member 1	10861	0.375142	1.29697	0.000138934	0.00254749	5.57438	5.96536
240837_at	FNDC7	fibronectin type III domain containing 7	163479	0.375106	1.29694	0.0034469	0.0202079	5.61537	5.99637
231243_s_at	BHLHE41	basic helix-loop-helix family member e41	79365	0.375079	1.29691	0.000558007	0.00607661	5.88583	6.21261
240078_at	SFSWAP	splicing factor SWAP	6433	0.375076	1.29691	0.00896186	0.0382924	4.14112	4.48173
211870_s_at	PCDHA3	protocadherin alpha 3	56145	0.375017	1.29686	0.000765177	0.00742168	5.36679	5.73755
207412_x_at	CELP	carboxyl ester lipase pseudogene	1057	0.374961	1.2968	0.000163687	0.00283055	5.95329	6.32528
221017_s_at	LRRC3	leucine rich repeat containing 3	81543	0.374911	1.29676	8.9817e-05	0.00195181	5.54587	5.93193
1565752_at	FGD2	FYVE, RhoGEF and PH domain containing 2	221472	0.374736	1.2966	5.0635e-05	0.0013884	5.95513	6.28671
225072_at	ZCCHC3	zinc finger CCHC-type containing 3	85364	0.374734	1.2966	0.00184314	0.0132482	5.01554	5.34927
217040_x_at	SOX15	SRY-box transcription factor 15	6665	0.374634	1.29651	0.000481044	0.00552049	7.43684	7.78313
1570371_a_at	SELENOI	selenoprotein I	85465	0.374552	1.29644	0.00212997	0.0145588	6.65999	7.03063
1561446_at	LINC02753	long intergenic non-protein coding RNA 2753	101928443	0.374545	1.29643	0.000408618	0.00498871	5.07664	5.40833
219365_s_at	CAMKV	CaM kinase like vesicle associated	79012	0.374454	1.29635	5.99039e-06	0.000395084	6.60548	6.91318
1569793_at	LOC101929372	uncharacterized LOC101929372	101929372	0.374404	1.2963	0.000504099	0.00569455	5.53096	5.84002
215020_at	NRXN3	neurexin 3	9369	0.374251	1.29617	0.000354638	0.00457307	4.90281	5.24339
228715_at	ZCCHC12	zinc finger CCHC-type containing 12	170261	0.374239	1.29616	2.26303e-05	0.000839426	4.04531	4.39687
213611_at	AQP5	aquaporin 5	362	0.374227	1.29615	0.0017429	0.0127483	6.66486	6.95271
1562981_at	HBB	hemoglobin subunit beta	3043	0.374208	1.29613	1.88474e-05	0.000757706	5.94886	6.32268
207065_at	KRT75	keratin 75	9119	0.374165	1.29609	8.05273e-05	0.0018385	6.28054	6.68154
206111_at	RNASE2	ribonuclease A family member 2	6036	0.373992	1.29593	0.00247515	0.0161183	4.35058	4.74356
232240_at	DNHD1	dynein heavy chain domain 1	144132	0.373938	1.29589	0.00031457	0.00427094	7.69613	8.08752
1555189_a_at	TAT	tyrosine aminotransferase	6898	0.373884	1.29584	0.00014633	0.00263673	4.63978	4.92924
207298_at	SLC17A3	solute carrier family 17 member 3	10786	0.37379	1.29575	0.00477503	0.0250889	4.35936	4.77892
213450_s_at	ICOSLG	inducible T cell costimulator ligand	23308	0.373743	1.29571	0.000763104	0.00741531	7.6794	8.05787
203754_s_at	BRF1	BRF1 RNA polymerase III transcription initiation factor subunit	2972	0.373618	1.2956	0.000176666	0.00296081	6.49157	6.85212
1562446_at	ZNF391	zinc finger protein 391	346157	0.373618	1.2956	0.000808746	0.00770352	5.65055	5.99181
219827_at	UCP3	uncoupling protein 3	7352	0.373452	1.29545	0.000543789	0.00597622	7.10508	7.53119
209212_s_at	KLF5	Kruppel like factor 5	688	0.373266	1.29528	0.0023438	0.0155443	5.51035	5.85564
219716_at	APOL6	apolipoprotein L6	80830	0.3732	1.29522	0.0124239	0.0477771	6.8341	7.23277
201246_s_at	OTUB1	OTU deubiquitinase, ubiquitin aldehyde binding 1	55611	0.373174	1.2952	0.0080107	0.0354816	7.17396	7.58734
214192_at	NUP88	nucleoporin 88	4927	0.373128	1.29516	0.00168125	0.0124591	5.30728	5.64369
234832_at	ANTXR1	ANTXR cell adhesion molecule 1	84168	0.372973	1.29502	5.73713e-05	0.00149478	5.90925	6.23111
209791_at	PADI2	peptidyl arginine deiminase 2	11240	0.372958	1.295	0.00067946	0.00687481	6.87228	7.24089
229385_s_at	TINCR	TINCR ubiquitin domain containing	257000	0.372925	1.29498	0.000144689	0.00261632	4.95599	5.29785
220441_at	DNAJC22	DnaJ heat shock protein family (Hsp40) member C22	79962	0.372878	1.29493	3.76143e-06	0.000301992	5.40232	5.7225
234526_at	OR51B6	olfactory receptor family 51 subfamily B member 6	390058	0.372764	1.29483	0.000248331	0.00367158	4.5174	4.904
223884_at	OPTC	opticin	26254	0.372687	1.29476	0.000513067	0.00575839	6.41641	6.75179
230471_at	TMEM30B	transmembrane protein 30B	161291	0.372683	1.29476	0.0037526	0.0213878	5.13599	5.52801
219005_at	TMEM59L	transmembrane protein 59 like	25789	0.372485	1.29458	0.00535057	0.0270609	6.64481	7.0357
237188_x_at	SUN5	Sad1 and UNC84 domain containing 5	140732	0.372418	1.29452	0.000612104	0.0064508	6.48574	6.85869
206573_at	KCNQ3	potassium voltage-gated channel subfamily Q member 3	3786	0.372411	1.29451	0.00128233	0.0104193	5.2106	5.59475
1560131_at	CPVL-AS2	CPVL antisense RNA 2	100506497	0.37231	1.29442	0.00932594	0.0392771	4.98402	5.37168
207309_at	NOS1	nitric oxide synthase 1	4842	0.372302	1.29442	9.58529e-05	0.00203209	5.6127	6.03141
1564362_x_at	ZNF843	zinc finger protein 843	283933	0.372293	1.29441	0.00243272	0.0159216	7.6869	8.14107
229545_at	FERMT1	FERM domain containing kindlin 1	55612	0.372273	1.29439	0.000583239	0.00624929	6.34641	6.67498
221758_at	ARMC6	armadillo repeat containing 6	93436	0.372258	1.29438	0.00169352	0.0125143	7.88774	8.21794
208528_x_at	SSX5	SSX family member 5	6758	0.372109	1.29424	3.42728e-05	0.00108646	5.80979	6.1403
1565527_x_at	TCP11L2	t-complex 11 like 2	255394	0.371961	1.29411	0.000403049	0.00494811	4.6671	5.02914
1562217_at	ZBTB44-DT	ZBTB44 divergent transcript	646383	0.371912	1.29407	0.00816584	0.0360056	4.82207	5.23701
1552811_at	WFIKKN1	WAP, follistatin/kazal, immunoglobulin, kunitz and netrin domain containing 1	117166	0.371892	1.29405	0.000784057	0.00754458	6.73163	7.0743
1565641_at	BMERB1	bMERB domain containing 1	89927	0.371884	1.29404	0.000257885	0.00375997	7.69606	8.15026
208380_at	LBX1	ladybird homeobox 1	10660	0.371881	1.29404	0.000206852	0.00325644	4.81916	5.16798
229071_at	C17orf100	chromosome 17 open reading frame 100	388327	0.37185	1.29401	0.000336507	0.00444301	5.38784	5.72601
202752_x_at	SLC7A8	solute carrier family 7 member 8	23428	0.371708	1.29388	1.99092e-05	0.000781518	7.65375	7.99864
1559272_at	EXOC3L1	exocyst complex component 3 like 1	283849	0.371707	1.29388	0.000342153	0.00448291	6.23263	6.57153
236085_at	CAPSL	calcyphosine like	133690	0.371666	1.29385	0.00196734	0.0138133	5.75022	6.02884
1569033_at	IGF2BP3	insulin like growth factor 2 mRNA binding protein 3	10643	0.371538	1.29373	0.00118318	0.0099051	4.76273	5.15429
205660_at	OASL	2'-5'-oligoadenylate synthetase like	8638	0.371524	1.29372	0.00504129	0.0260178	5.51752	5.81528
228206_at	HS3ST4	heparan sulfate-glucosamine 3-sulfotransferase 4	9951	0.371401	1.29361	0.000207258	0.00326057	5.27892	5.6633
214599_at	IVL	involucrin	3713	0.371292	1.29351	0.00670342	0.0314196	5.67698	6.03128
229661_at	SALL4	spalt like transcription factor 4	57167	0.371273	1.29349	0.000136893	0.00253031	5.66696	6.02302
121_at	PAX8	paired box 8	7849	0.371236	1.29346	0.00023904	0.00357578	8.45578	8.81503
1552772_at	CLEC4D	C-type lectin domain family 4 member D	338339	0.371114	1.29335	0.000815625	0.00774155	4.47985	4.85649
243384_at	LINC00280	long intergenic non-protein coding RNA 280	100873964	0.371104	1.29334	0.00111451	0.00953313	4.41744	4.73222
1559682_at	TRIM16L	tripartite motif containing 16 like	147166	0.37109	1.29333	5.53883e-05	0.00146767	6.74256	7.098
214178_s_at	SOX2	SRY-box transcription factor 2	6657	0.370996	1.29324	0.000543998	0.00597731	4.9253	5.30027
216184_s_at	RIMS1	regulating synaptic membrane exocytosis 1	22999	0.370834	1.2931	6.51303e-05	0.00162011	4.73022	5.03647
219101_x_at	ABHD8	abhydrolase domain containing 8	79575	0.37052	1.29282	0.000424345	0.00509779	6.26107	6.57989
232836_at	LINC00687	long intergenic non-protein coding RNA 687	728450	0.370437	1.29274	0.000383418	0.00479178	5.51535	5.88164
237349_at	LOC101928462	uncharacterized LOC101928462	101928462	0.370429	1.29274	0.000257248	0.00375568	5.17625	5.38832
232671_at	SLFNL1-AS1	SLFNL1 antisense RNA 1	100507178	0.370428	1.29274	4.54641e-05	0.00129736	5.81252	6.23005
243956_at	SUSD3	sushi domain containing 3	203328	0.370405	1.29272	0.000705687	0.00704078	6.57808	6.93285
1558378_a_at	AHNAK2	AHNAK nucleoprotein 2	113146	0.370362	1.29268	3.651e-06	0.000298383	5.26916	5.62132
237251_at	LRRC71	leucine rich repeat containing 71	149499	0.37036	1.29268	0.000801067	0.00764903	6.58057	6.89267
241478_at	MICALL2	MICAL like 2	79778	0.370238	1.29257	0.000843533	0.0079156	7.69973	8.06339
1566362_at	DNTT	DNA nucleotidylexotransferase	1791	0.370196	1.29253	5.35066e-05	0.00143899	3.72448	4.01938
219978_s_at	NUSAP1	nucleolar and spindle associated protein 1	51203	0.370013	1.29236	0.000845583	0.00792326	4.22802	4.56871
213779_at	EMID1	EMI domain containing 1	129080	0.369998	1.29235	0.000808155	0.00770191	6.31111	6.7883
236998_at	COA3	cytochrome c oxidase assembly factor 3	28958	0.369933	1.29229	4.85724e-05	0.00135013	5.39099	5.79543
237748_at	SCGB2B2	secretoglobin family 2B member 2	284402	0.369857	1.29222	0.00387939	0.0218553	5.37177	5.73938
232299_at	SNORC	secondary ossification center associated regulator of chondrocyte maturation	389084	0.369824	1.2922	2.0233e-05	0.000785125	6.80468	7.16595
219916_s_at	RNF39	ring finger protein 39	80352	0.369814	1.29219	0.000185792	0.00306355	6.2294	6.55539
206838_at	TBX19	T-box transcription factor 19	9095	0.369804	1.29218	8.12366e-05	0.00184871	6.00903	6.32945
244865_at	HAX1	HCLS1 associated protein X-1	10456	0.369791	1.29217	0.00209228	0.0143966	6.73498	7.11237
234511_at	ANKRD60	ankyrin repeat domain 60	140731	0.369701	1.29209	2.66645e-05	0.000931554	5.43742	5.84913
239304_at	MFSD4A	major facilitator superfamily domain containing 4A	148808	0.369687	1.29207	0.00119618	0.00998183	7.34435	7.73354
202292_x_at	LYPLA2	lysophospholipase 2	11313	0.369622	1.29201	0.00246395	0.0160625	9.57587	9.88675
237595_at	LMX1A-AS2	LMX1A antisense RNA 2	105371561	0.369555	1.29195	0.0002927	0.00408135	6.10181	6.41814
211438_at	TRHR	thyrotropin releasing hormone receptor	7201	0.3694	1.29182	3.12431e-06	0.000271145	4.20504	4.56483
236533_at	ASAP1	ArfGAP with SH3 domain, ankyrin repeat and PH domain 1	50807	0.369341	1.29176	0.00492515	0.0255892	5.09193	5.42974
220499_at	FNDC8	fibronectin type III domain containing 8	54752	0.369256	1.29169	0.00116107	0.00979967	5.82544	6.21637
232707_at	ISX	intestine specific homeobox	91464	0.368864	1.29134	0.00113705	0.00965345	4.46464	4.84039
205999_x_at	CYP3A4	cytochrome P450 family 3 subfamily A member 4	1576	0.368856	1.29133	0.000531875	0.00589805	4.68919	5.08149
210081_at	AGER	advanced glycosylation end-product specific receptor	177	0.368781	1.29126	0.000214899	0.00334555	4.73612	5.14821
211661_x_at	PTAFR	platelet activating factor receptor	5724	0.368706	1.29119	0.000757937	0.0073829	6.9231	7.28
231572_at	PRSS37	serine protease 37	136242	0.36844	1.29096	0.0013839	0.0109548	5.23457	5.58401
221507_at	TNPO2	transportin 2	30000	0.368273	1.29081	0.00183194	0.013193	6.66257	6.98949
220510_at	RHBG	Rh family B glycoprotein	57127	0.36822	1.29076	0.00239112	0.0157512	6.78295	7.13983
232642_at	VWA5B2	von Willebrand factor A domain containing 5B2	90113	0.368031	1.29059	0.00156613	0.0118895	6.94257	7.27905
224258_at	DBIL5P2	diazepam binding inhibitor-like 5 pseudogene 2	100169989	0.367837	1.29042	0.000112003	0.0022415	5.01905	5.36877
234661_at	CCDC57	coiled-coil domain containing 57	284001	0.367818	1.2904	0.000114654	0.00227375	5.43764	5.76656
1559224_at	LCE1E	late cornified envelope 1E	353135	0.367812	1.29039	0.00150768	0.0115581	7.21532	7.57908
208081_s_at	ZNF442	zinc finger protein 442	79973	0.367749	1.29034	0.00457358	0.0243985	5.02484	5.35977
1564443_at	DLEU2	deleted in lymphocytic leukemia 2	8847	0.367655	1.29025	0.00126521	0.010334	4.69534	5.02702
205602_x_at	PSG7	pregnancy specific beta-1-glycoprotein 7	5676	0.367653	1.29025	0.00100798	0.00890812	5.65592	6.06201
243900_at	WDR38	WD repeat domain 38	401551	0.367623	1.29023	0.000506382	0.0057109	6.09648	6.40102
227616_at	BCL9L	BCL9 like	283149	0.367489	1.29011	2.76079e-05	0.000950544	7.4154	7.74567
208285_at	OR7A5	olfactory receptor family 7 subfamily A member 5	26659	0.367487	1.2901	0.000633486	0.00658852	6.0832	6.42386
40020_at	CELSR3	cadherin EGF LAG seven-pass G-type receptor 3	1951	0.367478	1.2901	0.000111864	0.00223953	6.10481	6.45186
1554222_at	LINC01869	long intergenic non-protein coding RNA 1869	284365	0.367472	1.29009	1.68209e-06	0.000187608	7.37011	7.74614
228939_at	OAF	out at first homolog	220323	0.367467	1.29009	5.10565e-05	0.00139228	5.86246	6.22589
1557212_at	EIF1B-AS1	EIF1B antisense RNA 1	440952	0.367338	1.28997	0.00134019	0.0107146	6.81015	7.21452
241862_x_at	TEX45	testis expressed 45	374877	0.367283	1.28992	8.92897e-05	0.00194834	6.43205	6.7909
36742_at	TRIM15	tripartite motif containing 15	89870	0.367258	1.2899	2.42489e-05	0.00087419	6.22849	6.55427
226349_at	NOPCHAP1	NOP protein chaperone 1	121053	0.367213	1.28986	0.00228173	0.0152716	7.00181	7.38982
206172_at	IL13RA2	interleukin 13 receptor subunit alpha 2	3598	0.3672	1.28985	0.0126167	0.0482864	4.07714	4.46998
236119_s_at	SPRR2G	small proline rich protein 2G	6706	0.367017	1.28968	0.000463885	0.00539328	5.64455	6.00724
213633_at	SH3BP1	SH3 domain binding protein 1	23616	0.367013	1.28968	0.000960328	0.00865863	7.05137	7.45179
241812_at	SPATS2L	spermatogenesis associated serine rich 2 like	26010	0.366998	1.28967	0.0020098	0.0140071	4.86334	5.25646
220793_at	SAGE1	sarcoma antigen 1	55511	0.366857	1.28954	0.00017816	0.00298038	3.88165	4.24718
235710_at	VPS53	VPS53 subunit of GARP complex	55275	0.366822	1.28951	0.00033278	0.00441123	5.12689	5.46498
207345_at	FST	follistatin	10468	0.366802	1.28949	9.79509e-05	0.00205821	4.9831	5.38729
216389_s_at	DCAF11	DDB1 and CUL4 associated factor 11	80344	0.366764	1.28946	0.00573787	0.0283139	7.12439	7.4829
231459_at	LOC101927839	uncharacterized LOC101927839	101927839	0.366747	1.28944	0.00154598	0.0117742	4.89266	5.23144
229229_at	AGXT2	alanine--glyoxylate aminotransferase 2	64902	0.366697	1.2894	0.000182361	0.00302413	5.1352	5.50903
1552423_at	ETV3	ETS variant transcription factor 3	2117	0.366565	1.28928	0.00103886	0.00909522	5.07715	5.46526
205627_at	CDA	cytidine deaminase	978	0.366522	1.28924	0.000198228	0.0031802	5.24976	5.6314
1570070_at	CCM2L	CCM2 like scaffold protein	140706	0.366439	1.28917	0.00173775	0.0127255	6.87649	7.29576
1554026_a_at	MYO10	myosin X	4651	0.366374	1.28911	0.00319697	0.0191787	4.73147	5.15149
1565849_a_at	SRRM5	serine/arginine repetitive matrix 5	100170229	0.366343	1.28908	4.71975e-05	0.00132843	5.142	5.47066
214539_at	SERPINB10	serpin family B member 10	5273	0.36633	1.28907	6.18332e-05	0.00157024	4.67484	5.05609
1562812_at	ZNF32-AS3	ZNF32 antisense RNA 3	414201	0.366295	1.28904	0.000342944	0.0044879	4.57066	4.90773
226346_at	MEX3A	mex-3 RNA binding family member A	92312	0.366293	1.28904	0.000604586	0.00639747	6.18704	6.53938
1553457_at	LINC00269	long intergenic non-protein coding RNA 269	100996279	0.366269	1.28901	0.000225757	0.00344495	6.65001	7.07157
221331_x_at	CTLA4	cytotoxic T-lymphocyte associated protein 4	1493	0.366234	1.28898	0.000113304	0.0022606	5.74176	6.05413
230046_at	SPRED3	sprouty related EVH1 domain containing 3	399473	0.366034	1.28881	0.00506165	0.0260958	8.70041	9.06675
214892_x_at	CACTIN	cactin, spliceosome C complex subunit	58509	0.365955	1.28873	0.000127947	0.00242664	7.47116	7.82089
210977_s_at	HSF4	heat shock transcription factor 4	3299	0.365931	1.28871	0.0027648	0.0173614	7.61919	7.99772
211706_s_at	CDK19	cyclin dependent kinase 19	23097	0.36588	1.28867	0.000108929	0.00220255	5.00268	5.43024
220740_s_at	SLC12A6	solute carrier family 12 member 6	9990	0.36584	1.28863	0.00304393	0.0185187	5.57671	5.95177
207380_x_at	NOX1	NADPH oxidase 1	27035	0.36581	1.2886	1.24452e-06	0.000155353	5.79683	6.15055
207539_s_at	IL4	interleukin 4	3565	0.36564	1.28845	0.000404933	0.00496295	3.69641	4.02731
230353_at	MIR497HG	mir-497-195 cluster host gene	100506755	0.36559	1.28841	2.00331e-06	0.000205886	6.41617	6.79898
235169_at	FBXO27	F-box protein 27	126433	0.365536	1.28836	0.000558052	0.00607661	6.35433	6.69929
228215_at	ADD3-AS1	ADD3 antisense RNA 1	100505933	0.365499	1.28833	0.00106496	0.00923369	5.04602	5.41171
231082_at	IGLC1	immunoglobulin lambda constant 1	3537	0.365465	1.2883	0.000681411	0.00689036	4.20199	4.51887
231722_at	CASP14	caspase 14	23581	0.365305	1.28815	0.00139925	0.01103	5.09278	5.49028
213925_at	STUM	stum, mechanosensory transduction mediator homolog	375057	0.365271	1.28812	0.00737904	0.0336067	7.07569	7.39525
242507_at	UBXN7-AS1	UBXN7 antisense RNA 1	100874034	0.3652	1.28806	0.00222622	0.0150066	3.98527	4.3434
215055_at	B3GNTL1	UDP-GlcNAc:betaGal beta-1,3-N-acetylglucosaminyltransferase like 1	146712	0.36519	1.28805	0.00208971	0.0143807	5.61813	5.99095
207684_at	TBX6	T-box transcription factor 6	6911	0.365153	1.28802	0.00172875	0.0126821	6.97412	7.32434
1557532_at	NDUFA7	NADH:ubiquinone oxidoreductase subunit A7	4701	0.364742	1.28765	8.33614e-05	0.00188027	6.88773	7.25093
1554974_at	ACY3	aminoacylase 3	91703	0.364666	1.28758	2.86455e-05	0.000972315	4.79754	5.17345
226522_at	PODN	podocan	127435	0.364509	1.28744	0.00494557	0.0256502	7.47987	7.80961
236070_at	C2orf81	chromosome 2 open reading frame 81	388963	0.364392	1.28734	0.000207853	0.00326422	7.66425	8.04935
1560862_at	LINC01520	long intergenic non-protein coding RNA 1520	101929684	0.364369	1.28732	0.000827731	0.00781324	4.73501	5.13016
220806_x_at	GNG13	G protein subunit gamma 13	51764	0.363795	1.28681	7.30015e-05	0.00174212	3.76518	4.14739
221372_s_at	P2RX2	purinergic receptor P2X 2	22953	0.363761	1.28678	0.0015679	0.011898	5.05971	5.41362
215236_s_at	PICALM	phosphatidylinositol binding clathrin assembly protein	8301	0.363676	1.2867	0.00380623	0.0215832	4.9869	5.34911
239869_at	FHIP1A-DT	FHIP1A divergent transcript	105377486	0.36355	1.28659	0.00525542	0.0267766	7.12814	7.49005
231671_at	FGA	fibrinogen alpha chain	2243	0.363516	1.28656	5.74127e-05	0.00149478	5.80527	6.21758
215130_s_at	IQCK	IQ motif containing K	124152	0.363515	1.28656	0.000274909	0.00390304	5.2257	5.60979
236378_at	CIB4	calcium and integrin binding family member 4	130106	0.363477	1.28652	0.000716948	0.00710773	4.36506	4.72047
207537_at	PFKFB1	6-phosphofructo-2-kinase/fructose-2,6-biphosphatase 1	5207	0.363452	1.2865	0.000714094	0.00709487	6.23404	6.58157
207633_s_at	MUSK	muscle associated receptor tyrosine kinase	4593	0.363423	1.28647	0.00195821	0.0137864	4.9277	5.29466
222855_s_at	TRPV2	transient receptor potential cation channel subfamily V member 2	51393	0.363415	1.28647	0.000270826	0.00387813	4.87836	5.19245
208327_at	CYP2A13	cytochrome P450 family 2 subfamily A member 13	1553	0.363385	1.28644	0.00818556	0.0360459	6.90126	7.27714
1553512_at	HOXC12	homeobox C12	3228	0.363365	1.28642	0.00186541	0.0133531	5.39074	5.79209
233237_at	LINC01933	long intergenic non-protein coding RNA 1933	101927115	0.363166	1.28625	0.000673188	0.00684137	4.81454	5.20968
240609_at	SEC61G-DT	SEC61G divergent transcript	100996654	0.36309	1.28618	0.000474333	0.00547019	4.88823	5.2452
206429_at	F2RL1	F2R like trypsin receptor 1	2150	0.363077	1.28617	3.09192e-05	0.00102331	5.70169	6.01452
237739_at	BGLT3	beta globin locus transcript 3	103344929	0.362891	1.286	5.50006e-05	0.0014617	6.35279	6.66272
207644_at	FOXH1	forkhead box H1	8928	0.36283	1.28595	9.17966e-05	0.00197675	6.44962	6.78586
206119_at	BHMT	betaine--homocysteine S-methyltransferase	635	0.362671	1.2858	0.00282233	0.0176123	5.07016	5.47681
1561678_at	LINC01722	long intergenic non-protein coding RNA 1722	101929486	0.36258	1.28572	7.45583e-06	0.000446004	3.91691	4.25729
220683_at	RDH8	retinol dehydrogenase 8	50700	0.362439	1.2856	0.000201593	0.00320876	5.62853	6.01787
230330_at	PPM1D	protein phosphatase, Mg2+/Mn2+ dependent 1D	8493	0.362175	1.28536	0.00421339	0.0230759	6.1769	6.5678
1552944_a_at	PANX2	pannexin 2	56666	0.362139	1.28533	4.49903e-06	0.000341885	8.2336	8.53455
213539_at	CD3D	CD3 delta subunit of T-cell receptor complex	915	0.36212	1.28531	0.00588706	0.0288289	6.53906	6.90557
211670_x_at	SSX3	SSX family member 3	10214	0.362055	1.28526	0.00121677	0.0100921	5.39283	5.74446
236441_at	ZNF385C	zinc finger protein 385C	201181	0.36204	1.28524	0.000105958	0.00216004	6.4681	6.83555
233951_at	LOC105378943	uncharacterized LOC105378943	105378943	0.361957	1.28517	0.000754226	0.00735724	4.73041	5.13018
1555704_at	CMTM3	CKLF like MARVEL transmembrane domain containing 3	123920	0.361934	1.28515	0.000929836	0.00846889	5.79301	6.15935
209644_x_at	CDKN2A	cyclin dependent kinase inhibitor 2A	1029	0.361792	1.28502	4.04203e-05	0.00120986	6.6961	7.01502
215432_at	ACSM1	acyl-CoA synthetase medium chain family member 1	116285	0.361763	1.285	8.05343e-05	0.0018385	4.32941	4.6818
1554538_at	RHOF	ras homolog family member F, filopodia associated	54509	0.361703	1.28494	0.000978883	0.00876585	5.75232	6.11159
227218_at	CARMIL2	capping protein regulator and myosin 1 linker 2	146206	0.361671	1.28491	0.000925918	0.0084501	7.41224	7.73586
1569683_at	XYLB	xylulokinase	9942	0.361434	1.2847	0.00130307	0.0105286	5.14097	5.54442
233846_at	CCDC85A	coiled-coil domain containing 85A	114800	0.361431	1.2847	2.86633e-05	0.000972315	6.97883	7.30105
39763_at	HPX	hemopexin	3263	0.36128	1.28457	4.53619e-05	0.0012958	7.16268	7.50893
209761_s_at	SP110	SP110 nuclear body protein	3431	0.361194	1.28449	0.00809847	0.0357747	5.09582	5.46489
1558769_s_at	DNAH1	dynein axonemal heavy chain 1	25981	0.361182	1.28448	0.000807286	0.007699	4.40099	4.76319
204870_s_at	PCSK2	proprotein convertase subtilisin/kexin type 2	5126	0.361154	1.28445	0.00536086	0.0270855	5.5772	5.90505
219761_at	CLEC1A	C-type lectin domain family 1 member A	51267	0.36115	1.28445	0.00938811	0.0394448	7.41314	7.74611
1554834_a_at	RASSF5	Ras association domain family member 5	83593	0.361124	1.28443	0.00212882	0.014558	4.96175	5.2781
208189_s_at	MYO7A	myosin VIIA	4647	0.361102	1.28441	0.00362197	0.0208828	6.63051	6.98795
205294_at	BAIAP2	BAR/IMD domain containing adaptor protein 2	10458	0.361038	1.28435	0.00279158	0.0174853	6.32709	6.69149
236071_at	CFAP95-DT	CFAP95 divergent transcript	494558	0.361032	1.28434	2.00119e-05	0.000782826	4.78606	5.08399
221378_at	CER1	cerberus 1, DAN family BMP antagonist	9350	0.361016	1.28433	0.000377304	0.00474232	5.03662	5.35497
1552544_at	SERPINA12	serpin family A member 12	145264	0.36082	1.28416	0.000730553	0.00720472	4.31669	4.67356
210039_s_at	PRKCQ	protein kinase C theta	5588	0.360622	1.28398	0.000752604	0.00735023	5.80129	6.12789
219514_at	ANGPTL2	angiopoietin like 2	23452	0.360552	1.28392	0.00752099	0.0339956	6.34538	6.74167
1553451_at	TERB1	telomere repeat binding bouquet formation protein 1	283847	0.36051	1.28388	0.00206832	0.0142893	4.83018	5.20796
237913_at	LOC105372695	uncharacterized LOC105372695	105372695	0.360244	1.28364	0.00593214	0.028957	5.54736	5.86339
1569537_at	LINC00463	long intergenic non-protein coding RNA 463	101928922	0.35997	1.2834	0.00444559	0.0239589	4.48955	4.8685
1560370_x_at	ANKH	ANKH inorganic pyrophosphate transport regulator	56172	0.359869	1.28331	0.000528368	0.00587284	4.50891	4.86601
206146_s_at	RHAG	Rh associated glycoprotein	6005	0.359658	1.28312	0.000869857	0.00808972	5.70381	6.04972
218537_at	HCFC1R1	host cell factor C1 regulator 1	54985	0.359634	1.2831	0.00555245	0.0276989	8.25592	8.61857
243238_at	PYGB	glycogen phosphorylase B	5834	0.359555	1.28303	0.00131985	0.0106091	4.85618	5.2321
1570040_at	LOC100127938	KIAA1191 pseudogene	100127938	0.359468	1.28295	0.00102697	0.0090229	5.058	5.47193
243048_at	CECR7	cat eye syndrome chromosome region, candidate 7	100130418	0.359426	1.28292	0.00051558	0.00577533	5.86455	6.18035
1554349_at	ATP23	ATP23 metallopeptidase and ATP synthase assembly factor homolog	91419	0.359336	1.28284	0.000332509	0.00440939	4.6899	4.99481
1559871_s_at	TDH-AS1	TDH antisense RNA 1	100129129	0.359258	1.28277	5.52134e-05	0.00146549	4.3828	4.65579
221166_at	FGF23	fibroblast growth factor 23	8074	0.359246	1.28276	0.000136433	0.00252462	5.11112	5.44102
230338_x_at	GSX2	GS homeobox 2	170825	0.359209	1.28272	0.000326412	0.00435813	6.69832	7.01599
229998_x_at	EVA1B	eva-1 homolog B	55194	0.359199	1.28271	0.0001166	0.00230315	7.60659	7.93075
232430_at	LOC148696	uncharacterized LOC148696	148696	0.359183	1.2827	0.000131499	0.00247077	5.3804	5.7313
220222_at	RBM12B-AS1	RBM12B antisense RNA 1	55472	0.359143	1.28266	0.000567041	0.00613283	4.65441	5.00415
237170_at	LOC100507384	uncharacterized LOC100507384	100507384	0.359068	1.2826	1.91778e-05	0.000765521	4.04195	4.4112
219554_at	RHCG	Rh family C glycoprotein	51458	0.359033	1.28257	0.0103725	0.0421492	5.71447	6.06344
205456_at	CD3E	CD3 epsilon subunit of T-cell receptor complex	916	0.358956	1.2825	0.00169081	0.012501	5.85252	6.18208
227652_at	DIPK1B	divergent protein kinase domain 1B	138311	0.358735	1.2823	0.00747583	0.0338726	5.95043	6.30193
222349_x_at	RNF126P1	ring finger protein 126 pseudogene 1	376412	0.358467	1.28206	0.00303978	0.0185037	6.43092	6.71804
237226_at	LOC105378138	uncharacterized LOC105378138	105378138	0.358372	1.28198	0.00247401	0.0161147	5.00329	5.36843
214506_at	GPR182	G protein-coupled receptor 182	11318	0.358097	1.28173	0.000529282	0.00588031	5.91081	6.2642
230771_at	NKAIN4	sodium/potassium transporting ATPase interacting 4	128414	0.357821	1.28149	0.00112069	0.00956951	5.06329	5.43025
224505_s_at	PLCD4	phospholipase C delta 4	84812	0.357745	1.28142	0.00153774	0.0117308	5.18188	5.44938
1558330_x_at	TONSL	tonsoku like, DNA repair protein	4796	0.357448	1.28116	0.000559803	0.00608589	6.38556	6.71896
214256_at	ATP10A	ATPase phospholipid transporting 10A (putative)	57194	0.357425	1.28114	2.47623e-05	0.000886626	5.81875	6.16692
211544_s_at	GHRHR	growth hormone releasing hormone receptor	2692	0.357385	1.2811	0.000274894	0.00390304	5.50989	5.79003
1562920_at	LOC441086	uncharacterized LOC441086	441086	0.357339	1.28106	0.00542234	0.0272889	5.64486	6.00961
1555741_at	MRAP	melanocortin 2 receptor accessory protein	56246	0.35732	1.28104	0.00496046	0.0257123	4.43946	4.71904
230983_at	NIBAN3	niban apoptosis regulator 3	199786	0.357308	1.28103	0.00072369	0.00715511	4.70948	5.15933
230112_at	MARCHF4	membrane associated ring-CH-type finger 4	57574	0.357292	1.28102	5.65508e-05	0.00148092	5.11024	5.53829
215246_at	LARP7	La ribonucleoprotein 7, transcriptional regulator	51574	0.357175	1.28092	0.00211822	0.0145072	5.05363	5.41054
220780_at	PLA2G3	phospholipase A2 group III	50487	0.35711	1.28086	0.00024922	0.00368074	6.16199	6.51952
207681_at	CXCR3	C-X-C motif chemokine receptor 3	2833	0.357104	1.28085	0.000493037	0.00562108	5.99335	6.32346
220365_at	ALLC	allantoicase	55821	0.357094	1.28084	0.00217553	0.0147829	4.71343	5.00366
220192_x_at	SPDEF	SAM pointed domain containing ETS transcription factor	25803	0.357	1.28076	4.41684e-05	0.0012757	7.53621	7.87497
211884_s_at	CIITA	class II major histocompatibility complex transactivator	4261	0.356958	1.28072	7.03737e-05	0.00170553	5.54125	5.91223
206419_at	RORC	RAR related orphan receptor C	6097	0.356866	1.28064	0.00369267	0.0211787	6.83566	7.1347
232121_at	TRDMT1	tRNA aspartic acid methyltransferase 1	1787	0.356835	1.28061	0.000154906	0.00273679	5.42889	5.76761
237224_at	LINC00853	long intergenic non-protein coding RNA 853	100874253	0.356752	1.28054	0.00117265	0.00985484	4.49293	4.81511
216641_s_at	LAD1	ladinin 1	3898	0.356687	1.28048	0.000599102	0.0063542	6.40625	6.76871
230275_at	ARSI	arylsulfatase family member I	340075	0.356639	1.28044	0.0010596	0.00920898	5.12618	5.51668
225449_at	RDH13	retinol dehydrogenase 13	112724	0.356532	1.28034	0.000102459	0.00212145	7.60339	7.9341
1553028_at	GPR156	G protein-coupled receptor 156	165829	0.356459	1.28028	0.00226042	0.0151661	4.62361	4.99583
1552713_a_at	SLC4A1	solute carrier family 4 member 1 (Diego blood group)	6521	0.356397	1.28022	0.000116081	0.00229704	4.09978	4.42972
210756_s_at	NOTCH2	notch receptor 2	4853	0.35639	1.28022	7.57129e-05	0.00178383	7.23849	7.57492
231430_at	FAM181B	family with sequence similarity 181 member B	220382	0.356315	1.28015	9.43318e-05	0.00201028	5.98472	6.36797
1569616_at	GMNC	geminin coiled-coil domain containing	647309	0.356282	1.28012	0.000101855	0.00211105	4.75757	5.09619
220445_s_at	CSAG3	CSAG family member 3	389903	0.356279	1.28012	0.00367399	0.0211043	6.33702	6.70597
229290_at	DAPL1	death associated protein like 1	92196	0.356184	1.28004	0.00328799	0.0195445	6.07854	6.43497
1560207_at	RAD21-AS1	RAD21 antisense RNA 1	644660	0.356096	1.27996	8.42945e-05	0.00188885	4.00621	4.35216
1566149_at	CALML4	calmodulin like 4	91860	0.356012	1.27988	0.00539273	0.0271877	5.5928	5.99813
209559_at	HIP1R	huntingtin interacting protein 1 related	9026	0.356007	1.27988	0.000790704	0.00758585	7.48509	7.85246
1554531_at	TTC12	tetratricopeptide repeat domain 12	54970	0.355959	1.27984	0.00104036	0.00910136	6.36715	6.65115
228360_at	LYPD6B	LY6/PLAUR domain containing 6B	130576	0.355946	1.27982	0.000610855	0.00644386	5.2777	5.63963
217421_at	PIWIL2	piwi like RNA-mediated gene silencing 2	55124	0.355859	1.27975	0.000704936	0.00703738	5.6881	5.9274
219860_at	LY6G5C	lymphocyte antigen 6 family member G5C	80741	0.355838	1.27973	0.00229221	0.015323	6.18505	6.45197
215715_at	SLC6A2	solute carrier family 6 member 2	6530	0.35579	1.27969	6.87433e-05	0.00168081	6.15085	6.484
207353_s_at	HMX1	H6 family homeobox 1	3166	0.355697	1.2796	0.00305995	0.0185912	7.84661	8.18762
1560017_at	TMTC3	transmembrane O-mannosyltransferase targeting cadherins 3	160418	0.35569	1.2796	0.0127695	0.0486736	5.04617	5.44865
220108_at	GNA14	G protein subunit alpha 14	9630	0.35557	1.27949	0.000471469	0.00544405	4.62772	5.01716
220000_at	SIGLEC5	sialic acid binding Ig like lectin 5	8778	0.355464	1.2794	4.11457e-05	0.00122197	4.83458	5.26428
211384_s_at	CASR	calcium sensing receptor	846	0.355378	1.27932	0.000192714	0.00312566	5.27742	5.57735
221056_x_at	EPS15L1	epidermal growth factor receptor pathway substrate 15 like 1	58513	0.355311	1.27926	0.00247508	0.0161183	6.7269	7.09286
244136_at	MIR670HG	MIR670 host gene	100507261	0.355253	1.27921	0.00196102	0.0137978	5.92484	6.24956
208164_s_at	IL9R	interleukin 9 receptor	3581	0.355135	1.27911	0.000716107	0.00710576	5.92891	6.19387
211461_at	CSPG4P1Y	CSPG4 pseudogene 1 Y-linked	114758	0.355025	1.27901	0.000202343	0.00321788	5.65698	5.9623
219011_at	PLEKHA4	pleckstrin homology domain containing A4	57664	0.355015	1.279	0.000268397	0.00385565	7.64911	8.02127
206154_at	RLBP1	retinaldehyde binding protein 1	6017	0.354981	1.27897	0.000230301	0.00348176	5.90899	6.27443
1570013_at	LINC01782	long intergenic non-protein coding RNA 1782	101927411	0.35492	1.27891	0.000427504	0.00512267	4.87102	5.28217
240610_at	LOC102546299	uncharacterized LOC102546299	102546299	0.354881	1.27888	0.0039167	0.0219952	5.93835	6.3747
216696_s_at	PRODH2	proline dehydrogenase 2	58510	0.354852	1.27885	1.23877e-05	0.000596739	7.58487	7.88478
215834_x_at	SCARB1	scavenger receptor class B member 1	949	0.354793	1.2788	6.22698e-05	0.00157693	5.43862	5.78764
1553253_at	ASB16	ankyrin repeat and SOCS box containing 16	92591	0.354779	1.27879	3.6027e-05	0.00112366	6.91811	7.28984
206829_x_at	ZNF430	zinc finger protein 430	80264	0.354728	1.27874	0.00523658	0.0267093	5.79257	6.09953
1553166_at	CDH24	cadherin 24	64403	0.354658	1.27868	0.00044628	0.00527462	6.02746	6.37552
243326_at	LOC101928263	uncharacterized LOC101928263	101928263	0.354519	1.27856	0.000146725	0.00264236	5.82468	6.25296
221609_s_at	WNT6	Wnt family member 6	7475	0.354414	1.27847	0.000270638	0.00387765	5.61562	5.92501
241661_at	JMJD1C	jumonji domain containing 1C	221037	0.354359	1.27842	0.000259976	0.00377836	3.77049	4.1213
213711_at	KRT81	keratin 81	3887	0.354292	1.27836	0.00114961	0.00973893	6.82118	7.20036
230308_at	FAM120AOS	family with sequence similarity 120A opposite strand	158293	0.354148	1.27823	0.00184691	0.013264	6.38266	6.71677
1554610_at	ANKMY1	ankyrin repeat and MYND domain containing 1	51281	0.354074	1.27817	0.00012598	0.00240601	4.96633	5.24692
223389_s_at	ZNF581	zinc finger protein 581	51545	0.353861	1.27798	0.00438179	0.0237226	7.75739	8.14121
215923_s_at	PSD4	pleckstrin and Sec7 domain containing 4	23550	0.353841	1.27796	0.00131504	0.010586	4.6692	5.01756
237099_at	BPIFA2	BPI fold containing family A member 2	140683	0.353807	1.27793	0.00255696	0.0164997	5.26694	5.65277
223419_at	FBXW9	F-box and WD repeat domain containing 9	84261	0.353791	1.27791	0.0036163	0.0208589	6.20997	6.5395
204462_s_at	SLC16A2	solute carrier family 16 member 2	6567	0.35377	1.2779	0.00249735	0.0162261	6.02515	6.32835
203393_at	HES1	hes family bHLH transcription factor 1	3280	0.353612	1.27776	0.00554523	0.0276828	4.75268	5.14687
236497_at	LOC729683	uncharacterized LOC729683	729683	0.353611	1.27775	0.00239469	0.0157616	7.13074	7.47946
238870_at	KCNK9	potassium two pore domain channel subfamily K member 9	51305	0.35339	1.27756	2.01171e-05	0.000782826	6.44105	6.76573
204987_at	ITIH2	inter-alpha-trypsin inhibitor heavy chain 2	3698	0.353234	1.27742	0.00444929	0.0239718	5.77026	6.14121
1570186_at	TAMALIN-AS1	TAMALIN antisense RNA 1	692159	0.35304	1.27725	0.000294229	0.00409924	4.91571	5.31598
1552931_a_at	PDE8A	phosphodiesterase 8A	5151	0.35297	1.27719	0.00145813	0.0113468	5.34881	5.61896
1554259_at	GPSM1	G protein signaling modulator 1	26086	0.352951	1.27717	0.000123516	0.0023777	5.85563	6.20189
237235_at	LOC105371413	uncharacterized LOC105371413	105371413	0.352865	1.27709	0.000621414	0.00649633	6.12659	6.36753
234888_at	CACHD1	cache domain containing 1	57685	0.352731	1.27698	4.28103e-05	0.00124968	6.1715	6.53766
240827_at	GATA3-AS1	GATA3 antisense RNA 1	399717	0.352728	1.27697	0.00093657	0.00850897	6.04086	6.44051
207192_at	DNASE1L2	deoxyribonuclease 1 like 2	1775	0.352682	1.27693	0.000711609	0.00707919	5.95778	6.35747
212023_s_at	MKI67	marker of proliferation Ki-67	4288	0.352668	1.27692	0.000272297	0.00388519	4.90191	5.19613
1555252_a_at	TRPM3	transient receptor potential cation channel subfamily M member 3	80036	0.352655	1.27691	0.00606329	0.0293684	5.49557	5.83438
233895_at	ANKRD24	ankyrin repeat domain 24	170961	0.352627	1.27688	0.000574308	0.00618238	6.57712	6.88532
222909_s_at	BAG4	BAG cochaperone 4	9530	0.352563	1.27683	0.0019616	0.0137978	5.54285	5.84845
210080_x_at	CELA3A	chymotrypsin like elastase 3A	10136	0.352547	1.27681	0.000396137	0.00489568	4.89945	5.21762
206132_at	MCC	MCC regulator of WNT signaling pathway	4163	0.352516	1.27679	0.000924878	0.00844343	6.49459	6.81953
236914_at	LOC100506790	uncharacterized LOC100506790	100506790	0.35244	1.27672	0.000589146	0.00629318	5.32725	5.72659
236123_at	WNT2B	Wnt family member 2B	7482	0.352357	1.27664	0.000151319	0.00269491	5.17609	5.47949
206187_at	PTGIR	prostaglandin I2 receptor	5739	0.352323	1.27661	6.28137e-06	0.000408364	6.87831	7.18517
202229_s_at	CHERP	calcium homeostasis endoplasmic reticulum protein	10523	0.35231	1.2766	0.000396221	0.00489568	6.39953	6.76779
220381_at	ARHGAP28	Rho GTPase activating protein 28	79822	0.352304	1.2766	0.000526603	0.00585918	4.927	5.23728
221279_at	GDAP1	ganglioside induced differentiation associated protein 1	54332	0.35224	1.27654	0.000271519	0.00388162	4.15531	4.50123
1566602_at	RPUSD3	RNA pseudouridine synthase D3	285367	0.352211	1.27652	0.00108559	0.00935751	6.19162	6.53633
235544_x_at	FAM171A2	family with sequence similarity 171 member A2	284069	0.352174	1.27648	0.00259227	0.0166528	5.51656	5.83728
233997_at	LOC107987276	translation initiation factor IF-2	107987276	0.352065	1.27639	0.000123156	0.00237604	5.83362	6.32162
206817_x_at	CELF3	CUGBP Elav-like family member 3	11189	0.352047	1.27637	0.000216332	0.00335925	7.89944	8.20214
1554801_at	FNDC9	fibronectin type III domain containing 9	408263	0.35199	1.27632	8.72199e-05	0.00191824	4.00843	4.31802
1559746_a_at	ZNF718	zinc finger protein 718	255403	0.351935	1.27627	0.000482895	0.00553391	6.10097	6.46495
1559471_s_at	D21S2088E	D21S2088E	266917	0.351916	1.27625	0.000479312	0.00551133	6.29933	6.67596
214883_at	THRA	thyroid hormone receptor alpha	7067	0.351887	1.27623	0.000643351	0.00665764	5.6611	5.98615
242587_at	SLC9A9	solute carrier family 9 member A9	285195	0.351852	1.2762	0.000126992	0.00241675	5.74754	6.06561
1559576_at	DNAI4	dynein axonemal intermediate chain 4	79819	0.351483	1.27587	0.00167866	0.0124548	4.81314	5.1501
1556909_at	LINC01898	long intergenic non-protein coding RNA 1898	100505853	0.351418	1.27581	0.000226933	0.00345711	5.48087	5.8154
233784_at	LOC101927769	uncharacterized LOC101927769	101927769	0.351369	1.27577	0.000406652	0.00497176	4.3285	4.62353
207450_s_at	POU6F2	POU class 6 homeobox 2	11281	0.351364	1.27577	0.000201277	0.00320654	4.16436	4.48686
229020_x_at	EPS8L2	EPS8 like 2	64787	0.351176	1.2756	0.00065615	0.00673963	5.17799	5.53308
220665_at	LUZP4	leucine zipper protein 4	51213	0.350988	1.27543	0.000687378	0.00693403	5.94694	6.31228
210578_at	TRIM10	tripartite motif containing 10	10107	0.350888	1.27535	0.000160291	0.00280086	5.13443	5.47809
211534_x_at	PTPRN2	protein tyrosine phosphatase receptor type N2	5799	0.350706	1.27518	2.78147e-05	0.000955256	5.76821	6.10367
214457_at	HOXA2	homeobox A2	3199	0.350694	1.27517	0.000121882	0.00236058	4.13739	4.49002
227400_at	NFIX	nuclear factor I X	4784	0.350505	1.27501	0.00198581	0.013893	5.33145	5.61075
1560153_at	FRAS1	Fraser extracellular matrix complex subunit 1	80144	0.3505	1.275	0.00196785	0.0138139	4.58154	4.89357
232203_at	NKD1	NKD inhibitor of WNT signaling pathway 1	85407	0.350293	1.27482	0.000748676	0.00732889	6.00524	6.37022
1554511_at	WWC1	WW and C2 domain containing 1	23286	0.350157	1.2747	0.000230977	0.00348863	4.99549	5.30687
1568870_at	SLC24A4	solute carrier family 24 member 4	123041	0.350152	1.2747	0.000145739	0.00263066	4.21979	4.59208
230504_at	CEACAM19	CEA cell adhesion molecule 19	56971	0.350064	1.27462	0.000894905	0.00825109	6.93821	7.25803
217160_at	TSPY1	testis specific protein Y-linked 1	7258	0.350064	1.27462	1.6429e-05	0.000698142	6.33874	6.70915
206694_at	PNLIPRP1	pancreatic lipase related protein 1	5407	0.350045	1.2746	0.0116317	0.0456595	6.49789	6.85192
1562619_at	NME9	NME/NM23 family member 9	347736	0.349927	1.2745	0.00171177	0.0126049	3.99699	4.37258
240917_at	LAMA4-AS1	LAMA4 antisense RNA 1	101927640	0.349897	1.27447	5.82876e-05	0.00150822	5.5671	5.93373
32699_s_at	PVR	PVR cell adhesion molecule	5817	0.349877	1.27445	5.8703e-07	9.53677e-05	6.50064	6.83918
208052_x_at	CEACAM3	CEA cell adhesion molecule 3	1084	0.349789	1.27437	0.00108635	0.00936108	6.73152	7.12902
215700_x_at	CPNE6	copine 6	9362	0.349779	1.27437	8.48403e-05	0.00189332	6.54454	6.91599
235546_at	SPINT1	serine peptidase inhibitor, Kunitz type 1	6692	0.349719	1.27431	0.000407591	0.00497878	6.77491	7.11233
208267_at	TRPV5	transient receptor potential cation channel subfamily V member 5	56302	0.349719	1.27431	0.00224472	0.0150897	6.24106	6.58194
238449_at	SMG1	SMG1 nonsense mediated mRNA decay associated PI3K related kinase	23049	0.349679	1.27428	0.000186847	0.00307613	4.84127	5.13335
1553417_at	LINC02873	long intergenic non-protein coding RNA 2873	283171	0.349678	1.27428	0.00152402	0.0116507	4.2665	4.61023
208568_at	MC2R	melanocortin 2 receptor	4158	0.34966	1.27426	0.000209146	0.00328123	6.82748	7.17488
208272_at	RANBP3	RAN binding protein 3	8498	0.349566	1.27418	0.00740009	0.0336647	7.03063	7.37001
237137_at	SCARNA2	small Cajal body-specific RNA 2	677766	0.349494	1.27411	0.00181984	0.0131366	5.70444	6.00262
1555651_at	OR10A5	olfactory receptor family 10 subfamily A member 5	144124	0.349477	1.2741	0.00201287	0.014016	4.78291	5.15148
233381_at	RUFY1	RUN and FYVE domain containing 1	80230	0.34946	1.27408	0.00178913	0.0129719	5.86334	6.14778
229977_at	RSPH14	radial spoke head 14 homolog	27156	0.349444	1.27407	7.02315e-05	0.00170284	5.79554	6.09943
1557330_at	CASC23	cancer susceptibility 23	103581031	0.349434	1.27406	6.82173e-05	0.0016733	6.96751	7.36117
238664_s_at	MGC12916	uncharacterized protein MGC12916	84815	0.349355	1.27399	0.00114085	0.00967671	5.28336	5.57826
205095_s_at	ATP6V0A1	ATPase H+ transporting V0 subunit a1	535	0.349345	1.27398	0.000589594	0.0062961	6.21555	6.49099
1553734_at	AK7	adenylate kinase 7	122481	0.349332	1.27397	0.00514538	0.0263931	4.90361	5.29885
221188_s_at	CIDEB	cell death inducing DFFA like effector b	27141	0.349307	1.27395	0.0082372	0.0361713	7.84267	8.16139
215732_s_at	DTX2	deltex E3 ubiquitin ligase 2	113878	0.349155	1.27381	0.00387784	0.0218533	5.84218	6.23302
236928_at	LOC105377663	uncharacterized LOC105377663	105377663	0.348924	1.27361	1.82182e-05	0.000740822	3.62688	3.97719
207795_s_at	KLRD1	killer cell lectin like receptor D1	3824	0.348864	1.27356	0.00103169	0.0090521	4.96877	5.29628
221458_at	HTR1F	5-hydroxytryptamine receptor 1F	3355	0.348823	1.27352	0.000438334	0.00521678	4.14683	4.48409
207894_s_at	TCL6	T cell leukemia/lymphoma 6	27004	0.348808	1.27351	0.000901821	0.00829565	4.95276	5.36683
231792_at	MYLK2	myosin light chain kinase 2	85366	0.348614	1.27334	0.000342432	0.00448443	7.57869	7.89433
220309_at	TTC22	tetratricopeptide repeat domain 22	55001	0.348602	1.27333	0.00274742	0.0172972	5.4158	5.76457
240276_at	LINC01926	long intergenic non-protein coding RNA 1926	105372147	0.348551	1.27328	0.000988468	0.00881927	4.96122	5.29155
202312_s_at	COL1A1	collagen type I alpha 1 chain	1277	0.348445	1.27319	0.000661482	0.00676136	6.87493	7.24235
216941_s_at	TAF1B	TATA-box binding protein associated factor, RNA polymerase I subunit B	9014	0.34832	1.27308	0.00035965	0.00461135	5.78883	6.14129
236926_at	TBX1	T-box transcription factor 1	6899	0.348258	1.27302	0.00306247	0.0186045	5.77429	6.23774
233207_at	DISC1	DISC1 scaffold protein	27185	0.348167	1.27294	0.000842317	0.00790757	4.69503	5.03635
1569300_at	MFAP3L	microfibril associated protein 3 like	9848	0.348041	1.27283	0.0014629	0.011363	6.66681	6.97789
221237_s_at	OSBP2	oxysterol binding protein 2	23762	0.348013	1.27281	0.00445703	0.0239921	6.3151	6.67633
238263_at	EPHA1-AS1	EPHA1 antisense RNA 1	285965	0.347976	1.27277	0.00274424	0.0172919	5.15189	5.45688
225757_s_at	CLMN	calmin	79789	0.347872	1.27268	0.00258407	0.0166216	6.77813	7.11479
1561531_at	PLCH1-AS1	PLCH1 antisense RNA 1	100874035	0.347802	1.27262	0.00015484	0.00273679	4.66729	5.0192
230870_at	CFL1	cofilin 1	1072	0.347799	1.27262	0.0076277	0.034319	5.60975	5.96146
204846_at	CP	ceruloplasmin	1356	0.347735	1.27256	0.00926218	0.0390748	4.75937	5.04402
1569443_s_at	ZNF782	zinc finger protein 782	158431	0.347718	1.27255	0.000541273	0.00596241	4.75492	5.0859
228747_at	SEC61A2	SEC61 translocon subunit alpha 2	55176	0.347682	1.27251	0.0011358	0.00965036	6.07116	6.37942
239688_at	SMC1A	structural maintenance of chromosomes 1A	8243	0.347677	1.27251	0.000928006	0.00845928	4.67072	5.03954
1555809_at	CRISPLD2	cysteine rich secretory protein LCCL domain containing 2	83716	0.347583	1.27243	5.36283e-05	0.00144156	6.18884	6.54532
226827_at	TMEM165	transmembrane protein 165	55858	0.347423	1.27229	0.000302702	0.00416672	6.00175	6.38273
231377_at	CXorf65	chromosome X open reading frame 65	158830	0.347375	1.27224	0.00977836	0.0405577	3.96992	4.3025
207419_s_at	RAC2	Rac family small GTPase 2	5880	0.347361	1.27223	0.00270439	0.0171186	4.62359	4.95174
235404_at	ARID5B	AT-rich interaction domain 5B	84159	0.347354	1.27223	0.000131602	0.00247092	4.94336	5.36
229230_at	SLC51A	solute carrier family 51 subunit alpha	200931	0.347284	1.27216	0.00172361	0.0126579	4.43753	4.72311
214490_at	ARSF	arylsulfatase F	416	0.347192	1.27208	0.00109087	0.00939542	5.86291	6.22231
231267_at	FAM163A	family with sequence similarity 163 member A	148753	0.347146	1.27204	0.00730044	0.0333683	6.7032	7.0345
208360_s_at	ERVH-4	endogenous retrovirus group H member 4	51359	0.347137	1.27203	0.0101483	0.0415748	5.98699	6.35998
1567079_at	CLN6	CLN6 transmembrane ER protein	54982	0.347107	1.27201	8.00494e-05	0.00183279	6.30734	6.62524
1560151_x_at	SLC29A2	solute carrier family 29 member 2	3177	0.347059	1.27197	0.00197541	0.0138524	5.84729	6.17517
214859_at	FSTL4	follistatin like 4	23105	0.346931	1.27185	0.000388999	0.00483636	4.96139	5.31207
239139_at	CPNE9	copine family member 9	151835	0.346721	1.27167	0.00051306	0.00575839	5.82145	6.18595
241939_at	IQGAP3	IQ motif containing GTPase activating protein 3	128239	0.34672	1.27167	0.00356666	0.0206685	6.4939	6.84474
205886_at	REG1B	regenerating family member 1 beta	5968	0.346682	1.27163	0.000114138	0.00227092	4.6557	4.99502
233483_at	TBC1D27P	TBC1 domain family member 27, pseudogene	96597	0.346375	1.27136	0.000376296	0.00473292	5.80702	6.12359
219480_at	SNAI1	snail family transcriptional repressor 1	6615	0.346327	1.27132	0.000845005	0.00792102	5.41279	5.82802
219887_at	CCDC87	coiled-coil domain containing 87	55231	0.34586	1.27091	4.9736e-06	0.000360606	6.25787	6.58993
236444_x_at	EPIST	esophagus epithelial intergenic associated transcript	101927953	0.345859	1.27091	5.06945e-05	0.00138864	3.92618	4.23359
222177_s_at	SCAND2P	SCAN domain containing 2 pseudogene	54581	0.345654	1.27073	0.000205864	0.0032465	4.41141	4.78211
206851_at	RNASE3	ribonuclease A family member 3	6037	0.345574	1.27066	1.50572e-05	0.000664987	6.21014	6.49619
223872_at	EPN1	epsin 1	29924	0.345475	1.27057	0.00215141	0.0146614	4.51473	4.8654
205067_at	IL1B	interleukin 1 beta	3553	0.345437	1.27054	0.00568673	0.0281556	6.10821	6.54011
206614_at	GDF5	growth differentiation factor 5	8200	0.345359	1.27047	0.00119889	0.0099984	6.87256	7.22444
1553511_at	GJD3	gap junction protein delta 3	125111	0.34529	1.27041	0.000710576	0.0070702	6.60018	6.94629
1559449_a_at	ZNF254	zinc finger protein 254	9534	0.345289	1.27041	0.00361405	0.0208503	4.31309	4.6793
205670_at	GAL3ST1	galactose-3-O-sulfotransferase 1	9514	0.345068	1.27021	0.00203019	0.0140952	5.54283	5.80448
206589_at	GFI1	growth factor independent 1 transcriptional repressor	2672	0.345011	1.27016	0.00184889	0.0132706	4.74187	5.06031
234905_at	GNAO1-AS1	GNAO1 antisense RNA 1	26077	0.344999	1.27015	0.00102826	0.00902843	5.39256	5.72774
204973_at	GJB1	gap junction protein beta 1	2705	0.344976	1.27013	0.000308765	0.00422043	6.87794	7.22652
213412_at	TJP3	tight junction protein 3	27134	0.344973	1.27013	0.00221681	0.0149616	5.70355	6.06089
226288_s_at	NLGN2	neuroligin 2	57555	0.344933	1.27009	0.000321249	0.00432938	7.02786	7.34262
221303_at	PCDHB1	protocadherin beta 1	29930	0.344856	1.27002	0.000953784	0.0086181	5.22156	5.52146
202175_at	CHPF	chondroitin polymerizing factor	79586	0.344811	1.26998	0.000494048	0.00562986	8.49487	8.90928
227886_at	IFITM10	interferon induced transmembrane protein 10	402778	0.344797	1.26997	0.000474517	0.00547116	6.16104	6.50178
205056_s_at	GPR162	G protein-coupled receptor 162	27239	0.344716	1.2699	0.00119318	0.00996689	7.10446	7.4526
231958_at	TAMM41	TAM41 mitochondrial translocator assembly and maintenance homolog	132001	0.344713	1.2699	0.000243607	0.00362724	4.92489	5.31534
215761_at	DMXL2	Dmx like 2	23312	0.34456	1.26976	0.00399754	0.0222867	4.86148	5.22775
1553566_at	PIANP	PILR alpha associated neural protein	196500	0.344497	1.26971	0.000656572	0.00674269	6.14844	6.50681
208176_at	DUX1	double homeobox 1	26584	0.344335	1.26957	0.000151786	0.00270022	7.53266	7.86069
244155_x_at	TOR2A	torsin family 2 member A	27433	0.344325	1.26956	0.000229248	0.00347561	5.16891	5.46188
216499_at	LOC101929073	uncharacterized LOC101929073	101929073	0.344292	1.26953	0.00070888	0.00705798	6.1198	6.4723
230090_at	GDNF	glial cell derived neurotrophic factor	2668	0.344245	1.26949	0.00135101	0.0107724	5.16375	5.53472
213240_s_at	KRT4	keratin 4	3851	0.34423	1.26947	0.000223797	0.00342268	5.50466	5.8278
224184_s_at	BOC	BOC cell adhesion associated, oncogene regulated	91653	0.344171	1.26942	0.00267798	0.0170017	6.83232	7.1722
243340_at	LOC105375769	uncharacterized LOC105375769	105375769	0.344103	1.26936	0.00523454	0.0267051	5.44642	5.7963
1563867_at	LOC283194	uncharacterized LOC283194	283194	0.344092	1.26935	0.000125332	0.00239805	5.93647	6.25931
210680_s_at	MASP1	MBL associated serine protease 1	5648	0.344089	1.26935	0.000228931	0.00347411	6.15559	6.49963
1553586_at	FBXL19-AS1	FBXL19 antisense RNA 1	283932	0.34407	1.26933	0.00770528	0.0345598	5.65591	6.00624
1555401_at	SOHLH2	spermatogenesis and oogenesis specific basic helix-loop-helix 2	54937	0.344045	1.26931	0.000467303	0.00541539	4.58394	4.94179
236783_at	KCNIP4	potassium voltage-gated channel interacting protein 4	80333	0.343983	1.26926	0.00206555	0.0142738	4.61852	4.94267
206630_at	TYR	tyrosinase	7299	0.343919	1.2692	2.85132e-06	0.000257286	6.6065	6.92574
229805_at	ZDHHC22	zinc finger DHHC-type palmitoyltransferase 22	283576	0.343916	1.2692	5.52156e-05	0.00146549	6.05101	6.43013
242833_at	TEX53	testis expressed 53	105376230	0.343847	1.26914	0.000367434	0.00465883	4.66234	4.99364
1556740_at	EGFLAM-AS2	EGFLAM antisense RNA 2	100506475	0.343831	1.26912	0.000419291	0.00506561	4.82328	5.19469
242666_at	PIK3IP1-DT	PIK3IP1 divergent transcript	101929760	0.34377	1.26907	0.00564087	0.0279868	4.23028	4.60254
215669_at	HLA-DRB4	major histocompatibility complex, class II, DR beta 4	3126	0.343747	1.26905	0.00817607	0.0360276	4.8808	5.25132
1560665_at	SCPEP1	serine carboxypeptidase 1	59342	0.34369	1.269	0.000150951	0.00269109	4.41771	4.78085
230732_s_at	MAPK4	mitogen-activated protein kinase 4	5596	0.343622	1.26894	0.0034823	0.0203548	4.05066	4.456
207059_at	PAX9	paired box 9	5083	0.34353	1.26886	0.000152484	0.00270948	6.19692	6.48394
208191_x_at	PSG4	pregnancy specific beta-1-glycoprotein 4	5672	0.343408	1.26875	0.00111516	0.0095357	5.32182	5.6809
225271_at	TMEM63B	transmembrane protein 63B	55362	0.343366	1.26871	0.000994959	0.00885407	7.91863	8.22987
232518_at	HELZ2	helicase with zinc finger 2	85441	0.343319	1.26867	0.00145916	0.0113501	5.87783	6.15027
222485_at	FKBP3	FKBP prolyl isomerase 3	2287	0.343262	1.26862	0.00113797	0.00965977	6.75959	7.0822
241463_at	EIF2AK3	eukaryotic translation initiation factor 2 alpha kinase 3	9451	0.343183	1.26855	0.00011705	0.00230601	4.25294	4.59153
242765_at	MOBP	myelin associated oligodendrocyte basic protein	4336	0.34318	1.26855	0.00342294	0.0201148	4.85953	5.10737
234241_at	SCAMP5	secretory carrier membrane protein 5	192683	0.343146	1.26852	8.56459e-05	0.00189674	7.34562	7.68233
204116_at	IL2RG	interleukin 2 receptor subunit gamma	3561	0.343034	1.26842	0.000565444	0.00612608	5.43861	5.71541
208237_x_at	ADAM22	ADAM metallopeptidase domain 22	53616	0.343002	1.26839	0.000398214	0.00491475	5.57428	5.77075
219559_at	SLC17A9	solute carrier family 17 member 9	63910	0.342897	1.2683	0.00535824	0.027081	6.85004	7.13695
239427_at	SLAMF1	signaling lymphocytic activation molecule family member 1	6504	0.342828	1.26824	0.000788121	0.00757702	6.56131	6.93323
213601_at	SLIT1	slit guidance ligand 1	6585	0.34265	1.26808	0.000237019	0.0035592	6.72338	7.0273
232979_at	HOXB3	homeobox B3	3213	0.342594	1.26803	0.000621407	0.00649633	5.11919	5.47816
234766_at	OR8D2	olfactory receptor family 8 subfamily D member 2	283160	0.342551	1.268	0.000201471	0.00320775	4.67932	5.01487
241521_at	LINC01753	long intergenic non-protein coding RNA 1753	105378739	0.342501	1.26795	0.00317891	0.0191123	4.8915	5.22339
206058_at	SLC6A12	solute carrier family 6 member 12	6539	0.342467	1.26792	0.0085562	0.0371408	4.8993	5.23747
235455_at	FAM131C	family with sequence similarity 131 member C	348487	0.342406	1.26787	0.000364911	0.00463558	7.13185	7.44575
227763_at	LYPD6	LY6/PLAUR domain containing 6	130574	0.342245	1.26773	0.00088529	0.00818729	4.92973	5.2856
236983_at	TMC5	transmembrane channel like 5	79838	0.342188	1.26768	0.00153535	0.011716	5.77295	6.09513
229372_at	GOLT1A	golgi transport 1A	127845	0.34217	1.26766	0.000323675	0.00434369	5.42734	5.77871
208153_s_at	FAT2	FAT atypical cadherin 2	2196	0.342123	1.26762	0.000463073	0.00539035	4.73454	5.08361
204505_s_at	DMTN	dematin actin binding protein	2039	0.342093	1.26759	0.00643832	0.0306313	7.54023	7.86158
206887_at	ACKR2	atypical chemokine receptor 2	1238	0.342044	1.26755	0.00388176	0.0218642	6.28939	6.58929
219699_at	LGI2	leucine rich repeat LGI family member 2	55203	0.342042	1.26755	0.00164432	0.0122835	7.79238	8.08078
1560065_at	PAIP2	poly(A) binding protein interacting protein 2	51247	0.342007	1.26752	0.000699816	0.00700795	5.43442	5.75153
237109_at	TOM1L2	target of myb1 like 2 membrane trafficking protein	146691	0.341986	1.2675	0.00972901	0.0404051	7.9511	8.32661
202575_at	CRABP2	cellular retinoic acid binding protein 2	1382	0.341888	1.26741	0.00122375	0.01013	7.09689	7.42449
233138_at	LDLRAD4	low density lipoprotein receptor class A domain containing 4	753	0.341569	1.26713	0.000329802	0.00438713	5.34614	5.62732
1555187_at	LINC00508	long intergenic non-protein coding RNA 508	104472718	0.341415	1.267	0.000777063	0.0075022	4.29367	4.6466
206553_at	OAS2	2'-5'-oligoadenylate synthetase 2	4939	0.34131	1.26691	7.94344e-05	0.00182803	5.69615	6.06641
1567623_at	ABLIM2	actin binding LIM protein family member 2	84448	0.341246	1.26685	0.00195282	0.0137626	5.17379	5.49119
205513_at	TCN1	transcobalamin 1	6947	0.341233	1.26684	0.0106956	0.0430497	4.99695	5.30262
231051_at	MRLN	myoregulin	100507027	0.341208	1.26682	0.00129291	0.0104705	3.90926	4.25974
223581_at	ZNF577	zinc finger protein 577	84765	0.341157	1.26677	6.86758e-05	0.00168002	5.319	5.64205
1552414_at	WFDC9	WAP four-disulfide core domain 9	259240	0.341152	1.26677	0.010469	0.0424121	4.09486	4.42706
212278_x_at	UBE3A	ubiquitin protein ligase E3A	7337	0.341095	1.26672	0.000981179	0.00878434	5.51666	5.90399
208439_s_at	FCN2	ficolin 2	2220	0.341072	1.2667	9.43461e-05	0.00201028	7.04992	7.4106
211387_x_at	RNGTT	RNA guanylyltransferase and 5'-phosphatase	8732	0.341045	1.26667	7.3306e-05	0.00174717	5.76508	6.10383
233281_at	SLC44A3-AS1	SLC44A3 antisense RNA 1	101928079	0.341003	1.26664	0.00132742	0.0106496	5.49448	5.84221
1566630_at	PPP2R3B	protein phosphatase 2 regulatory subunit B''beta	28227	0.340983	1.26662	3.4078e-05	0.0010844	6.08492	6.35627
230576_at	BLOC1S3	biogenesis of lysosomal organelles complex 1 subunit 3	388552	0.340932	1.26657	0.00016899	0.00289731	6.78508	7.17032
201768_s_at	CLINT1	clathrin interactor 1	9685	0.340919	1.26656	0.00348733	0.0203751	7.39691	7.7144
234521_at	OR51I2	olfactory receptor family 51 subfamily I member 2	390064	0.340915	1.26656	7.44589e-05	0.00176388	5.44176	5.75043
217254_s_at	EPO	erythropoietin	2056	0.340872	1.26652	0.00337041	0.0198939	6.201	6.5266
201159_s_at	NMT1	N-myristoyltransferase 1	4836	0.34071	1.26638	0.00182979	0.0131845	5.04728	5.38522
225981_at	HID1	HID1 domain containing	283987	0.340617	1.2663	0.00150621	0.0115501	7.51374	7.87389
1561391_at	STAU2-AS1	STAU2 antisense RNA 1	100128126	0.34055	1.26624	0.00816553	0.0360056	5.51977	5.82629
240534_at	LMX1A-AS1	LMX1A antisense RNA 1	102725140	0.34052	1.26621	0.0089396	0.0382272	4.82859	5.11821
237621_at	GABRG3-AS1	GABRG3 antisense RNA 1	101928869	0.340295	1.26602	0.000402432	0.00494643	6.02595	6.41854
223779_at	AFAP1-AS1	AFAP1 antisense RNA 1	84740	0.34019	1.26592	5.7781e-06	0.000388418	6.17661	6.53202
1562348_at	LINC00664	long intergenic non-protein coding RNA 664	400680	0.340172	1.26591	0.000362723	0.00462174	3.89567	4.21185
228083_at	CACNA2D4	calcium voltage-gated channel auxiliary subunit alpha2delta 4	93589	0.340135	1.26587	0.00590644	0.0288898	5.60442	6.01667
64440_at	IL17RC	interleukin 17 receptor C	84818	0.340093	1.26584	2.89544e-05	0.000979025	8.48354	8.89797
218182_s_at	CLDN1	claudin 1	9076	0.339986	1.26574	2.19121e-06	0.000216505	4.0079	4.27627
218726_at	HJURP	Holliday junction recognition protein	55355	0.339911	1.26568	0.000179557	0.00299034	4.9442	5.25404
216747_at	APBB2	amyloid beta precursor protein binding family B member 2	323	0.339723	1.26551	0.000398462	0.0049167	5.98935	6.43354
1552799_at	TSNARE1	t-SNARE domain containing 1	203062	0.339638	1.26544	0.00407397	0.0225541	6.22041	6.53849
242700_at	PON2	paraoxonase 2	5445	0.339626	1.26543	0.000101768	0.00211058	4.74889	5.1774
1555695_a_at	CLRN1	clarin 1	7401	0.339506	1.26532	0.000481165	0.00552049	6.48391	6.78825
206064_s_at	PPIL2	peptidylprolyl isomerase like 2	23759	0.3395	1.26532	3.58044e-06	0.000295711	6.23844	6.60874
1569640_s_at	EEPD1	endonuclease/exonuclease/phosphatase family domain containing 1	80820	0.339483	1.2653	0.000179027	0.00298568	6.45884	6.75415
207754_at	RASSF8	Ras association domain family member 8	11228	0.339447	1.26527	0.00215225	0.0146638	4.93574	5.26441
235281_x_at	AHNAK	AHNAK nucleoprotein	79026	0.339354	1.26519	0.00124955	0.0102571	4.72759	5.04785
211838_x_at	PCDHA5	protocadherin alpha 5	56143	0.339354	1.26519	0.000101585	0.00210944	6.19057	6.52088
219407_s_at	LAMC3	laminin subunit gamma 3	10319	0.339272	1.26512	0.00609468	0.0294734	5.62542	5.97302
213232_at	FAM234B	family with sequence similarity 234 member B	57613	0.339252	1.2651	0.000168495	0.00289064	4.46208	4.82991
220082_at	PPP1R14D	protein phosphatase 1 regulatory inhibitor subunit 14D	54866	0.339186	1.26504	0.00168989	0.0125001	5.23275	5.52442
39705_at	SIN3B	SIN3 transcription regulator family member B	23309	0.339135	1.265	0.0013907	0.0109869	7.51487	7.83509
206097_at	SLC22A18AS	SLC22A18 antisense RNA	5003	0.338856	1.26475	0.00144098	0.0112391	6.96523	7.2911
210506_at	FUT7	fucosyltransferase 7	2529	0.33878	1.26469	0.00291803	0.0180072	5.26654	5.55049
204138_s_at	MZF1	myeloid zinc finger 1	7593	0.338772	1.26468	0.000140774	0.00257074	6.18197	6.52061
235935_at	LRRC73	leucine rich repeat containing 73	221424	0.338762	1.26467	0.00836425	0.0365574	5.31685	5.68493
230008_at	THSD7A	thrombospondin type 1 domain containing 7A	221981	0.338757	1.26467	0.00982228	0.0406905	5.74943	6.10174
216341_s_at	GNRHR	gonadotropin releasing hormone receptor	2798	0.33868	1.2646	0.000768947	0.00744599	3.97837	4.33055
230316_at	SEC14L2	SEC14 like lipid binding 2	23541	0.338672	1.26459	0.0010034	0.00888863	4.85646	5.29737
235741_at	PPIA	peptidylprolyl isomerase A	5478	0.338591	1.26452	0.00218278	0.0148146	7.13969	7.51708
207570_at	SHOX	short stature homeobox	6473	0.338451	1.2644	0.000987804	0.0088166	5.53784	5.89292
1552467_at	DSCR10	Down syndrome critical region 10	259234	0.338439	1.26439	0.000214886	0.00334555	7.69055	8.0562
216272_x_at	SYDE1	synapse defective Rho GTPase homolog 1	85360	0.338277	1.26425	0.000768307	0.00744377	8.29492	8.56908
234963_s_at	FA2H	fatty acid 2-hydroxylase	79152	0.338261	1.26423	0.000147398	0.00264663	5.26652	5.62974
233491_at	RPL26L1-AS1	RPL26L1 antisense RNA 1	100268168	0.33825	1.26422	0.00254886	0.0164552	4.07211	4.34988
1562674_at	LINC02806	long intergenic non-protein coding RNA 2806	284561	0.338238	1.26421	0.000264091	0.00381625	6.00379	6.3121
238582_at	CFAP410	cilia and flagella associated protein 410	755	0.338237	1.26421	0.000105354	0.00215551	5.94979	6.307
232650_at	MTRFR	mitochondrial translation release factor in rescue	91574	0.338083	1.26408	0.00185654	0.0133071	5.28748	5.63649
210569_s_at	SIGLEC9	sialic acid binding Ig like lectin 9	27180	0.337946	1.26396	0.0101802	0.0416589	5.4169	5.76882
229683_s_at	KCTD15	potassium channel tetramerization domain containing 15	79047	0.337935	1.26395	0.00303692	0.0184924	4.84279	5.2018
1553839_at	CCDC149	coiled-coil domain containing 149	91050	0.337891	1.26391	0.000328509	0.00437758	6.48221	6.8042
220006_at	EFCC1	EF-hand and coiled-coil domain containing 1	79825	0.337839	1.26386	0.00610648	0.0295122	6.60062	6.93778
216114_at	NCKIPSD	NCK interacting protein with SH3 domain	51517	0.33781	1.26384	5.72951e-05	0.00149457	6.35601	6.66985
230325_at	LINC01816	long intergenic non-protein coding RNA 1816	100133985	0.337782	1.26381	0.00899548	0.0383911	5.38512	5.73958
1568613_at	RSPH3	radial spoke head 3	83861	0.33778	1.26381	0.000167739	0.002881	9.09971	9.36982
217530_at	SLC34A1	solute carrier family 34 member 1	6569	0.337719	1.26376	0.000744524	0.00730168	5.84455	6.17071
1555546_a_at	POFUT2	protein O-fucosyltransferase 2	23275	0.337682	1.26372	0.00235506	0.0155812	6.80199	7.10099
206520_x_at	SIGLEC6	sialic acid binding Ig like lectin 6	946	0.337641	1.26369	0.000166601	0.00286895	6.08751	6.38029
212047_s_at	RNF167	ring finger protein 167	26001	0.33761	1.26366	0.00979032	0.040595	8.67209	9.04735
221436_s_at	CDCA3	cell division cycle associated 3	83461	0.3376	1.26365	0.000275234	0.00390463	6.68638	7.06061
213252_at	SH3PXD2A	SH3 and PX domains 2A	9644	0.337465	1.26353	1.9013e-05	0.000762124	5.31305	5.71155
239031_at	SSTR2	somatostatin receptor 2	6752	0.337432	1.26351	0.000499819	0.00566845	5.46221	5.79587
216230_x_at	SMPD1	sphingomyelin phosphodiesterase 1	6609	0.337364	1.26345	0.000844906	0.00792102	4.71926	5.05307
206849_at	GABRG2	gamma-aminobutyric acid type A receptor subunit gamma2	2566	0.337326	1.26341	8.8213e-05	0.00192999	4.42712	4.83195
228227_at	ITGB1BP1	integrin subunit beta 1 binding protein 1	9270	0.337315	1.2634	0.00301425	0.0183974	4.9893	5.28674
239145_at	ZNF414	zinc finger protein 414	84330	0.337164	1.26327	0.0114444	0.0451526	5.84706	6.17901
1560911_at	LINC02171	long intergenic non-protein coding RNA 2171	100133461	0.337048	1.26317	6.73291e-05	0.0016612	6.80267	7.09651
241918_at	ANO7	anoctamin 7	50636	0.336969	1.2631	0.0013284	0.0106527	7.07552	7.41259
235245_at	TMEM92	transmembrane protein 92	162461	0.336956	1.26309	0.000194189	0.00314214	6.02143	6.30098
216661_x_at	CYP2C9	cytochrome P450 family 2 subfamily C member 9	1559	0.336901	1.26304	0.00307429	0.0186535	5.80715	6.12966
230830_at	SLC51B	solute carrier family 51 subunit beta	123264	0.336728	1.26289	0.000626034	0.00653214	5.10548	5.43234
210227_at	DLGAP2	DLG associated protein 2	9228	0.336559	1.26274	0.000322693	0.00433815	3.60589	3.91898
1557158_s_at	KMT2C	lysine methyltransferase 2C	58508	0.336559	1.26274	8.98008e-05	0.00195181	4.40385	4.67943
206027_at	S100A3	S100 calcium binding protein A3	6274	0.336538	1.26272	0.000158123	0.00277807	6.25549	6.55217
215192_at	PMS2P4	PMS1 homolog 2, mismatch repair system component pseudogene 4	5382	0.336509	1.2627	0.00340201	0.0200285	4.26196	4.59004
207581_s_at	MAGEB4	MAGE family member B4	4115	0.336492	1.26268	0.000138121	0.00254372	4.44881	4.78563
211840_s_at	PDE4D	phosphodiesterase 4D	5144	0.336444	1.26264	0.000595269	0.00633242	4.65226	4.96552
239532_at	LOC102723904	uncharacterized LOC102723904	102723904	0.336372	1.26258	0.00648548	0.0307938	7.2845	7.56371
201283_s_at	TRAK1	trafficking kinesin protein 1	22906	0.336368	1.26257	7.25594e-05	0.00173681	4.44703	4.74156
202954_at	UBE2C	ubiquitin conjugating enzyme E2 C	11065	0.336361	1.26257	0.0032235	0.0192746	6.1502	6.48594
211512_s_at	OGFR	opioid growth factor receptor	11054	0.336331	1.26254	0.00463988	0.0246297	7.59546	7.90321
1561436_at	MARCHF10-DT	MARCHF10 divergent transcript	101927877	0.336228	1.26245	0.000354315	0.00457011	4.97094	5.30537
208323_s_at	ANXA13	annexin A13	312	0.33621	1.26244	0.00127619	0.0103864	5.02377	5.35941
236693_at	MIR124-2HG	MIR124-2 host gene	100130155	0.336188	1.26242	0.0113623	0.0449192	4.31249	4.65849
228713_s_at	HSD17B14	hydroxysteroid 17-beta dehydrogenase 14	51171	0.336173	1.2624	0.00943462	0.0395763	7.19532	7.53833
234191_at	BCL2L14	BCL2 like 14	79370	0.336077	1.26232	0.000147162	0.00264547	5.03019	5.35152
216417_x_at	HOXB9	homeobox B9	3219	0.335964	1.26222	0.000178829	0.00298512	4.67587	5.01087
220106_at	NPC1L1	NPC1 like intracellular cholesterol transporter 1	29881	0.335914	1.26218	0.000658195	0.00674318	5.34677	5.67869
1569737_a_at	CASKIN1	CASK interacting protein 1	57524	0.335833	1.26211	0.00123635	0.0101942	5.34988	5.70434
228958_at	ZNF19	zinc finger protein 19	7567	0.335831	1.2621	0.000679496	0.00687481	5.82342	6.19065
207311_at	DOC2B	double C2 domain beta	8447	0.335749	1.26203	0.00345473	0.0202452	6.6415	6.95045
1553499_s_at	SERPINA9	serpin family A member 9	327657	0.335616	1.26192	0.00753098	0.0340307	7.46869	7.85769
239254_at	CCDC40	coiled-coil domain containing 40	55036	0.335568	1.26187	0.000143879	0.00261126	5.93466	6.27873
235221_at	CBLN3	cerebellin 3 precursor	643866	0.335492	1.26181	0.00543952	0.0273527	5.51707	5.78977
220522_at	CRB1	crumbs cell polarity complex component 1	23418	0.335463	1.26178	9.90108e-05	0.00207014	5.30508	5.54241
229749_at	ANO4	anoctamin 4	121601	0.335461	1.26178	2.68142e-05	0.000934991	4.94426	5.24126
231514_at	C1orf94	chromosome 1 open reading frame 94	84970	0.335431	1.26175	0.00398393	0.0222445	6.94147	7.31462
229439_s_at	RBM47	RNA binding motif protein 47	54502	0.335415	1.26174	0.00125619	0.0102951	6.60716	6.96085
211876_x_at	PCDHGA11	protocadherin gamma subfamily A, 11	56105	0.335391	1.26172	0.00748385	0.0338854	4.91021	5.26808
242378_at	MYADML2	myeloid associated differentiation marker like 2	255275	0.335381	1.26171	0.00744969	0.0337878	5.34834	5.6743
207364_at	TEX28	testis expressed 28	1527	0.335374	1.2617	0.00289043	0.0178914	5.47242	5.84693
1560384_a_at	LOC101928658	uncharacterized LOC101928658	101928658	0.335345	1.26168	0.00557857	0.0277583	5.02248	5.39147
1560391_at	PIGL	phosphatidylinositol glycan anchor biosynthesis class L	9487	0.335319	1.26166	0.00368601	0.0211471	3.70419	4.06372
208111_at	AVPR2	arginine vasopressin receptor 2	554	0.335271	1.26161	0.00310355	0.0187831	5.61733	5.9638
215100_at	ADTRP	androgen dependent TFPI regulating protein	84830	0.335254	1.2616	0.000252187	0.00370799	4.74768	5.06282
228969_at	AGR2	anterior gradient 2, protein disulphide isomerase family member	10551	0.335223	1.26157	0.0101369	0.0415549	5.25299	5.54849
202517_at	CRMP1	collapsin response mediator protein 1	1400	0.33522	1.26157	0.00144648	0.0112766	7.04532	7.33792
223910_at	ERN2	endoplasmic reticulum to nucleus signaling 2	10595	0.334992	1.26137	0.00342531	0.0201202	7.36286	7.69894
218759_at	DVL2	dishevelled segment polarity protein 2	1856	0.334912	1.2613	0.00481639	0.0252334	7.30686	7.64102
239440_at	LOC100506858	uncharacterized LOC100506858	100506858	0.334746	1.26116	0.00291963	0.0180081	6.6697	7.00871
1552967_at	CBLL2	Cbl proto-oncogene like 2	158506	0.334723	1.26114	0.00611291	0.0295355	4.95081	5.24845
224537_at	PCDHGC5	protocadherin gamma subfamily C, 5	56097	0.33469	1.26111	0.0010325	0.009054	3.77083	4.10685
224111_x_at	KLF16	Kruppel like factor 16	83855	0.334612	1.26104	0.00163725	0.0122542	7.37662	7.73457
233923_at	ARHGAP42	Rho GTPase activating protein 42	143872	0.334503	1.26094	0.00107531	0.00929142	3.98559	4.37077
1554091_a_at	TIRAP	TIR domain containing adaptor protein	114609	0.334466	1.26091	0.00184841	0.0132697	7.50461	7.84107
217689_at	PTPN1	protein tyrosine phosphatase non-receptor type 1	5770	0.334383	1.26084	0.00172706	0.0126782	5.38431	5.74312
[truncated: 6,841 more rows]
