# Supplementary material for: Exploring the Regulation and Function of Rpl3l in the Development of Early-Onset Dilated Cardiomyopathy and Congestive Heart Failure Using Systems Genetics Approach
Source: Genes (Basel). 2023 Dec 29;15(1):53. doi: 10.3390/genes15010053 (PMC10815855; doi:10.3390/genes15010053)
Supplement: Supplementary file 1 [file genes-15-00053-s001.zip › Supplementary_File_S4_HumanPathways.xlsx]

## Sheet: KEGG_Pathways_DiffGenes_Human
GO ID	Description	GeneRatio	BgRatio	pvalue	p.adjust	geneID	Count
hsa04360	Axon guidance	103/3203	182/8159	1.29891e-06	0.000433836	PIK3CD/PAK4/NFATC3/SSH2/PPP3CA/EPHB1/PTCH1/MET/SEMA6A/KRAS/PARD3/PAK2/WNT4/NTNG1/EFNA2/EPHA8/SRC/RYK/EPHB2/CDC42/PPP3CC/SLIT1/GSK3B/ABLIM1/WNT5A/TRPC4/NFATC2/PAK6/GNAI1/ARHGEF12/PIK3CA/BMP7/CAMK2G/PLCG1/ABLIM2/SSH1/ROCK2/EFNA5/SRGAP1/SEMA6D/ROCK1/SEMA4G/DPYSL5/EPHB3/MYL5/SEMA7A/PIK3CB/PLXNB1/PPP3CB/SEMA6C/EPHA4/NFATC4/L1CAM/PDPK1/LIMK2/SEMA4F/BMPR1B/SEMA4C/PAK1/NGEF/NRP1/FYN/LRIG2/PTK2/ITGB1/ENAH…	103
hsa04010	MAPK signaling pathway	150/3203	294/8159	2.06921e-05	0.00303446	CACNG4/FLT1/NFATC3/FGFR2/EGFR/MAP3K4/PPP3CA/MAP4K4/MET/MAPK8IP2/TEK/CACNG8/INSR/CACNB2/KRAS/PAK2/EFNA2/ARRB1/SOS1/IGF1R/MAP3K2/MAP3K5/CACNA1D/CDC42/TNF/PPM1A/MAPK9/PPP3CC/NFATC1/CACNG5/ERBB4/NF1/RASGRP3/MAPK8/RPS6KA4/CACNB1/MAX/SOS2/PPP5C/FGFR1/TGFB1/MAPK7/NTRK2/EFNA5/CACNA1A/ERBB3/AKT2/DUSP7/CACNA2D3/RASGRF2/ELK4/RPS6KA5/MAPK12/CACNG6/IKBKG/CACNA1C/FGF17/CACNB4/ELK1/NLK/MAP3K8/FGF16/HSPA1L/TGFA/…	150
hsa04310	Wnt signaling pathway	93/3203	170/8159	2.72556e-05	0.00303446	VANGL1/SMAD4/NFATC3/PPP3CA/CTBP1/CSNK2A2/WNT4/CACYBP/LGR4/RYK/LRP6/CSNK1A1/SENP2/MAPK9/PPP3CC/NFATC1/GSK3B/WNT6/AXIN2/SMAD3/TCF7L2/WNT5A/NKD1/NFATC2/MAPK8/DAAM1/PLCB2/CREBBP/CAMK2G/ROCK2/CCND2/TLE1/FBXW11/FRAT1/WNT10B/ZNRF3/NLK/FOSL1/ROR1/CCN4/PRKCB/WNT1/PPP3CB/TLE3/AXIN1/FZD5/NFATC4/CUL1/WNT2B/SIAH1/DVL1/PRICKLE1/PRKACG/CER1/WNT2/FZD4/BTRC/CSNK2A1/PRKCG/CTNND2/RAC1/FZD2/LGR5/PRKACA/TLE4/TLE6/PSE…	93
hsa05223	Non-small cell lung cancer	45/3203	72/8159	5.2537e-05	0.00353368	PIK3CD/CDK6/EGFR/MET/KRAS/CASP9/E2F3/SOS1/EML4/PIK3CA/SOS2/PLCG1/RASSF5/KIF5B/RET/RARB/AKT2/STAT3/POLK/PIK3CB/CDKN2A/TGFA/RXRA/PRKCB/PDPK1/KIF5C/E2F2/ALK/PRKCG/STK4/ERBB2/E2F1/PRKCA/STAT5B/NRAS/EGF/AKT3/PIK3R3/KIF5A/RAF1/JAK3/GADD45G/GRB2/MAPK1/RXRG	45
hsa05168	Herpes simplex virus 1 infection	236/3203	495/8159	5.28994e-05	0.00353368	ZNF785/ZNF554/PIK3CD/SRSF1/BIRC3/STAT2/EIF2S1/ZNF552/ZNF471/ZNF250/ZNF431/ZNF33A/CASP9/MAVS/SRC/IFNAR1/TLR3/ZNF611/EIF2B5/ZNF25/BID/ZNF777/ZNF107/TNF/ZNF44/SRSF9/ZNF226/PML/NECTIN1/ZNF721/ZNF7/ZNF718/ZNF709/ZNF782/POU2F2/ZNF333/MTOR/ZNF101/ZNF846/ZNF621/ZNF569/CYCS/ZNF550/JAK1/PIK3CA/ZNF302/ZNF320/ITGB3/ZNF8/ZNF133/ZNF91/TAPBP/RBAK/AKT2/ZNF337/NECTIN2/ZNF677/IKBKE/ZNF248/APAF1/IFNA21/EIF2AK4/SRPK…	236
hsa04261	Adrenergic signaling in cardiomyocytes	82/3203	150/8159	8.27009e-05	0.00460369	CACNG4/PPP2R5C/CACNG8/CACNB2/PPP2R1B/CACNA1D/CREB5/PPP2R2C/CACNG5/ATP2B2/CACNB1/GNAI1/PLCB2/ADCY1/CAMK2G/RYR2/AKT2/ADRA1D/CACNA2D3/RPS6KA5/MAPK12/CACNG6/CACNA1C/PPP2CA/ADCY9/PPP2R2B/CREB3L2/ADCY7/CACNB4/PPP2R3B/SLC8A3/CACNG1/SLC8A2/ATP2B3/GNAQ/MYH6/ADCY8/SLC8A1/PIK3R6/PRKACG/PPP2R5E/PPP1CB/ADRB2/ATP1B3/CREB3L1/AGTR1/RAPGEF3/PRKACA/AGTR2/CACNG7/RAPGEF4/ADCY2/PRKCA/PLCB1/SCN1B/CACNB3/CALM1/PPP2R3A/…	82
hsa04919	Thyroid hormone signaling pathway	68/3203	121/8159	0.000107712	0.00513938	PIK3CD/NCOA3/NCOA1/KRAS/WNT4/CASP9/MED1/SRC/NOTCH2/MDM2/MED13/MED27/GSK3B/MED13L/MTOR/PLCB2/PIK3CA/CREBBP/PLCG1/ITGB3/AKT2/DIO2/PIK3CB/RXRA/PRKCB/RHEB/HDAC1/PDPK1/MYH6/MED4/PRKACG/TBC1D4/MED16/RCAN1/PFKFB2/THRA/PRKCG/ATP1B3/PLCD4/PRKACA/PLCD1/SLC16A2/PRKCA/THRB/PLCB1/PFKP/EP300/MYH7/SIN3A/NRAS/FXYD2/RCAN2/AKT3/PIK3R3/GATA4/NCOR1/NCOA2/ATP1B1/RAF1/ATP1B2/PFKM/DIO3/ESR1/KAT2B/SLCO1C1/MAPK1/RXRG/ATP…	68
hsa04150	mTOR signaling pathway	84/3203	156/8159	0.00013716	0.00572643	MIOS/PIK3CD/RRAGD/LPIN1/PTEN/FNIP1/INSR/KRAS/WNT4/RRAGC/LPIN2/FLCN/SOS1/SEH1L/IGF1R/LRP6/ATP6V1H/TNF/SLC38A9/SKP2/RPS6KB1/NPRL3/GSK3B/WNT6/WNT5A/MTOR/EIF4B/PIK3CA/ULK2/SOS2/CASTOR1/WDR59/GRB10/DEPTOR/AKT2/EIF4E/CLIP1/WNT10B/TSC1/STK11/PIK3CB/SESN2/ATP6V1C2/PRKCB/LAMTOR3/WNT1/FZD5/RHEB/PDPK1/LPIN3/WNT2B/PRKAA1/STRADB/DVL1/TNFRSF1A/WNT2/FZD4/CAB39/IKBKB/IRS1/PRKCG/RPS6/RPS6KA6/FZD2/PRKCA/WNT7B/RPS6…	84
hsa04520	Adherens junction	43/3203	71/8159	0.000216105	0.00801991	SMAD4/AFDN/EGFR/MET/CSNK2A2/INSR/PARD3/SSX2IP/SRC/TJP1/IGF1R/CDC42/NECTIN1/SMAD3/TCF7L2/PTPRM/YES1/CTNNA1/CREBBP/FGFR1/NECTIN2/NECTIN4/WASL/NLK/PTPRJ/TGFBR2/CSNK2A1/FYN/SNAI1/RAC1/PTPN1/ERBB2/WAS/RAC2/BAIAP2/MAP3K7/EP300/ACTN1/ACP1/LMO7/WASF2/FER/MAPK1	43
hsa05225	Hepatocellular carcinoma	88/3203	168/8159	0.000337452	0.0112709	SMAD4/PIK3CD/SHC3/CDK6/PTEN/EGFR/MET/KRAS/WNT4/PBRM1/SMARCE1/E2F3/SOS1/PHF10/SMARCA4/IGF1R/LRP6/CSNK1A1/RPS6KB1/GSK3B/WNT6/AXIN2/ARID1A/SMAD3/TCF7L2/WNT5A/MTOR/ARID1B/PIK3CA/SOS2/PLCG1/TGFB1/AKT2/FRAT1/GSTA3/ACTL6B/BCL2L1/WNT10B/POLK/ELK1/PIK3CB/CDKN2A/TERT/TGFA/PRKCB/WNT1/AXIN1/FZD5/SMARCD2/WNT2B/E2F2/DVL1/WNT2/SMARCD1/FZD4/TGFBR2/BRD7/PRKCG/ARID2/FZD2/GSTO2/GAB1/E2F1/PRKCA/WNT7B/APC/FRAT2/SMAD2…	88
hsa05224	Breast cancer	78/3203	147/8159	0.000429998	0.0126357	PIK3CD/SHC3/CDK6/PTEN/NCOA3/EGFR/NCOA1/KRAS/WNT4/E2F3/SOS1/NOTCH2/IGF1R/LRP6/CSNK1A1/RPS6KB1/DLL1/GSK3B/WNT6/AXIN2/TCF7L2/WNT5A/MTOR/JAG1/PIK3CA/DLL3/SOS2/FGFR1/AKT2/FRAT1/WNT10B/POLK/FGF17/FGF16/PIK3CB/WNT1/AXIN1/FZD5/FGF23/WNT2B/FGF10/FGF4/E2F2/DVL1/FGF22/WNT2/FZD4/HEY2/FGF9/FGF3/FZD2/DLL4/ERBB2/E2F1/TNFSF11/FGF21/FGF1/WNT7B/APC/FRAT2/NRAS/DVL2/EGF/FZD1/AKT3/WNT5B/PIK3R3/HES1/WNT7A/FGF20/RAF1/E…	78
hsa05205	Proteoglycans in cancer	104/3203	205/8159	0.000484797	0.0126357	DDX5/PIK3CD/EGFR/PTCH1/MET/KRAS/WNT4/TLR4/SRC/PDCD4/SOS1/MDM2/IGF1R/PPP1R12A/THBS1/CDC42/TNF/RPS6KB1/WNT6/ITGB5/ANK1/WNT5A/MTOR/EIF4B/ERBB4/CTTN/ANK3/ARHGEF12/PIK3CA/SOS2/FGFR1/CAMK2G/PLCG1/ITGB3/ROCK2/TIMP3/TGFB1/ERBB3/AKT2/PLAU/STAT3/ROCK1/MAPK12/IHH/VAV2/HOXD10/WNT10B/ELK1/PIK3CB/PRKCB/WNT1/TFAP4/DROSHA/FZD5/PDPK1/WNT2B/PAK1/PRKACG/PLAUR/WNT2/NUDT16L1/FZD4/FAS/COL1A1/PPP1CB/PTK2/PRKCG/ITGB1/EZ…	104
hsa04140	Autophagy - animal	75/3203	141/8159	0.000499642	0.0126357	PIK3CD/RRAGD/STX17/CFLAR/PTEN/EIF2S1/SMCR8/RAB1A/AMBRA1/KRAS/RRAGC/DAPK1/PIK3C3/IGF1R/ATG2B/WIPI2/ATG9B/MAPK9/RPS6KB1/ATG10/RB1CC1/ERN1/MTMR4/LAMP1/MTMR3/MTOR/PRKCQ/MAPK8/PIK3CA/ULK2/ATG12/DEPTOR/AKT2/SUPT20H/EIF2AK4/PPP2CA/BCL2L1/TSC1/STK11/PIK3CB/RUBCN/RHEB/EIF2AK3/PDPK1/WDR41/VAMP8/UVRAG/TANK/PRKAA1/PRKACG/IRS1/ATG5/IRS4/PRKACA/CTSL/ATG3/MAP3K7/MAP1LC3B2/NRAS/MTMR14/AKT3/ATG101/PIK3R3/PIK3R4/S…	75
hsa05211	Renal cell carcinoma	41/3203	69/8159	0.00052964	0.0126357	PIK3CD/PAK4/ARNT/MET/KRAS/PAK2/FLCN/SOS1/FH/CDC42/EGLN1/ETS1/PAK6/PIK3CA/CREBBP/SOS2/TGFB1/AKT2/ARNT2/PIK3CB/TGFA/CUL2/PAK1/CRKL/RAC1/PAK3/GAB1/RAP1A/TFE3/EP300/NRAS/AKT3/PIK3R3/RAF1/VEGFA/EPAS1/ELOC/PDGFB/GRB2/MAPK1/VHL	41
hsa04630	JAK-STAT signaling pathway	84/3203	162/8159	0.000692173	0.0144241	IL6R/IL13RA1/PIK3CD/PIAS2/STAT2/EGFR/PTPN2/IFNAR1/SOS1/SOCS7/GH1/MTOR/CSF2/CSF2RA/JAK1/PIK3CA/CREBBP/SOS2/EPOR/PIAS4/CCND2/PRLR/MCL1/SOCS6/LIFR/AKT2/STAT3/STAM2/OSMR/IFNA21/IFNL1/IL20RA/IL20/BCL2L1/IFNA17/LEPR/IL11RA/PIK3CB/IL15/IFNL2/IFNLR1/IFNA13/IL27RA/CSH2/CSF2RB/IL4/IFNA10/IL2RG/STAT6/IL9R/IL7R/SOCS3/SOCS5/IL12RB1/IL23A/EPO/STAT5B/EP300/CSF3/IL22/IFNGR1/AOX1/IFNA4/EGF/AKT3/PIK3R3/IFNB1/CCND3…	84
hsa05161	Hepatitis B	84/3203	162/8159	0.000692173	0.0144241	SMAD4/PIK3CD/NFATC3/STAT2/BIRC5/KRAS/TLR4/CASP9/MAVS/CDK2/E2F3/SRC/IFNAR1/TLR3/SOS1/CASP10/BID/TNF/MAPK9/CREB5/NFATC1/SMAD3/NFATC2/MAPK8/CYCS/JAK1/PIK3CA/CREBBP/SOS2/TGFB1/AKT2/STAT3/IKBKE/APAF1/IFNA21/MAPK12/IKBKG/YWHAZ/CREB3L2/IFNA17/ELK1/PIK3CB/PRKCB/IFNA13/NFATC4/TAB2/SLC10A1/E2F2/IRAK1/IFNA10/TGFBR2/FAS/IKBKB/STAT6/PRKCG/MAP3K1/CCNA1/CREB3L1/TIRAP/VDAC3/E2F1/TRAF3/PRKCA/FADD/MAP3K7/STAT5B/DD…	84
hsa05226	Gastric cancer	78/3203	149/8159	0.000734162	0.0144241	SMAD4/PIK3CD/SHC3/FGFR2/EGFR/MET/KRAS/WNT4/CDK2/E2F3/SOS1/LRP6/CSNK1A1/RPS6KB1/GSK3B/WNT6/AXIN2/SMAD3/TCF7L2/WNT5A/MTOR/PIK3CA/CTNNA1/SOS2/TGFB1/RARB/AKT2/FRAT1/WNT10B/POLK/FGF17/FGF16/PIK3CB/TERT/RXRA/WNT1/CDX2/AXIN1/FZD5/FGF23/WNT2B/FGF10/FGF4/E2F2/DVL1/FGF22/WNT2/FZD4/TGFBR2/FGF9/FGF3/FZD2/ERBB2/GAB1/E2F1/FGF21/FGF1/WNT7B/MUC2/APC/FRAT2/SMAD2/NRAS/DVL2/EGF/FZD1/AKT3/WNT5B/PIK3R3/WNT7A/FGF20/RA…	78
hsa04728	Dopaminergic synapse	70/3203	132/8159	0.000846561	0.0157084	KCNJ5/GNAL/PPP3CA/PPP2R5C/GNG4/ARRB1/PPP2R1B/CACNA1D/MAPK9/CREB5/GNAO1/PPP3CC/GSK3B/PPP2R2C/MAPK8/GNB5/GNB4/GNAI1/PLCB2/CAMK2G/DRD2/KIF5B/GNG2/CACNA1A/AKT2/MAPK12/CACNA1C/PPP2CA/GRIA1/PPP2R2B/CREB3L2/COMT/PPP2R3B/DRD5/PRKCB/GNG13/PPP3CB/GNAQ/KIF5C/PPP1R1B/GNB1/KCNJ9/PRKACG/PPP2R5E/PPP1CB/PRKCG/DRD1/CREB3L1/PRKACA/GRIA3/PRKCA/GSK3A/CLOCK/PLCB1/CALM1/PPP2R3A/CAMK2B/MAPK14/PPP1CC/AKT3/CALML4/GNG5/KC…	70
hsa04012	ErbB signaling pathway	48/3203	85/8159	0.000923881	0.0162409	PIK3CD/SHC3/PAK4/EGFR/KRAS/PAK2/SRC/SOS1/MAPK9/NRG1/RPS6KB1/GSK3B/MTOR/ERBB4/PAK6/MAPK8/PIK3CA/SOS2/CAMK2G/PLCG1/ERBB3/AKT2/ELK1/PIK3CB/TGFA/PRKCB/AREG/PAK1/PTK2/PRKCG/BTC/CRKL/PAK3/ERBB2/GAB1/PRKCA/STAT5B/NRAS/CAMK2B/NCK2/EGF/AKT3/PIK3R3/NCK1/RAF1/MAP2K7/GRB2/MAPK1	48
hsa01521	EGFR tyrosine kinase inhibitor resistance	45/3203	79/8159	0.00103165	0.0165213	IL6R/PIK3CD/SHC3/FGFR2/PTEN/EGFR/MET/KRAS/SRC/SOS1/IGF1R/NRG1/RPS6KB1/GSK3B/AXL/MTOR/NF1/JAK1/PIK3CA/SOS2/PLCG1/BCL2L11/ERBB3/AKT2/EIF4E/STAT3/BCL2L1/PIK3CB/TGFA/PRKCB/PRKCG/RPS6/ERBB2/GAB1/PRKCA/EIF4E2/NRAS/EGF/AKT3/PIK3R3/RAF1/VEGFA/PDGFB/GRB2/MAPK1	45
hsa04390	Hippo signaling pathway	81/3203	157/8159	0.00103876	0.0165213	SMAD4/BIRC3/BIRC5/PARD3/WNT4/YAP1/TEAD1/AJUBA/PPP2R1B/LIMD1/WWC1/GSK3B/WNT6/AXIN2/SMAD3/PPP2R2C/TCF7L2/LATS2/WNT5A/TEAD2/NF2/NKD1/SAV1/CTNNA1/BMP7/MOB1A/CCND2/TGFB1/FRMD6/FBXW11/MOB1B/PPP2CA/PALS1/YWHAZ/PPP2R2B/WNT10B/PATJ/WNT1/DLG5/AXIN1/FZD5/CRB1/WNT2B/BMPR1B/AREG/BMP6/DVL1/BMP5/TP73/LLGL1/WNT2/FRMD1/FZD4/TGFBR2/SOX2/BTRC/PPP1CB/CSNK1D/GDF5/FZD2/TP53BP2/PARD6B/GLI2/FGF1/BIRC2/WNT7B/APC/SMAD2/WW…	81
hsa04330	Notch signaling pathway	35/3203	59/8159	0.00138424	0.020436	CTBP1/APH1B/RBPJ/NOTCH2/ADAM17/DLL1/JAG1/DLL3/CREBBP/TLE1/DTX3/DTX3L/PSEN2/MAML2/TLE3/HDAC1/MFNG/DVL1/HEY2/SNW1/NUMBL/DLL4/TLE4/TLE6/PSEN1/MAML1/PTCRA/EP300/DTX2/ATXN1/DVL2/HES1/APH1A/KAT2B/RBPJL	35
hsa04014	Ras signaling pathway	115/3203	235/8159	0.00140727	0.020436	PIK3CD/SHC3/PAK4/ARF6/AFDN/FLT1/FGFR2/EGFR/PLD1/MET/TEK/RASAL2/INSR/GNG4/KRAS/PAK2/EFNA2/EXOC2/SOS1/BRAP/GRIN1/IGF1R/CDC42/MAPK9/RALBP1/KSR1/ETS1/NF1/PAK6/RASGRP3/MAPK8/GNB5/GNB4/PIK3CA/SOS2/SYNGAP1/FGFR1/PLCG1/RASSF5/NTRK2/EFNA5/GNG2/AKT2/RAB5C/ETS2/RASGRF2/IKBKG/BCL2L1/FGF17/ELK1/FGF16/PIK3CB/TGFA/PRKCB/GNG13/PLA1A/RASGRF1/RASGRP2/FGF23/FGF10/FGF4/PLA2G3/RALA/PAK1/GNB1/FGF22/PRKACG/IKBKB/FGF9/C…	115
hsa04921	Oxytocin signaling pathway	79/3203	154/8159	0.00147219	0.0204879	CACNG4/KCNJ5/NFATC3/EGFR/PPP3CA/CACNG8/CACNB2/KRAS/SRC/EEF2K/CACNA1D/PPP1R12A/GNAO1/PPP3CC/NFATC1/CACNG5/NFATC2/CACNB1/GNAI1/PLCB2/ADCY1/CAMK2G/ROCK2/MYLK3/MAPK7/RYR2/ROCK1/CACNA2D3/OXT/GUCY1A1/CACNG6/CACNA1C/ADCY9/MYLK/ADCY7/CACNB4/ELK1/CACNG1/PRKCB/PPP3CB/NFATC4/GNAQ/PRKAG2/ADCY8/PRKAA1/PRKAB2/PIK3R6/KCNJ9/MYLK2/PRKACG/MEF2C/RCAN1/PPP1CB/PRKCG/MYLK4/PRKACA/CACNG7/ADCY2/PRKCA/PLCB1/TRPM2/CACNB3/…	79
hsa04151	PI3K-Akt signaling pathway	166/3203	354/8159	0.00169713	0.021323	IL6R/ITGA6/PIK3CD/CDK6/FLT1/FGFR2/PTEN/EGFR/LPAR5/MET/PPP2R5C/TEK/INSR/GNG4/KRAS/EFNA2/TLR4/CASP9/CDK2/IFNAR1/SOS1/ITGB4/MDM2/IGF1R/PPP2R1B/THBS1/CREB5/RPS6KB1/GSK3B/ITGB5/TNR/PPP2R2C/COL4A4/GH1/MTOR/EIF4B/ERBB4/COL9A2/LAMA3/GNB5/GNB4/JAK1/PIK3CA/ITGA9/SOS2/FGFR1/EPOR/BCL2L11/ITGB3/CCND2/PRLR/MCL1/NTRK2/EFNA5/G6PC3/GNG2/ERBB3/AKT2/EIF4E/OSMR/IFNA21/LAMA4/PKN3/IKBKG/PPP2CA/SYK/YWHAZ/PPP2R2B/BCL2L1…	166
hsa05160	Hepatitis C	80/3203	157/8159	0.00176581	0.021323	PIK3CD/CDK6/CFLAR/STAT2/EIF2S1/EGFR/PPARA/CLDN19/KRAS/CASP9/MAVS/CDK2/E2F3/IFNAR1/TLR3/SOS1/SCARB1/PPP2R1B/BID/TNF/GSK3B/PPP2R2C/CYCS/JAK1/PIK3CA/SOS2/PSME3/AKT2/STAT3/IKBKE/APAF1/IFNA21/EIF2AK4/CLDN1/IKBKG/PPP2CA/YWHAZ/PPP2R2B/IFNA17/PIK3CB/RXRA/OAS2/IFNA13/EIF2AK3/E2F2/TNFRSF1A/IFNA10/EIF2AK2/FAS/IKBKB/CLDN15/SOCS3/RNASEL/CLDN6/E2F1/TRAF3/FADD/CASP8/NRAS/CLDN14/IFNA4/FASLG/EGF/AKT3/PIK3R3/CLDN3…	80
hsa05165	Human papillomavirus infection	156/3203	331/8159	0.00178461	0.021323	ITGA6/PIK3CD/CDK6/PTEN/STAT2/ATP6V0E1/EGFR/PPP2R5C/KRAS/PARD3/WNT4/CDK2/IFNAR1/ATR/TLR3/SOS1/RBPJ/ITGB4/NOTCH2/MDM2/PPP2R1B/THBS1/CDC42/ATP6V1H/CSNK1A1/TNF/CREB5/RPS6KB1/GSK3B/WNT6/AXIN2/ITGB5/TNR/PPP2R2C/TCF7L2/WNT5A/COL4A4/MTOR/NFX1/ATP6V0A2/COL9A2/LAMA3/UBE3A/JAG1/JAK1/PIK3CA/ITGA9/CREBBP/SOS2/ITGB3/CCND2/RBL1/AKT2/IKBKE/IFNA21/LAMA4/IKBKG/PPP2CA/PALS1/PPP2R2B/CREB3L2/WNT10B/TSC1/IFNA17/PPP2R3…	156
hsa04810	Regulation of actin cytoskeleton	107/3203	218/8159	0.00178756	0.021323	ARHGAP35/ITGA6/PIK3CD/PAK4/GNA13/FGFR2/SSH2/ARPC5/EGFR/LPAR5/KRAS/PAK2/PIKFYVE/SRC/NCKAP1L/MYH14/SOS1/ITGB4/PPP1R12A/CDC42/ARPC5L/ITGB5/ARHGEF7/PAK6/ARHGEF12/PIK3CA/ITGA9/SOS2/FGFR1/ITGB3/DIAPH2/SSH1/ROCK2/MYLK3/ACTR3/ROCK1/ABI2/WASL/VAV2/FGF17/MYLK/MYL5/LPAR1/FGF16/PIK3CB/MYL10/LIMK2/FGF23/FGF10/FGF4/ARHGEF4/ITGA3/PAK1/FGF22/MYLK2/PIP4K2C/GNA12/DIAPH1/PPP1CB/FGF9/PTK2/ITGB1/EZR/ENAH/IQGAP2/FGF3/…	107
hsa05170	Human immunodeficiency virus 1 infection	104/3203	212/8159	0.0021022	0.0242115	PIK3CD/PAK4/NFATC3/PPP3CA/CUL4B/GNG4/KRAS/PAK2/TLR4/CASP9/SAMHD1/ATR/BID/TNF/MAPK9/RPS6KB1/GNAO1/PPP3CC/NFATC1/MTOR/NFATC2/PAK6/MAPK8/CDK1/GNB5/CYCS/GNB4/CUL4A/GNAI1/PIK3CA/PLCG1/CUL5/FBXW11/TAPBP/GNG2/AKT2/IFNA21/MAPK12/IKBKG/BCL2L1/IFNA17/PIK3CB/PRKCB/GNG13/CD4/PPP3CB/IFNA13/NFATC4/TAB2/LIMK2/GNAQ/CUL1/CDC25C/PAK1/AP1M2/GNB1/TNFRSF1A/IRAK1/IFNA10/FAS/BTRC/AP1G1/IKBKB/PTK2/PRKCG/CRKL/RAC1/TNFRSF…	104
hsa05417	Lipid and atherosclerosis	105/3203	215/8159	0.00241221	0.0261409	PIK3CD/NFATC3/NOX1/EIF2S1/PPP3CA/KRAS/TLR4/CASP9/SRC/CYP2A6/TNFRSF10B/BID/MAP3K5/CDC42/TNF/MAPK9/PPP3CC/NFATC1/GSK3B/ERN1/ICAM1/POU2F2/ABCG1/NFATC2/MAPK8/CYCS/CASP1/PLCB2/PIK3CA/HSPD1/CAMK2G/PLCG1/ROCK2/CYP2C9/ATF6/AKT2/CD36/STAT3/IKBKE/APAF1/IFNA21/MAPK12/IKBKG/VAV2/SOD2/BCL2L1/IFNA17/CCL5/PIK3CB/HSPA1L/RXRA/PPP3CB/IFNA13/TAB2/EIF2AK3/PDPK1/CASP6/AGER/TANK/TNFRSF1A/IRAK1/IFNA10/FAS/IKBKB/LBP/PTK…	105
hsa05166	Human T-cell leukemia virus 1 infection	108/3203	222/8159	0.00247586	0.0261409	SMAD4/PIK3CD/NFATC3/ANAPC4/PTEN/TCF3/CDC16/PPP3CA/KRAS/CDK2/E2F3/CRTC1/ATR/TNF/MAPK9/CREB5/PPP3CC/NFATC1/NFYB/SMAD3/CDC27/LTBR/ICAM1/ETS1/NFATC2/MAPK8/CSF2/JAK1/PIK3CA/ADCY1/CREBBP/CCND2/ESPL1/TGFB1/CANX/AKT2/ETS2/ELK4/TRRAP/IKBKG/ADCY9/BCL2L1/TNFRSF13C/CREB3L2/ADCY7/ELK1/FOSL1/PIK3CB/CDKN2A/TERT/HLA-DOB/IL15/CD4/PPP3CB/NFATC4/ADCY8/XIAP/E2F2/TNFRSF1A/PRKACG/LCK/TBPL1/TGFBR2/IL2RG/NRP1/CDC23/IKBK…	108
hsa04916	Melanogenesis	54/3203	101/8159	0.00250452	0.0261409	KRAS/WNT4/GNAO1/GSK3B/WNT6/TCF7L2/WNT5A/GNAI1/PLCB2/ADCY1/CREBBP/CAMK2G/EDN1/TYR/ADCY9/CREB3L2/WNT10B/ADCY7/PRKCB/WNT1/FZD5/GNAQ/WNT2B/ADCY8/DVL1/DCT/PRKACG/WNT2/FZD4/PRKCG/MITF/CREB3L1/FZD2/PRKACA/ADCY2/PRKCA/WNT7B/PLCB1/EP300/CALM1/NRAS/CAMK2B/DVL2/FZD1/WNT5B/CALML4/WNT7A/EDNRB/CALML3/RAF1/GNAI3/CREB1/FZD3/MAPK1	54
hsa04713	Circadian entrainment	52/3203	97/8159	0.00276741	0.027173	KCNJ5/GNG4/GRIN1/NOS1/CACNA1D/GRIN2D/GNAO1/GNB5/GNB4/GNAI1/PLCB2/ADCY1/CAMK2G/GNG2/RYR2/RPS6KA5/GUCY1A1/CACNA1C/GRIA1/ADCY9/PRKG2/ADCY7/PRKCB/GNG13/GNAQ/ADCY8/GNB1/KCNJ9/PRKACG/PRKCG/GRIN2C/PRKACA/GRIA3/ADCY2/PRKCA/CACNA1H/PER3/PLCB1/CALM1/CAMK2B/CALML4/GNG5/KCNJ6/GNG12/CALML3/ADCY10/ADCYAP1/GNAI3/CREB1/RASD1/GRIA4/MAPK1	52
hsa05163	Human cytomegalovirus infection	109/3203	225/8159	0.00281988	0.027173	IL6R/PIK3CD/CDK6/GNA13/NFATC3/EGFR/PPP3CA/GNG4/KRAS/CASP9/E2F3/SRC/SOS1/MDM2/BID/TNF/CREB5/RPS6KB1/GNAO1/PPP3CC/NFATC1/GSK3B/MTOR/NFATC2/GNB5/CYCS/GNB4/GNAI1/JAK1/PLCB2/ARHGEF12/PIK3CA/ADCY1/SOS2/ITGB3/ROCK2/TAPBP/GNG2/AKT2/STAT3/ROCK1/IFNA21/MAPK12/IKBKG/ADCY9/CREB3L2/TSC1/IFNA17/CCL5/ADCY7/ELK1/PIK3CB/CDKN2A/PRKCB/GNG13/PPP3CB/IFNA13/NFATC4/RHEB/GNAQ/ADCY8/E2F2/GNB1/TNFRSF1A/PRKACG/GNA12/IFNA10…	109
hsa04935	Growth hormone synthesis, secretion and action	62/3203	119/8159	0.00284747	0.027173	PIK3CD/SHC3/KRAS/SOS1/CACNA1D/MAPK9/CREB5/GSK3B/GHRHR/SSTR2/GH1/MTOR/MAPK8/GNAI1/PLCB2/PIK3CA/ADCY1/CREBBP/SOS2/PLCG1/AKT2/STAT3/MAPK12/CACNA1C/ADCY9/CREB3L2/ADCY7/PIK3CB/PRKCB/GNAQ/CSH2/ADCY8/PRKACG/SSTR3/IRS1/PTK2/PRKCG/MAP3K1/CREB3L1/CRKL/SOCS3/IRS4/PRKACA/ADCY2/PRKCA/PLCB1/STAT5B/EP300/NRAS/MAPK14/AKT3/PIK3R3/ADCY10/RAF1/SOCS1/SST/GNAI3/CREB1/IGFALS/GRB2/MAPK1/GHR	62
hsa04660	T cell receptor signaling pathway	55/3203	104/8159	0.00315048	0.0287845	PIK3CD/PAK4/NFATC3/PPP3CA/LCP2/KRAS/PAK2/SOS1/CDC42/CTLA4/TNF/MAPK9/PPP3CC/NFATC1/GSK3B/PRKCQ/NFATC2/PAK6/MAPK8/CSF2/PIK3CA/SOS2/PLCG1/MALT1/AKT2/MAPK12/IKBKG/VAV2/MAP3K8/PIK3CB/CD4/PPP3CB/PDPK1/PAK1/CD8B/IL4/LCK/IKBKB/FYN/PAK3/CD3E/CD3G/MAP3K7/NRAS/NCK2/MAPK14/AKT3/PIK3R3/CD3D/NCK1/RAF1/MAP2K7/GRB2/MAPK1/GRAP2	55
hsa04141	Protein processing in endoplasmic reticulum	85/3203	171/8159	0.00323759	0.0287845	SEC62/DNAJC10/PDIA4/EIF2S1/EDEM3/RAD23B/DNAJC5/PRKCSH/NGLY1/DNAJC5B/SEL1L/UGGT1/MAP3K5/SEC63/MAPK9/UBE2D2/ERN1/NSFL1C/AMFR/MAPK8/SSR3/UBE2D3/SEC61A2/PDIA6/UBQLN1/UBE2J1/UBE2G2/CANX/ATF6/ATXN3/DERL1/UBE4B/EIF2AK4/SAR1B/MAN1C1/HSPA1L/UBE2G1/PLAA/EIF2AK3/SYVN1/SAR1A/MBTPS1/CUL1/ERO1B/UBXN2A/GANAB/SEC61G/UBQLN4/DNAJC3/EIF2AK2/SIL1/HSPH1/ERLEC1/CAPN2/RPN1/PDIA3/DNAJC5G/MARCHF6/DDOST/DNAJB12/HERPUD1/DN…	85
hsa05212	Pancreatic cancer	42/3203	76/8159	0.00327489	0.0287845	SMAD4/PIK3CD/CDK6/EGFR/PLD1/KRAS/CASP9/E2F3/CDC42/MAPK9/RPS6KB1/RALBP1/SMAD3/MTOR/MAPK8/JAK1/PIK3CA/TGFB1/AKT2/STAT3/IKBKG/BCL2L1/POLK/PIK3CB/CDKN2A/TGFA/RALA/E2F2/TGFBR2/IKBKB/RAC1/ERBB2/E2F1/RAC2/SMAD2/EGF/AKT3/PIK3R3/RAF1/VEGFA/GADD45G/MAPK1	42
hsa04530	Tight junction	84/3203	169/8159	0.0034193	0.0292832	AFDN/JAM2/ARPC5/CLDN19/PARD3/AMOTL1/SRC/MYH14/TJP1/PPP2R1B/MAP3K5/CACNA1D/CDC42/MAPK9/ARPC5L/YBX3/PPP2R2C/RAPGEF6/NF2/NEDD4L/CTTN/MAPK8/PRKCE/ROCK2/ACTR3/EPB41L4B/MARVELD3/ROCK1/TJP2/WHAMM/CLDN1/PPP2CA/PALS1/PPP2R2B/STK11/PATJ/CD1A/PRKAG2/PRKAA1/PRKAB2/PRKACG/F11R/LLGL1/CLDN15/MAGI1/MICALL2/ITGB1/EZR/MAP3K1/HCLS1/RAC1/CD1B/PRKACA/ERBB2/TJP3/CLDN6/PARD6B/WAS/RAP1A/MPP4/ARHGEF2/SYMPK/ACTR3C/CLDN14/…	84
hsa04510	Focal adhesion	98/3203	201/8159	0.00351964	0.029389	ARHGAP35/ITGA6/PIK3CD/SHC3/PAK4/FLT1/BIRC3/PTEN/EGFR/MET/PAK2/SRC/PARVA/SOS1/ITGB4/IGF1R/PPP1R12A/THBS1/CDC42/MAPK9/GSK3B/ITGB5/TNR/COL4A4/PAK6/COL9A2/MAPK8/LAMA3/PIK3CA/ITGA9/SOS2/ITGB3/ROCK2/CCND2/MYLK3/AKT2/ROCK1/LAMA4/VAV2/MYLK/MYL5/ELK1/PIK3CB/VWF/PRKCB/COL2A1/RASGRF1/MYL10/PDPK1/XIAP/ITGA3/PAK1/MYLK2/DIAPH1/COL1A1/FYN/PPP1CB/PTK2/PRKCG/ITGB1/CRKL/RAC1/PAK3/CAPN2/MYLK4/ERBB2/ZYX/PRKCA/RAP1A/…	98
hsa04022	cGMP-PKG signaling pathway	83/3203	167/8159	0.00361132	0.029419	GNA13/NFATC3/PPP3CA/INSR/MEF2D/PDE5A/CACNA1D/PPP1R12A/CREB5/PPP3CC/NFATC1/NFATC2/ATP2B2/PRKCE/GNAI1/PLCB2/ADCY1/ROCK2/MYLK3/PDE3B/MEF2A/AKT2/ADRA1D/ROCK1/GUCY1A1/CACNA1C/ADCY9/PRKG2/CREB3L2/MYLK/ADCY7/SLC8A3/SLC8A2/PPP3CB/ATP2B3/NFATC4/GNAQ/MYH6/ADCY8/SLC8A1/PIK3R6/MYLK2/GNA12/MEF2C/KCNMB1/IRS1/PPP1CB/ADRB2/ATP1B3/CREB3L1/AGTR1/IRS4/MYLK4/VDAC3/SRF/KCNMA1/ADCY2/ADRB3/PLCB1/KCNMB3/KCNJ8/CALM1/MYH7…	83
hsa00562	Inositol phosphate metabolism	40/3203	73/8159	0.00495171	0.0393411	SYNJ2/PIK3CD/MTMR1/PTEN/PIKFYVE/PIK3C3/SYNJ1/ITPKB/MTMR4/MTMR3/PLCB2/PIK3CA/PLCG1/PIK3CB/PIK3C2B/MTMR6/ITPKA/IMPA2/PIP4K2C/OCRL/PI4K2A/MTM1/PIK3C2G/PIK3C2A/INPPL1/MTMR7/PLCD4/PLCD1/ALDH6A1/FIG4/PLCB1/INPP5A/MTMR14/INPP4A/MIOX/PIP5K1A/PIK3CG/PIP4K2A/PLCH1/INPP4B	40
hsa03013	Nucleocytoplasmic transport	56/3203	108/8159	0.00506487	0.0393411	IPO5/PNN/KPNA1/NDC1/AHCTF1/KPNA6/NUP43/SEH1L/SRRM1/TNPO3/CSE1L/PHAX/SENP2/NUP54/KPNB1/XPOT/THOC2/KPNA2/TNPO2/UPF2/RANBP2/KPNA4/NXF3/RAE1/CASC3/IPO7/NUP58/NUP50/TMEM33/UPF3B/NCBP2/GLE1/RAN/NUP107/NUP98/THOC1/IPO11/NUP88/NUP214/NUP210L/DDX19A/XPO7/IPO8/NUP160/SAP18/THOC7/TNPO1/NUP93/SUMO1/UPF3A/RANGAP1/MAGOH/PYM1/THOC6/XPO1/TPR	56
hsa04120	Ubiquitin mediated proteolysis	71/3203	142/8159	0.00564686	0.0428648	PIAS2/UBE2K/BIRC3/ANAPC4/CDC16/CUL4B/ITCH/SMURF2/UBE3C/MDM2/SKP2/PML/UBE2Q1/UBE2D2/UBA6/CDC27/WWP1/NEDD4L/UBE3A/UBE2D3/CUL4A/UBE2B/HERC4/UBE3B/RPS27A/UBE2J1/PIAS4/CUL5/UBE2G2/FBXW11/SMURF1/UBE4B/PPIL2/UBE4A/COP1/UBE2G1/SYVN1/HERC2/CUL1/CUL3/SIAH1/CUL2/UBE2H/XIAP/CUL7/BTRC/HERC1/FANCL/CDC23/FBXW7/UBE2F/ANAPC5/TRIP12/MAP3K1/SOCS3/UBOX5/AIRE/BIRC2/UBE2C/ANAPC1/WWP2/PRKN/UBE2QL1/PIAS1/ANAPC7/SOCS1/UB…	71
hsa05032	Morphine addiction	48/3203	91/8159	0.00596514	0.0442746	KCNJ5/GRK5/GNG4/ARRB1/PDE7A/GABBR2/PDE4A/GNAO1/GNB5/GNB4/GNAI1/ADCY1/PDE3B/GNG2/CACNA1A/GABRR2/GABRQ/ADCY9/ADCY7/PRKCB/GNG13/GABRG2/OPRM1/PDE11A/ADCY8/GABRA4/PDE1B/GNB1/KCNJ9/PRKACG/PDE4D/PRKCG/GABRA1/DRD1/GRK2/PDE8A/PDE4B/PRKACA/GRK6/ADCY2/PRKCA/GNG5/KCNJ6/GNG12/GABBR1/GNAI3/PDE10A/PDE7B	48
hsa04550	Signaling pathways regulating pluripotency of stem cells	71/3203	143/8159	0.00697802	0.0495884	INHBC/PCGF5/SMAD4/PCGF3/PIK3CD/ACVR1B/FGFR2/TCF3/KRAS/WNT4/JARID2/RIF1/ZFHX3/IGF1R/GSK3B/WNT6/AXIN2/SMAD3/WNT5A/TBX3/JAK1/PIK3CA/FGFR1/LIFR/AKT2/PCGF2/STAT3/MAPK12/OTX1/WNT10B/PIK3CB/WNT1/AXIN1/FZD5/WNT2B/BMPR1B/REST/DVL1/NODAL/WNT2/FZD4/SOX2/HOXB1/DUSP9/KLF4/KAT6A/FZD2/WNT7B/APC/LEFTY2/SMAD2/NRAS/MAPK14/DVL2/POU5F1B/FZD1/AKT3/PAX6/WNT5B/PIK3R3/SMAD5/WNT7A/RAF1/JAK3/INHBA/FGFR4/FZD3/GRB2/MAPK1/IL…	71
hsa05017	Spinocerebellar ataxia	71/3203	143/8159	0.00697802	0.0495884	PIK3CD/NFYA/AMBRA1/PSMD11/OPA1/PIK3C3/KCND3/RBPJ/GRIN1/ATG2B/WIPI2/MAP3K5/MAPK9/GRIN2D/RB1CC1/ERN1/PSMD12/PSMB4/MTOR/MAPK8/CYCS/PLCB2/PIK3CA/ULK2/PUM2/ATXN3/CACNA1A/AKT2/RORA/GRIA1/KCNC3/PIK3CB/PRKCB/SEM1/GNAQ/PSMD2/PSMD7/TBPL1/PRKCG/TBP/GRIN2C/PSMB2/NOP56/VDAC3/GRIA3/PRKCA/TWNK/PSMD9/ATXN2L/PSMB7/PLCB1/FGF14/ATXN1/AFG3L2/AKT3/ATG101/PIK3R3/PIK3R4/MYOD1/PSMA8/SLC1A6/ATG2A/PUM1/BECN1/PSMA2/SPTBN2/…	71

## Sheet: GO-BP_DiffGenes_Human
GO ID	Description	GeneRatio	BgRatio	pvalue	p.adjust	geneID	Count
GO:1903311	regulation of mRNA metabolic process	186/7167	294/18800	1.38198e-18	8.79356e-15	LARP4B/DDX5/CNOT6/HNRNPA2B1/CARHSP1/GIGYF2/HNRNPD/TNRC6A/SON/SYNCRIP/DIS3/DAZAP1/CELF1/DYRK1A/FASTKD2/PRDX6/SMU1/SLC11A1/QKI/FMR1/HNRNPU/FXR1/RC3H2/AGO2/SRRM1/JMJD6/RBM15/DIS3L2/NOCT/HNRNPA1/CELF2/SRSF9/SRRM4/HNRNPM/TENT5A/TNRC6B/AXIN2/YBX3/TARDBP/AHCYL1/POLR2D/NCL/KHDRBS1/TENT5C/TUT7/SAMD4B/EXOSC3/SERBP1/NOVA2/CNOT2/TNRC6C/GDNF/CIRBP/DDX17/YTHDC1/RBM25/ROCK2/TRA2A/PUM2/U2AF2/DCP2/PTBP1/RBFOX3/WT…	186
GO:0016570	histone modification	272/7167	494/18800	8.14577e-15	2.59158e-11	PRDM4/PCGF5/PHC1/SMAD4/KMT5A/PCGF3/TAF1/SETD6/KAT14/RBBP4/BCL6/TADA2B/KDM4B/HDAC4/NCOA3/GATA3/KDM2A/USP7/NFYA/CUL4B/OTUB2/KDM6B/NCOA1/ZNF335/CTBP1/NIPBL/BRPF3/USP36/JARID2/ARRB1/EP400/NAA50/CDK2/KDM7A/TRERF1/PRDM2/FMR1/FLCN/ASH1L/NSD2/RIF1/UBR2/MTHFR/WAC/BRCC3/MYSM1/PHF2/C6orf89/KMT2C/JMJD6/NOS1/PPP4R3B/AASS/BAZ1B/HR/SETDB2/AKAP8/GATAD2A/EHMT2/DR1/ZNF451/NFYB/GATA2/GATAD2B/YEATS2/GTF3C4/ING3/PADI…	272
GO:0048024	regulation of mRNA splicing, via spliceosome	75/7167	103/18800	8.24518e-13	1.64435e-09	DDX5/HNRNPA2B1/SON/DAZAP1/CELF1/DYRK1A/PRDX6/SMU1/QKI/FMR1/HNRNPU/FXR1/SRRM1/JMJD6/RBM15/HNRNPA1/CELF2/SRSF9/SRRM4/NCL/KHDRBS1/NOVA2/CIRBP/DDX17/YTHDC1/RBM25/TRA2A/U2AF2/PTBP1/RBFOX3/WTAP/SRPK1/NSRP1/RBMX/STH/CELF4/FAM172A/CELF3/RBMXL1/RBFOX2/REST/SF1/RBM4/SRSF6/RBFOX1/KHDRBS3/THRAP3/NUP98/SNW1/SRPK2/MBNL3/SF3B4/SRSF3/TIA1/LARP7/SRSF4/ZBTB7A/ZC3H10/KHDRBS2/SAP18/METTL16/RBM3/RBM15B/MBNL1/MYOD1/TR…	75
GO:0006401	RNA catabolic process	165/7167	280/18800	1.03369e-12	1.64435e-09	LARP4B/GSPT1/AGO4/DDX5/CNOT6/CARHSP1/GIGYF2/HNRNPD/TNRC6A/SYNCRIP/NAF1/DIS3/CELF1/DICER1/FASTKD2/SLC11A1/FMR1/DXO/HNRNPU/RNASEH1/FXR1/RC3H2/AGO2/RNASEH2B/DIS3L2/GRSF1/NOCT/PHAX/TRDMT1/HNRNPM/SMG1/TENT5A/LSM5/TNRC6B/AXIN2/YBX3/ERN1/TARDBP/MTPAP/POLR2D/TENT5C/TUT7/SAMD4B/EXOSC3/SERBP1/CNOT2/TNRC6C/ZC3H18/GDNF/CIRBP/DKC1/ROCK2/LRPPRC/RNASET2/PUM2/PRPF18/DCP2/ROCK1/DHX34/ZCCHC8/IKBKE/SECISBP2/ZFP36L2…	165
GO:0050684	regulation of mRNA processing	94/7167	139/18800	1.52659e-12	1.94273e-09	DDX5/HNRNPA2B1/SON/DAZAP1/CELF1/DYRK1A/PRDX6/SMU1/QKI/FMR1/HNRNPU/FXR1/SRRM1/JMJD6/RBM15/HNRNPA1/CELF2/SRSF9/SRRM4/AHCYL1/NCL/KHDRBS1/NOVA2/CIRBP/DDX17/YTHDC1/RBM25/TRA2A/U2AF2/PTBP1/RBFOX3/WTAP/SRPK1/IWS1/SLTM/SAFB2/NSRP1/RBMX/SAFB/STH/CELF4/FAM172A/CELF3/RBMXL1/RBFOX2/REST/SF1/ZC3H14/PTCD2/RBM4/SRSF6/RBFOX1/NCBP2/KHDRBS3/THRAP3/NUP98/RNF20/SNW1/SRPK2/MBNL3/SF3B4/SRSF3/TIA1/LARP7/SRSF4/ZBTB7A/CD…	94
GO:0043484	regulation of RNA splicing	101/7167	154/18800	4.0933e-12	4.34094e-09	DDX5/SRSF1/HNRNPA2B1/SON/DAZAP1/PTBP3/CELF1/DYRK1A/PRDX6/SMU1/QKI/FMR1/HNRNPU/CCNL1/HABP4/FXR1/SRRM1/JMJD6/RBM15/GRSF1/HNRNPA1/CELF2/SRSF9/SRRM4/HNRNPH3/ERN1/NCL/KHDRBS1/NOVA2/AHNAK/CIRBP/DDX17/YTHDC1/RBM25/TRA2A/CDK12/U2AF2/PTBP1/RBFOX3/WTAP/AKAP17A/SRPK1/AHNAK2/NSRP1/RBMX/STH/AFF2/CELF4/FAM172A/CELF3/RBMXL1/RBFOX2/REST/SF1/RBM4/RBM20/RRP1B/SRSF6/RBFOX1/KHDRBS3/FUS/ZNF326/THRAP3/NUP98/SNW1/SRPK2…	101
GO:0006397	mRNA processing	264/7167	500/18800	1.06685e-11	9.69764e-09	CSTF3/DDX5/PNN/RBM26/SRSF1/HNRNPA2B1/SON/SYNCRIP/RBM6/DAZAP1/PTBP3/CELF1/CDK13/WBP4/DYRK1A/PRDX6/LOC100128988/SMU1/RBM17/SLU7/QKI/FMR1/HNRNPA3/HNRNPU/SSU72/CWC27/TSEN2/HABP4/FXR1/SREK1IP1/RNGTT/SRRM1/SUGP2/JMJD6/RBM15/GRSF1/CACTIN/ADARB1/HNRNPA1/CELF2/SRSF9/SRRM4/HNRNPM/RPRD1A/LSM5/CDC40/RBBP6/TSEN15/HNRNPH3/PRPF40A/SNRPE/ERN1/TARDBP/MTPAP/SNRNP48/AHCYL1/POLR2D/NCBP3/NCL/SF3A1/RPRD2/KHDRBS1/DDX23…	264
GO:0034655	nucleobase-containing compound catabolic process	218/7167	405/18800	6.7588e-11	5.37578e-08	LARP4B/GSPT1/AGO4/DDX5/CNOT6/CARHSP1/GIGYF2/HNRNPD/TNRC6A/ENTPD5/SYNCRIP/NAF1/DIS3/ENTPD6/CDADC1/CELF1/DICER1/FASTKD2/SAMHD1/PDE7A/SLC11A1/MBD4/FMR1/DXO/HNRNPU/RNASEH1/FXR1/RC3H2/NUDT13/AGO2/RNASEH2B/PDE5A/DIS3L2/GRSF1/NOCT/PHAX/PDE4A/TRDMT1/HNRNPM/SMG1/TENT5A/LSM5/TNRC6B/AXIN2/YBX3/ERN1/TARDBP/MTPAP/NUDT4/HINT1/POLR2D/TENT5C/TUT7/SAMD4B/SMPDL3A/NUDT3/EXOSC3/SERBP1/CNOT2/TNRC6C/ZC3H18/GDNF/CIRBP/…	218
GO:0006402	mRNA catabolic process	137/7167	233/18800	1.05262e-10	7.442e-08	LARP4B/GSPT1/AGO4/DDX5/CNOT6/CARHSP1/GIGYF2/HNRNPD/TNRC6A/SYNCRIP/DIS3/CELF1/FASTKD2/SLC11A1/FMR1/DXO/HNRNPU/FXR1/RC3H2/AGO2/DIS3L2/NOCT/HNRNPM/SMG1/TENT5A/LSM5/TNRC6B/AXIN2/YBX3/ERN1/TARDBP/MTPAP/POLR2D/TENT5C/TUT7/SAMD4B/EXOSC3/SERBP1/CNOT2/TNRC6C/GDNF/CIRBP/ROCK2/PUM2/PRPF18/DCP2/ROCK1/DHX34/IKBKE/SECISBP2/ZFP36L2/GTPBP1/TENT4A/CNOT11/RC3H1/PABPC4/UPF2/YTHDF1/TENT4B/ETF1/CSDE1/PDE12/EXOSC4/CAS…	137
GO:0019439	aromatic compound catabolic process	242/7167	466/18800	6.22536e-10	3.9612e-07	LARP4B/GSPT1/AGO4/DDX5/CNOT6/CARHSP1/GIGYF2/HNRNPD/TNRC6A/ENTPD5/SYNCRIP/NAF1/DIS3/ENTPD6/CDADC1/CELF1/DICER1/FASTKD2/SAMHD1/PDE7A/SLC11A1/CYP2A6/MBD4/FMR1/DXO/HNRNPU/RNASEH1/FXR1/RC3H2/NUDT13/AGO2/RNASEH2B/PDE5A/PON2/DIS3L2/GRSF1/NOCT/PHAX/PDE4A/TRDMT1/HNRNPM/SMG1/TENT5A/LSM5/TNRC6B/AXIN2/YBX3/ERN1/TARDBP/MTPAP/NUDT4/HINT1/POLR2D/BLVRA/TENT5C/TUT7/SAMD4B/SMPDL3A/NUDT3/EXOSC3/SERBP1/CNOT2/TNRC6C/…	242
GO:0036092	phosphatidylinositol-3-phosphate biosynthetic process	21/7167	21/18800	1.57357e-09	9.01208e-07	SYNJ2/PIK3CD/PIKFYVE/PIK3C3/SYNJ1/PIK3CA/PIK3CB/PIK3C2B/UVRAG/OCRL/PIK3C2G/PIK3C2A/FIG4/INPP4A/PIK3R3/PIK3R4/PIK3CG/ATM/BECN1/ATG14/INPP4B	21
GO:0046700	heterocycle catabolic process	230/7167	443/18800	1.69959e-09	9.01208e-07	LARP4B/GSPT1/AGO4/DDX5/CNOT6/CARHSP1/GIGYF2/HNRNPD/TNRC6A/ENTPD5/SYNCRIP/NAF1/DIS3/ENTPD6/CDADC1/CELF1/DICER1/FASTKD2/SAMHD1/PDE7A/SLC11A1/CYP2A6/MBD4/FMR1/DXO/HNRNPU/RNASEH1/FXR1/RC3H2/NUDT13/AGO2/RNASEH2B/PDE5A/DIS3L2/GRSF1/NOCT/PHAX/PDE4A/TRDMT1/HNRNPM/SMG1/TENT5A/LSM5/TNRC6B/AXIN2/YBX3/ERN1/TARDBP/MTPAP/NUDT4/HINT1/POLR2D/BLVRA/TENT5C/TUT7/SAMD4B/SMPDL3A/NUDT3/EXOSC3/SERBP1/CNOT2/TNRC6C/ZC3H1…	230
GO:0043487	regulation of RNA stability	103/7167	170/18800	2.19056e-09	1.0722e-06	LARP4B/CNOT6/CARHSP1/GIGYF2/HNRNPD/TNRC6A/SYNCRIP/NAF1/DIS3/CELF1/FASTKD2/SLC11A1/FMR1/DXO/HNRNPU/FXR1/RC3H2/AGO2/DIS3L2/NOCT/PHAX/TRDMT1/HNRNPM/TENT5A/TNRC6B/AXIN2/YBX3/TARDBP/POLR2D/TENT5C/TUT7/SAMD4B/EXOSC3/SERBP1/CNOT2/TNRC6C/ZC3H18/GDNF/CIRBP/DKC1/ROCK2/PUM2/DCP2/ROCK1/IKBKE/ZFP36L2/TENT4A/RC3H1/PABPC4/YTHDF1/TENT4B/CSDE1/PDE12/PAN3/CNOT1/KHSRP/EIF4ENIF1/HNRNPA0/LARP1/ZC3H14/NANOS2/FUS/IGF2B…	103
GO:0000380	alternative mRNA splicing, via spliceosome	55/7167	77/18800	2.96419e-09	1.34723e-06	DDX5/SRSF1/CELF1/CDK13/SMU1/RBM17/SLU7/FMR1/HNRNPU/FXR1/RBM15/HNRNPA1/CELF2/SRSF9/SRRM4/HNRNPM/KHDRBS1/NOVA2/DDX17/YTHDC1/RBM25/PTBP1/RBFOX3/WTAP/NSRP1/RBMX/CELF4/FAM172A/CELF3/RBFOX2/REST/RBM4/SRSF6/RBFOX1/KHDRBS3/STRAP/THRAP3/SFPQ/MBNL3/TIA1/ZBTB7A/ZC3H10/KHDRBS2/SAP18/RBM15B/MBNL1/MYOD1/DHX9/TRA2B/RSRC1/SRSF2/SFSWAP/RBM10/RBM7/MAGOH	55
GO:0061013	regulation of mRNA catabolic process	104/7167	173/18800	3.38106e-09	1.43424e-06	LARP4B/CNOT6/CARHSP1/GIGYF2/HNRNPD/TNRC6A/SYNCRIP/DIS3/CELF1/FASTKD2/SLC11A1/FMR1/HNRNPU/FXR1/RC3H2/AGO2/DIS3L2/NOCT/HNRNPM/TENT5A/TNRC6B/AXIN2/YBX3/TARDBP/POLR2D/TENT5C/TUT7/SAMD4B/EXOSC3/SERBP1/CNOT2/TNRC6C/GDNF/CIRBP/ROCK2/PUM2/DCP2/ROCK1/DHX34/IKBKE/SECISBP2/ZFP36L2/GTPBP1/TENT4A/RC3H1/PABPC4/YTHDF1/TENT4B/CSDE1/PDE12/CASC3/PAN3/CNOT1/KHSRP/EIF4ENIF1/HNRNPA0/LARP1/ZC3H14/NANOS2/NBAS/PKP1/FUS/…	104
GO:0010638	positive regulation of organelle organization	248/7167	487/18800	4.13543e-09	1.64461e-06	ARHGAP35/VPS13D/ARF6/CNOT6/HNRNPA2B1/ANAPC4/CALCOCO2/HNRNPD/CDC16/MAP3K4/G3BP1/LNPK/SMCR8/MET/NAF1/PHIP/TEK/SLF2/AMBRA1/INSR/NBN/ATMIN/CCT6A/WNT4/MORC2/CDK5R1/CDK2/SRC/NCKAP1L/SPAST/ATR/MIEF1/BID/CDC42/TNF/HNRNPA1/MAPK9/TAPT1/FYCO1/RALBP1/PML/SWAP70/SYNJ1/MPHOSPH8/SETDB2/VIL1/GSK3B/SMAD3/SYNPO2/CDC27/NTRK3/ENTR1/WNT5A/NF2/MTOR/TNKS/PIWIL2/PRKCQ/ZMYND10/CTTN/MAPK8/CSF2/DSTN/PRKCE/CNOT2/UBE2B/SLAIN…	248
GO:1901361	organic cyclic compound catabolic process	250/7167	494/18800	7.45935e-09	2.79199e-06	LARP4B/GSPT1/AGO4/DDX5/CNOT6/CARHSP1/GIGYF2/HNRNPD/TNRC6A/ENTPD5/SYNCRIP/NAF1/DIS3/ENTPD6/CDADC1/CELF1/DICER1/FASTKD2/SAMHD1/PDE7A/SLC11A1/CYP2A6/MBD4/FMR1/DXO/HNRNPU/RNASEH1/SCARB1/FXR1/RC3H2/NUDT13/AGO2/RNASEH2B/PDE5A/DIS3L2/GRSF1/NOCT/PHAX/PDE4A/TRDMT1/HNRNPM/SMG1/TENT5A/LSM5/TNRC6B/AXIN2/YBX3/ERN1/TARDBP/MTPAP/NUDT4/HINT1/POLR2D/BLVRA/CYP3A4/TENT5C/TUT7/SAMD4B/SMPDL3A/NUDT3/EXOSC3/SERBP1/CNOT…	250
GO:0007265	Ras protein signal transduction	184/7167	347/18800	9.31526e-09	3.29295e-06	ARHGAP35/USP28/ARF6/GNA13/DENND4C/BCL6/ARFGEF1/RALGPS2/G3BP1/PLD1/MAP4K4/RIT1/MET/RALGPS1/KRAS/USP8/SSX2IP/ARRB1/KBTBD7/RREB1/CDK2/FLCN/SOS1/MCF2L/BRAP/NOTCH2/HEG1/DLC1/EPHB2/CDC42/CDC42SE1/KBTBD6/NRG1/RALBP1/PSD3/KPNB1/ITPKB/KSR1/IQSEC2/RAPGEF6/IQSEC1/EPS8L2/RASGEF1A/NF1/RASGRP3/BCR/PSD4/ARHGEF12/SOS2/SYNGAP1/CDC42EP3/EPS8L1/ROCK2/IQSEC3/HACD3/ROCK1/ABI2/RASGRF2/CYTH1/PHACTR4/ARHGAP44/STARD13/RA…	184
GO:0044270	cellular nitrogen compound catabolic process	229/7167	449/18800	1.36673e-08	4.57712e-06	LARP4B/GSPT1/AGO4/DDX5/CNOT6/CARHSP1/GIGYF2/HNRNPD/TNRC6A/ENTPD5/SYNCRIP/NAF1/DIS3/ENTPD6/CDADC1/CELF1/DICER1/FASTKD2/SAMHD1/PDE7A/SLC11A1/MBD4/FMR1/DXO/HNRNPU/RNASEH1/FXR1/RC3H2/NUDT13/AGO2/RNASEH2B/PDE5A/DIS3L2/GRSF1/NOCT/PHAX/PDE4A/TRDMT1/HNRNPM/SMG1/TENT5A/LSM5/TNRC6B/AXIN2/YBX3/ERN1/TARDBP/MTPAP/NUDT4/HINT1/POLR2D/BLVRA/CYP3A4/TENT5C/TUT7/SAMD4B/SMPDL3A/NUDT3/EXOSC3/SERBP1/CNOT2/TNRC6C/ZC3H1…	229
GO:0043414	macromolecule methylation	176/7167	331/18800	1.49462e-08	4.75513e-06	GSPT1/PRDM4/SMAD4/KMT5A/WT1/METTL8/SETD6/THADA/GATA3/TFB2M/NFYA/FBXO11/ZNF335/THUMPD3/METTL21A/JARID2/TRMT1L/PRDM2/ASH1L/NSD2/RIF1/MTHFR/KMT2C/RBM15/WDR4/PCMT1/ETFBKMT/TRDMT1/CBLL1/PCMTD1/AASS/MPHOSPH8/SETDB2/GATAD2A/EHMT2/TRMT10A/MTO1/NFYB/EEF1AKMT2/FAM98B/METTL15/PIWIL2/KMT2A/WDR6/NSD3/PIK3CA/CREBBP/SETMAR/BRD4/TRMT9B/PCIF1/RTF1/ATF7IP/PHF20/MTF2/KDM4C/METTL6/SETD4/NSUN3/WTAP/KDM3A/PAX5/KMT5B/S…	176
GO:1903313	positive regulation of mRNA metabolic process	78/7167	124/18800	1.85397e-08	5.61754e-06	CNOT6/GIGYF2/HNRNPD/TNRC6A/SYNCRIP/DIS3/DAZAP1/CELF1/PRDX6/HNRNPU/RC3H2/AGO2/DIS3L2/NOCT/TNRC6B/TARDBP/POLR2D/NCL/TUT7/SAMD4B/EXOSC3/CNOT2/TNRC6C/CIRBP/ROCK2/TRA2A/DCP2/ROCK1/ZFP36L2/GTPBP1/TENT4A/RC3H1/YTHDF1/TENT4B/RBMX/CSDE1/PDE12/STH/CELF4/PAN3/CNOT1/KHSRP/EIF4ENIF1/CELF3/RBMXL1/NANOS2/NCBP2/IGF2BP1/PARN/CNOT7/YTHDF2/THRAP3/NUP98/SNW1/CNOT8/SF3B4/ZC3HAV1/PAN2/DND1/MEX3D/METTL3/EXOSC8/CNOT6L/M…	78
GO:0051052	regulation of DNA metabolic process	238/7167	472/18800	2.5413e-08	7.35014e-06	RECQL5/WT1/HNRNPA2B1/KPNA1/BCL6/LPIN1/YY1/HNRNPD/GATA3/TTF1/EGFR/MAP3K4/WAPL/USP7/OTUB2/NAF1/POGZ/BRPF3/SLF2/NBN/PDS5A/CCT6A/UCHL5/E2F7/RAD52/EP400/SPIDR/CDK2/UBE2V2/SRC/INO80D/FLCN/NSD2/ATR/RIF1/HNRNPU/SHLD1/MSH3/BRCC3/IGF1R/AUNIP/CDC42/TNF/HNRNPA1/SENP2/USP37/PPP4R3B/SMG1/H2AX/PML/NPAS2/OBI1/MPHOSPH8/RBBP6/AXIN2/EHMT2/NUCKS1/ING3/SMCHD1/YLPM1/TNKS/KMT2A/PRKCQ/CDK1/HDAC8/EXOSC3/CUL4A/UBE2B/SUB1/…	238
GO:0000381	regulation of alternative mRNA splicing, via spliceosome	44/7167	60/18800	3.12302e-08	8.63991e-06	DDX5/CELF1/SMU1/FMR1/HNRNPU/FXR1/RBM15/HNRNPA1/CELF2/SRRM4/KHDRBS1/NOVA2/DDX17/YTHDC1/RBM25/PTBP1/RBFOX3/WTAP/NSRP1/RBMX/CELF4/FAM172A/CELF3/RBFOX2/REST/RBM4/SRSF6/RBFOX1/KHDRBS3/THRAP3/MBNL3/TIA1/ZBTB7A/ZC3H10/KHDRBS2/SAP18/RBM15B/MBNL1/MYOD1/TRA2B/SRSF2/RBM10/RBM7/MAGOH	44
GO:0043488	regulation of mRNA stability	94/7167	158/18800	3.87647e-08	1.02775e-05	LARP4B/CNOT6/CARHSP1/GIGYF2/HNRNPD/TNRC6A/SYNCRIP/DIS3/CELF1/FASTKD2/SLC11A1/FMR1/HNRNPU/FXR1/RC3H2/AGO2/DIS3L2/NOCT/HNRNPM/TENT5A/TNRC6B/AXIN2/YBX3/TARDBP/POLR2D/TENT5C/TUT7/SAMD4B/EXOSC3/SERBP1/CNOT2/TNRC6C/GDNF/CIRBP/ROCK2/PUM2/DCP2/ROCK1/IKBKE/ZFP36L2/TENT4A/RC3H1/PABPC4/YTHDF1/TENT4B/CSDE1/PDE12/PAN3/CNOT1/KHSRP/EIF4ENIF1/HNRNPA0/LARP1/ZC3H14/NANOS2/FUS/IGF2BP1/PARN/CNOT7/YTHDF2/THRAP3/CNOT8…	94
GO:0032259	methylation	194/7167	376/18800	5.75891e-08	1.46576e-05	GSPT1/PRDM4/SMAD4/KMT5A/WT1/METTL8/SETD6/THADA/GATA3/TFB2M/NFYA/FBXO11/ZNF335/THUMPD3/METTL21A/JARID2/TRMT1L/PRDM2/ASH1L/NSD2/PRDM8/RIF1/MTHFR/COQ3/KMT2C/RBM15/WDR4/PCMT1/ETFBKMT/TRDMT1/CBLL1/PCMTD1/AASS/MPHOSPH8/SETDB2/GATAD2A/EHMT2/TRMT10A/MTO1/NFYB/EEF1AKMT2/METTL13/FAM98B/MTR/METTL15/PIWIL2/KMT2A/WDR6/NSD3/PIK3CA/CREBBP/SETMAR/BRD4/TRMT9B/PRDM15/PCIF1/RTF1/ATF7IP/PHF20/MTF2/KDM4C/METTL6/SETD4…	194
GO:0051056	regulation of small GTPase mediated signal transduction	159/7167	299/18800	7.23929e-08	1.75192e-05	ARHGAP35/ARF6/GNA13/DENND4C/BCL6/ARFGEF1/ITSN1/RALGPS2/MAP4K4/MET/RALGPS1/ARHGAP26/CYRIB/KRAS/SSX2IP/ARRB1/KBTBD7/ARHGAP21/ARHGAP19/SRC/FLCN/SOS1/MCF2L/ARHGAP27/NOTCH2/HEG1/DLC1/EPHB2/PREX2/CDC42SE1/KBTBD6/NRG1/RALBP1/SWAP70/PSD3/ITPKB/IQSEC2/IQSEC1/TGM2/EPS8L2/RASGEF1A/NF1/BCR/RHOF/PSD4/ARHGEF12/SIPA1L2/SOS2/SYNGAP1/EPS8L1/DOCK8/IQSEC3/RASGRF2/CYTH1/ARHGAP44/STARD13/PLEKHG1/VAV2/MYO9B/CCDC125/CD…	159
GO:0008380	RNA splicing	221/7167	438/18800	7.43388e-08	1.75192e-05	DDX5/PNN/SRSF1/WT1/HNRNPA2B1/ZNF638/SON/SYNCRIP/RBM6/DAZAP1/PTBP3/CELF1/CDK13/RRAGC/WBP4/DYRK1A/PRDX6/LOC100128988/SMU1/RBM17/SLU7/QKI/FMR1/HNRNPA3/HNRNPU/CWC27/TSEN2/CCNL1/PPIG/HABP4/FXR1/SREK1IP1/SRRM1/SUGP2/JMJD6/RBM15/GRSF1/CACTIN/HNRNPA1/CELF2/SRSF9/SRRM4/IVNS1ABP/HNRNPM/LSM5/CDC40/TSEN15/HNRNPH3/PRPF40A/SNRPE/ERN1/TARDBP/SNRNP48/NCL/SF3A1/KHDRBS1/DDX23/THOC2/NOVA2/AHNAK/PRPF4B/PLRG1/CIRBP/D…	221
GO:0031056	regulation of histone modification	101/7167	176/18800	1.55005e-07	3.52249e-05	SMAD4/KAT14/BCL6/TADA2B/GATA3/NFYA/OTUB2/ZNF335/CTBP1/NIPBL/JARID2/ARRB1/FMR1/FLCN/RIF1/MTHFR/C6orf89/NOS1/PPP4R3B/AASS/AKAP8/EHMT2/DR1/ZNF451/NFYB/GATA2/YEATS2/PIWIL2/KMT2A/MAPK8/RPS6KA4/NSD3/UBE2B/BRD4/RTF1/PHF20/MTF2/KDM4C/SET/KDM3A/PAX5/SETD5/KDM5A/RPS6KA5/MLLT6/KANSL3/PAXIP1/CTCF/SREBF1/IWS1/NFYC/DNMT1/PAXBP1/RRP8/ING2/ATRX/WDR5/SKI/OGT/BRD7/TRIP12/NOC2L/KAT8/RNF20/PRKD1/SNW1/ATG5/ZZZ3/SAP30…	101
GO:0019827	stem cell population maintenance	83/7167	139/18800	1.89804e-07	4.16457e-05	SETD6/NCOA3/HNF1B/NIPBL/YAP1/RIF1/RBPJ/TAL1/PCM1/FANCD2/DIS3L2/DLL1/PAX8/MED27/GATA2/SS18/MED28/PIWIL2/SMC1A/TRIM8/TBX3/CUL4A/SAV1/JAG1/CNOT2/TP63/BMP7/RTF1/MTF2/KDM4C/EIF4E/STAT3/KDM3A/FANCC/ZFP36L2/PRDM14/SMC5/CDX2/KDM2B/SALL4/ZNF322/FGF10/CNOT1/FGF4/EIF4ENIF1/WDR43/REST/NANOS2/NODAL/MCPH1/MED6/SKI/SOX2/IGF2BP1/LIN28A/KLF4/ZC3H13/HMGA2/DDX6/ASCL2/PTN/ELAVL1/ASPM/TAF5L/ZNF706/METTL3/HOOK3/LDB1/S…	83
GO:0061572	actin filament bundle organization	94/7167	162/18800	2.03699e-07	4.30736e-05	MET/USH1C/PHACTR1/PAK2/WNT4/ARRB1/MKKS/SRC/TJP1/MARCKS/TMEFF2/DLC1/CDC42/RFLNB/SWAP70/ALMS1/VIL1/ITGB5/SMAD3/SHROOM1/ADD1/SYNPO2/TACSTD2/NF2/MTOR/PAWR/PPM1F/ROCK2/SHANK1/ESPN/ROCK1/FERMT2/PPFIA1/ADD2/TSC1/RHOC/LPAR1/FAM171A1/TNFAIP1/CUL3/PAK1/F11R/ARHGAP28/NRP1/CD47/ARAP1/EZR/NEDD9/RAC1/RAPGEF3/LIMCH1/BAG4/SRF/PPM1E/SPIRE2/TACR1/ZYX/WAS/BAIAP2/SORBS3/ITGB1BP1/SFRP1/AIF1/SPIRE1/ACTN1/EPHA1/RHPN2/P…	94
GO:0198738	cell-cell signaling by wnt	226/7167	454/18800	2.09851e-07	4.30736e-05	USP47/VANGL1/KPNA1/FGFR2/PTEN/RARG/GPRC5B/GATA3/EGFR/G3BP1/ANKRD6/GRK5/HNF1B/CCNYL1/CSNK2A2/FRMD8/AMOTL1/WNT4/USP8/OTUD5/YAP1/TMEM64/TBX18/WNK1/SRC/SMURF2/LGR4/RBPJ/RYK/SMARCA4/LRP6/SOX10/CELSR3/CDC42/CSNK1A1/PPM1A/SENP2/ZRANB1/HECW1/LIMD1/USP34/GID8/NFATC1/GSK3B/WNT6/AXIN2/MESP1/STRN/SMAD3/TCF7L2/LATS2/JRK/WNT5A/MESD/AMFR/TNKS/NKD1/LYPD6/DAAM1/CYLD/LRP1/GLI3/CSNK1G3/UBE2B/TNKS2/PIAS4/PRDM15/RTF1…	226
GO:0051017	actin filament bundle assembly	92/7167	158/18800	2.19052e-07	4.35572e-05	MET/USH1C/PHACTR1/PAK2/WNT4/ARRB1/MKKS/SRC/TJP1/MARCKS/TMEFF2/DLC1/CDC42/SWAP70/ALMS1/VIL1/ITGB5/SMAD3/SHROOM1/ADD1/SYNPO2/TACSTD2/NF2/MTOR/PAWR/PPM1F/ROCK2/SHANK1/ESPN/ROCK1/FERMT2/PPFIA1/ADD2/TSC1/RHOC/LPAR1/FAM171A1/TNFAIP1/CUL3/PAK1/F11R/ARHGAP28/NRP1/CD47/ARAP1/EZR/NEDD9/RAC1/RAPGEF3/LIMCH1/BAG4/SRF/PPM1E/SPIRE2/TACR1/ZYX/WAS/BAIAP2/SORBS3/ITGB1BP1/SFRP1/AIF1/SPIRE1/ACTN1/EPHA1/RHPN2/PRKN/AR…	92
GO:0016358	dendrite development	126/7167	231/18800	2.5928e-07	4.99938e-05	PAK4/ARF6/PTEN/HECW2/PPP3CA/NSMF/EPHB1/MINK1/MAPK8IP2/PHACTR1/PAK2/CDK5R1/DTNBP1/CDKL5/DIP2A/CRTC1/FMR1/DSCAM/EEF2K/EPHB2/CDC42/PREX2/LST1/HECW1/GSK3B/CAMSAP2/NLGN2/STRN/UBA6/LZTS1/STAU2/IQSEC1/NEDD4L/UBE3A/PAFAH1B1/RERE/PARP6/BMP7/SYNGAP1/BCL11A/PACSIN1/SHANK1/ASAP1/MEF2A/NTN5/ABI2/LRP4/SS18L1/SCARF1/ARHGAP44/SRCIN1/WASL/ACTL6B/PTPRS/STK11/EPHB3/CUX2/CAPRIN2/DLG5/EPHA4/NFATC4/ITPKA/RBFOX2/TANC2/…	126
GO:0009895	negative regulation of catabolic process	168/7167	324/18800	2.87121e-07	5.37338e-05	LARP4B/SMAD4/TAF1/ACACB/HDAC4/HNRNPD/EGFR/PPARA/SYNCRIP/USP7/SMCR8/MET/NAF1/CSNK2A2/UCHL5/MDM4/USP36/TLK2/SLC11A1/FMR1/HNRNPU/CHMP4A/WAC/HFE/SLC4A1/NOCT/TNF/ETFBKMT/USP14/PHAX/TRDMT1/NRG1/SMG1/N4BP1/TENT5A/PML/AXIN2/YBX3/STYX/EHMT2/LZTS1/SMAD3/TIMP2/HMGCR/TARDBP/MYCBP2/BAG5/TENT5C/RPL23/MTOR/WDR6/GDNF/PIK3CA/CIRBP/DKC1/PSMF1/TIMP3/LRPPRC/MCL1/PDE3B/STAT3/ROCK1/DHX34/IKBKE/SECISBP2/TENT4A/USP30/DE…	168
GO:0016311	dephosphorylation	211/7167	422/18800	3.47794e-07	6.24894e-05	PPM1L/SYNJ2/FRA10AC1/MTMR1/LPIN1/SSH2/PTEN/URI1/PPP3CA/MFHAS1/NSMF/PPP2R5C/ENTPD6/AMBRA1/DAPP1/SGPP2/LPIN2/PTPN2/PTPN9/CTDSPL/PTPRN2/SRC/NCKAP1L/PPARGC1B/PPP6R2/PPTC7/SSU72/PTP4A1/CPPED1/RNGTT/PPP2R1B/DLC1/PPP1R12A/NOCT/TNF/PPM1A/SBF1/PPP4R3B/PPP3CC/RPRD1A/SWAP70/SYNJ1/GSK3B/STYX/PTPN4/SMAD3/CDC14A/PPP2R2C/PTPRK/SPPL3/MTMR4/PPP6C/PPP4R1L/MTMR3/PPP1R17/PTP4A2/MTOR/PFKFB1/PTPRM/CTTNBP2NL/ANKLE2/DUS…	211
GO:0030218	erythrocyte differentiation	75/7167	124/18800	3.53991e-07	6.24894e-05	CDK6/ACVR1B/BCL6/ARNT/GATA3/MFHAS1/PTBP3/UBA5/PTPN2/MED1/NCKAP1L/TAL1/SFXN1/JMJD6/SLC4A1/TRIM10/GATA2/FAM210B/ETS1/RHEX/TGFBR3/BRD1/GATA1/HSPA9/STAT3/CEBPG/SP3/PRMT1/ZFPM1/FLVCR1/ADAR/RBFOX2/KLF13/PKNOX1/TMOD3/ERCC2/SLC11A2/THRA/HOXA5/RHAG/MAFB/RPS6/HCLS1/ADGRF5/ABCB10/RCOR1/LYN/SRF/PRKDC/ZBTB7A/NCAPG2/AHSP/EPO/ALAS2/LDB1/STAT5B/UFL1/SPI1/MAPK14/L3MBTL3/SMAD5/SLC25A38/DMTN/G6PD/KLF1/TSPO2/JAK3/IK…	75
GO:0016055	Wnt signaling pathway	224/7167	452/18800	3.67321e-07	6.24894e-05	USP47/VANGL1/KPNA1/FGFR2/PTEN/RARG/GPRC5B/GATA3/EGFR/G3BP1/ANKRD6/GRK5/HNF1B/CCNYL1/CSNK2A2/FRMD8/AMOTL1/WNT4/USP8/OTUD5/YAP1/TMEM64/TBX18/WNK1/SRC/SMURF2/LGR4/RBPJ/RYK/SMARCA4/LRP6/SOX10/CELSR3/CDC42/CSNK1A1/PPM1A/SENP2/ZRANB1/HECW1/LIMD1/USP34/GID8/NFATC1/GSK3B/WNT6/AXIN2/MESP1/STRN/SMAD3/TCF7L2/LATS2/JRK/WNT5A/MESD/AMFR/TNKS/NKD1/LYPD6/DAAM1/CYLD/LRP1/GLI3/CSNK1G3/UBE2B/TNKS2/PIAS4/PRDM15/RTF1…	224
GO:1903312	negative regulation of mRNA metabolic process	60/7167	94/18800	3.78582e-07	6.24894e-05	LARP4B/HNRNPA2B1/HNRNPD/SYNCRIP/DYRK1A/SLC11A1/FMR1/HNRNPU/NOCT/SRSF9/TENT5A/AXIN2/YBX3/TARDBP/TENT5C/GDNF/CIRBP/U2AF2/PTBP1/DHX34/IKBKE/SECISBP2/TENT4A/TENT4B/RBMX/CSDE1/CELF4/EIF4ENIF1/HNRNPA0/LARP1/ZC3H14/SRSF6/NBAS/PKP1/FUS/IGF2BP1/THRAP3/RNF20/A1CF/ELAVL1/TIRAP/E2F1/DAZL/DND1/SRSF4/CDK9/BARD1/CTR9/MAPK14/SAP18/METTL16/CCNT1/ANGEL2/DHX9/SFSWAP/RBM10/TENT5B/SRSF10/HNRNPK/YBX1	60
GO:0022604	regulation of cell morphogenesis	159/7167	305/18800	3.83009e-07	6.24894e-05	ARHGAP35/AGO4/GNA13/ITSN2/PDZD8/SH3KBP1/PHIP/BRWD1/RHOBTB3/NTNG1/CAMSAP1/RREB1/CDKL5/ATP10A/SRC/MYH14/PARVA/FGA/EEF2K/LARP4/DLC1/CFAP410/EPHB2/CDC42/CDC42SE1/ZRANB1/LST1/EPB41/LIMD1/ZMYM4/VIL1/RHOQ/PRPF40A/STAU2/P2RY1/WNT5A/TACSTD2/ARHGEF7/NEDD4L/SPAG9/RHOF/UNC13A/PAFAH1B1/PARP6/SEPTIN7/CDC42EP3/BCL11A/DOCK5/MYO10/EFNA5/SMURF1/GBP1/FERMT2/SS18L1/ARPIN/SYT2/CSPG5/MKLN1/CDC42SE2/RHOC/LPAR1/BCL9L/ST…	159
GO:0045727	positive regulation of translation	83/7167	141/18800	4.46656e-07	6.93188e-05	LARP4B/HNRNPD/LARP1B/SYNCRIP/PLD1/FASTKD2/FMR1/HNRNPU/EIF2B5/HABP4/LARP4/FXR1/AGO2/NIBAN1/THBS1/TNF/RPS6KB1/YBX3/UHMK1/POLR2D/GUF1/KHDRBS1/MTOR/PIWIL2/RPUSD3/CIRBP/PCIF1/EIF2AK4/TENT4A/JMJD4/RMND1/CCL5/NGRN/YTHDF1/TENT4B/CSDE1/COA3/MRPS27/EIF5A/PRR16/CTIF/LARP1/IMPACT/UPF3B/DNAJC3/CNBP/IGF2BP1/YTHDF2/LIN28A/PTAFR/POLDIP3/MIF4GD/DHX29/ELAVL1/ERBB2/KRT17/DAZL/RPUSD4/PRKDC/METTL3/DDX3X/NCK2/PPP1R15A…	83
GO:0098727	maintenance of cell number	83/7167	141/18800	4.46656e-07	6.93188e-05	SETD6/NCOA3/HNF1B/NIPBL/YAP1/RIF1/RBPJ/TAL1/PCM1/FANCD2/DIS3L2/DLL1/PAX8/MED27/GATA2/SS18/MED28/PIWIL2/SMC1A/TRIM8/TBX3/CUL4A/SAV1/JAG1/CNOT2/TP63/BMP7/RTF1/MTF2/KDM4C/EIF4E/STAT3/KDM3A/FANCC/ZFP36L2/PRDM14/SMC5/CDX2/KDM2B/SALL4/ZNF322/FGF10/CNOT1/FGF4/EIF4ENIF1/WDR43/REST/NANOS2/NODAL/MCPH1/MED6/SKI/SOX2/IGF2BP1/LIN28A/KLF4/ZC3H13/HMGA2/DDX6/ASCL2/PTN/ELAVL1/ASPM/TAF5L/ZNF706/METTL3/HOOK3/LDB1/S…	83
GO:0045165	cell fate commitment	141/7167	266/18800	4.95584e-07	7.49907e-05	IL6R/SMAD4/WT1/FGFR2/TCF3/GATA3/KDM6B/PTCH1/HNF1B/WNT4/TBX18/ONECUT2/SPDEF/RBPJ/FKBP8/TAL1/NOTCH2/FOXN4/CDC42/HOXA11/NRG1/DLL1/PML/WNT6/EHMT2/MESP1/RUNX2/GATA2/MIAT/TCF7L2/NTRK3/WNT5A/ASCL1/MTOR/ERBB4/TM2D3/TBX10/TBX3/GLI3/JAG1/GATA1/RTF1/MCL1/STAT3/EDN1/ETS2/PRDM14/SLAMF6/IHH/NKX6-3/HOXD10/ISL2/WNT10B/TRIM15/GSX1/SOX1/NR2F2/FEV/DLX2/AR/SOX12/GAP43/WNT1/TBX19/FOXC2/SIX1/DLX1/HOXA2/ZFPM1/WNT2B/TBX…	141
GO:0018105	peptidyl-serine phosphorylation	163/7167	315/18800	5.06773e-07	7.49907e-05	TAF1/PTEN/EGFR/FNIP1/PLCL1/STK38/CSNK2A2/PLCL2/PAK2/MARK3/TLK2/DYRK1A/CDK5R1/WNK1/CDK2/PIKFYVE/SRC/ATR/NOS1/GGNBP2/CSNK1A1/TNF/CREBL2/MAPK9/RPS6KB1/SMG1/GSK3B/SPTBN4/UHMK1/ERN1/LATS2/HIPK1/NTRK3/DYRK2/WNT5A/MTOR/TNKS/PRKCQ/MAPK8/CDK1/CNOT9/RPS6KA4/PRKCE/CSNK1G3/PIK3CA/ULK2/PPM1F/ROCK2/TTBK2/TGFB1/RET/MAPK7/NTRK2/TLK1/AKT2/ROCK1/IKBKE/TXN/IFNA21/RPS6KA5/MAPK12/PKN3/PLK1/CAMKV/PWP1/SYK/PRKG2/IFNA17…	163
GO:0006470	protein dephosphorylation	152/7167	291/18800	5.87029e-07	8.48924e-05	PPM1L/MTMR1/SSH2/PTEN/PPP3CA/MFHAS1/NSMF/PPP2R5C/AMBRA1/DAPP1/PTPN2/PTPN9/CTDSPL/PTPRN2/NCKAP1L/PPP6R2/PPTC7/SSU72/PTP4A1/CPPED1/RNGTT/PPP2R1B/DLC1/PPP1R12A/TNF/PPM1A/SBF1/PPP4R3B/PPP3CC/RPRD1A/SWAP70/GSK3B/STYX/PTPN4/CDC14A/PPP2R2C/PTPRK/SPPL3/MTMR4/PPP6C/PPP4R1L/MTMR3/PTP4A2/MTOR/PTPRM/CTTNBP2NL/ANKLE2/DUSP22/PPP5C/CAMK2G/PPM1F/SSH1/TIPRL/DRD2/ROCK2/TGFB1/PPM1K/FBXW11/PTBP1/ROCK1/DUSP7/PPP1R3B/…	152
GO:0060491	regulation of cell projection assembly	109/7167	197/18800	6.39774e-07	9.0464e-05	ARHGAP35/RABEP2/ARF6/PLD1/ATMIN/YAP1/CDKL5/MPHOSPH9/SRC/FMR1/FXR1/EPHB2/CDC42/TAPT1/RHOQ/GSK3B/STAU2/ICAM1/ENTR1/TACSTD2/EPS8L2/MTOR/SDCCAG8/EVI5L/AGRN/ZMYND10/CYLD/PIK3CA/KCTD17/SEPTIN7/CDC42EP3/EPS8L1/AKIRIN1/ACTR3/MAP4/MYO10/ABI2/PODXL/ARHGAP44/WASL/ARHGAP24/F2RL1/SEPTIN9/PLEKHM1/GAP43/WNT1/MAPK15/FNBP1L/LIMK2/CEP135/RALA/IFT140/WASHC1/CORO1C/ATP8B1/CLRN1/RAB3IP/NRP1/ANLN/GPM6A/ARAP1/FAM110C/C…	109
GO:0044089	positive regulation of cellular component biogenesis	241/7167	494/18800	6.58791e-07	9.1128e-05	ARHGAP35/ADNP/ARF6/CNOT6/CLDN19/G3BP1/EPHB1/FNIP1/MAP4K4/MET/TEK/SLF2/AMBRA1/ATMIN/WNT4/TLR4/MORC2/CDK5R1/SPIDR/CDK2/SRC/NCKAP1L/FMR1/ATR/EEF2K/AJUBA/TAL1/BID/EPHB2/CDC42/TNF/MAPK9/TAPT1/NRG1/SWAP70/MPHOSPH8/SETDB2/VIL1/RHOQ/GSK3B/NLGN2/SMAD3/STAU2/SYNPO2/ENTR1/NF2/EPS8L2/MTOR/AGRN/ZMYND10/CTTN/EPB41L5/CSF2/PRKCE/CNOT2/SLAIN2/CDK5RAP2/PIK3CA/KCTD17/BMP7/BCL2L11/SEPTIN7/CDC42EP3/EPS8L1/PPM1F/ATF7I…	241
GO:0031330	negative regulation of cellular catabolic process	140/7167	265/18800	6.98357e-07	9.45457e-05	LARP4B/TAF1/ACACB/HNRNPD/SYNCRIP/USP7/SMCR8/MET/NAF1/CSNK2A2/UCHL5/USP36/TLK2/SLC11A1/FMR1/HNRNPU/CHMP4A/WAC/HFE/NOCT/ETFBKMT/USP14/PHAX/TRDMT1/SMG1/N4BP1/TENT5A/PML/AXIN2/YBX3/STYX/EHMT2/LZTS1/TIMP2/TARDBP/BAG5/TENT5C/RPL23/MTOR/WDR6/GDNF/PIK3CA/CIRBP/DKC1/PSMF1/TIMP3/LRPPRC/MCL1/STAT3/ROCK1/DHX34/IKBKE/SECISBP2/TENT4A/USP30/NELL1/TSC1/FOXK2/LEPR/PSME3IP1/TENT4B/RGP1/CSDE1/SEC22B/DFFA/TMEM39A/WN…	140
GO:1903829	positive regulation of protein localization	220/7167	446/18800	7.22837e-07	9.5821e-05	RUFY3/IPO5/ARF6/EGFR/CSNK2A2/NPEPPS/CCT6A/USP36/YAP1/TLR4/MAVS/CDK5R1/PTPN9/SRC/FGA/CARD10/PCM1/MIEF1/TCAF1/EPHB2/CDC42/TNF/PPM1A/CASR/EPB41/VIL1/GSK3B/NLGN2/SMAD3/SLC5A3/VAMP2/TCF7L2/SPTBN1/SEC16B/TARDBP/ENTR1/WNT5A/MESD/ABCG1/PECAM1/ERBB4/MAPK8/CDK1/ANK3/TRIM8/SRI/LRP1/UBE2D3/TOMM70/PRKCE/GLI3/GNAI1/STOM/DKC1/ATP2C1/ROCK2/KIF5B/TGFB1/GLUL/KCNB1/TCP1/TMED10/AKT2/ARIH2/FERMT2/LRP4/NNAT/ICE1/SAR1B…	220
GO:0046578	regulation of Ras protein signal transduction	104/7167	187/18800	8.25149e-07	0.000107151	ARHGAP35/ARF6/DENND4C/BCL6/ARFGEF1/RALGPS2/MAP4K4/MET/RALGPS1/KRAS/SSX2IP/ARRB1/KBTBD7/FLCN/MCF2L/NOTCH2/HEG1/DLC1/EPHB2/CDC42SE1/KBTBD6/NRG1/RALBP1/PSD3/ITPKB/IQSEC2/IQSEC1/EPS8L2/RASGEF1A/NF1/BCR/PSD4/SYNGAP1/EPS8L1/IQSEC3/RASGRF2/CYTH1/ARHGAP44/STARD13/MYO9B/CCDC125/CDC42SE2/GPR20/LPAR1/ARHGAP24/F2RL1/PIK3CB/ADGRG1/TNFAIP1/PRAG1/ARHGEF3/RASGRF1/SCAI/CUL3/FGF10/ITGA3/ARHGDIA/LRRC59/CYTH4/F11R/D…	104
GO:0018205	peptidyl-lysine modification	196/7167	392/18800	8.9631e-07	0.000114064	SMAD4/KMT5A/TAF1/PIAS2/SETD6/KAT14/TADA2B/SIRT5/HDAC4/NCOA3/ARNT/GATA3/NFYA/NCOA1/ZNF335/CTBP1/BRPF3/METTL21A/JARID2/ARRB1/EP400/NAA50/DIP2A/FLCN/ASH1L/NSD2/RIF1/RNF212/MDM2/KMT2C/JMJD6/NOS1/ETFBKMT/SENP2/SENP5/PML/SETDB2/EHMT2/DR1/ZNF451/NFYB/GATA2/YEATS2/EEF1AKMT2/GTF3C4/ING3/HINT1/PIWIL2/KMT2A/RPS6KA4/BRD1/NSD3/CREBBP/SETMAR/BRD4/PIAS4/GCSH/RTF1/BCL11A/PHF20/MTF2/KDM4C/SET/SETD4/JADE1/LOXL4/PC…	196
GO:1902369	negative regulation of RNA catabolic process	51/7167	78/18800	9.51667e-07	0.000118735	LARP4B/HNRNPD/SYNCRIP/NAF1/SLC11A1/FMR1/HNRNPU/NOCT/PHAX/TRDMT1/TENT5A/AXIN2/YBX3/TARDBP/TENT5C/GDNF/CIRBP/DKC1/LRPPRC/DHX34/IKBKE/SECISBP2/TENT4A/TENT4B/CSDE1/EIF4ENIF1/HNRNPA0/LARP1/NBAS/PKP1/FUS/IGF2BP1/NSUN2/PARN/THRAP3/ZCCHC17/A1CF/ELAVL1/TIRAP/NRDE2/E2F1/DAZL/DND1/MAPK14/METTL16/ANGEL2/DHX9/SLIRP/RBM10/TENT5B/YBX1	51
GO:0050779	RNA destabilization	59/7167	94/18800	1.08383e-06	0.000130121	CNOT6/GIGYF2/HNRNPD/TNRC6A/SYNCRIP/DIS3/CELF1/DXO/HNRNPU/RC3H2/AGO2/DIS3L2/NOCT/TNRC6B/TARDBP/POLR2D/TUT7/SAMD4B/EXOSC3/CNOT2/TNRC6C/ZC3H18/ROCK2/DCP2/ROCK1/ZFP36L2/TENT4A/RC3H1/YTHDF1/TENT4B/CSDE1/PDE12/PAN3/CNOT1/KHSRP/EIF4ENIF1/NANOS2/IGF2BP1/PARN/CNOT7/YTHDF2/CNOT8/TNFRSF1B/PAN2/DND1/MEX3D/METTL3/EXOSC8/CNOT6L/METTL16/CPEB3/DHX9/METTL14/PUM1/EXOSC2/NANOS1/YTHDF3/DCP1A/YBX1	59
GO:0061014	positive regulation of mRNA catabolic process	59/7167	94/18800	1.08383e-06	0.000130121	CNOT6/GIGYF2/HNRNPD/TNRC6A/SYNCRIP/DIS3/CELF1/HNRNPU/RC3H2/AGO2/DIS3L2/NOCT/TNRC6B/TARDBP/POLR2D/TUT7/SAMD4B/EXOSC3/CNOT2/TNRC6C/ROCK2/DCP2/ROCK1/ZFP36L2/GTPBP1/TENT4A/RC3H1/YTHDF1/TENT4B/CSDE1/PDE12/PAN3/CNOT1/KHSRP/EIF4ENIF1/NANOS2/IGF2BP1/PARN/CNOT7/YTHDF2/CNOT8/ZC3HAV1/PAN2/DND1/MEX3D/METTL3/EXOSC8/CNOT6L/METTL16/CPEB3/DHX9/METTL14/PUM1/EXOSC2/NANOS1/PRR5L/YTHDF3/DCP1A/YBX1	59
GO:0002064	epithelial cell development	111/7167	203/18800	1.11101e-06	0.000130914	YIPF6/CDK6/AFDN/HNF4A/RARG/MET/YAP1/FEM1B/SRC/ONECUT2/SPDEF/TJP1/NOTCH2/HEG1/TNF/DLL1/GSK3B/ADD1/ICAM1/WNT5A/ROBO4/PECAM1/IFT74/EPB41L5/JAG1/GATA1/TP63/CDSN/ROCK2/ST14/ASXL1/FRMD6/RARB/ROCK1/TJP2/ABI2/PODXL/GPAT4/TBC1D20/CLDN1/IHH/F2RL1/AR/FOXC2/BMP15/RHEB/PDPK1/B4GALT1/BMP6/ATRX/TNFRSF1A/BMP5/FOSL2/PALLD/F11R/ZDHHC21/PDE4D/IKBKB/DNASE1L2/HOXA5/EZR/ARID4B/RAPGEF3/NKX3-2/SIX3/STC1/TJP3/KLF5/VEZF1/…	111
GO:0051893	regulation of focal adhesion assembly	43/7167	63/18800	1.18119e-06	0.000133473	PTEN/MAP4K4/TEK/WNT4/PEAK1/SRC/MMP14/DLC1/THBS1/SMAD3/EPB41L5/DUSP22/PPM1F/ROCK2/EFNA5/ROCK1/FERMT2/THY1/TSC1/CORO1C/PTPRJ/NRP1/PTK2/RAC1/LIMCH1/ACVRL1/MACF1/SLK/ITGB1BP1/LDB1/HRG/SFRP1/ARHGAP6/RCC2/DMTN/FAM107A/PHLDB2/FMN1/CLASP1/VEGFA/CLASP2/PTPRA/SDC4	43
GO:0090109	regulation of cell-substrate junction assembly	43/7167	63/18800	1.18119e-06	0.000133473	PTEN/MAP4K4/TEK/WNT4/PEAK1/SRC/MMP14/DLC1/THBS1/SMAD3/EPB41L5/DUSP22/PPM1F/ROCK2/EFNA5/ROCK1/FERMT2/THY1/TSC1/CORO1C/PTPRJ/NRP1/PTK2/RAC1/LIMCH1/ACVRL1/MACF1/SLK/ITGB1BP1/LDB1/HRG/SFRP1/ARHGAP6/RCC2/DMTN/FAM107A/PHLDB2/FMN1/CLASP1/VEGFA/CLASP2/PTPRA/SDC4	43
GO:0034101	erythrocyte homeostasis	78/7167	133/18800	1.20432e-06	0.000133473	CDK6/ACVR1B/BCL6/ARNT/GATA3/MFHAS1/PTBP3/UBA5/PTPN2/MED1/NCKAP1L/TAL1/SFXN1/JMJD6/SLC4A1/TRIM10/GATA2/FAM210B/ETS1/RHEX/AXL/TGFBR3/IREB2/BRD1/GATA1/HSPA9/STAT3/CEBPG/SP3/PRMT1/ZFPM1/FLVCR1/ADAR/RBFOX2/KLF13/PKNOX1/TMOD3/ERCC2/SLC11A2/RPS24/THRA/HOXA5/RHAG/MAFB/RPS6/HCLS1/ADGRF5/ABCB10/RCOR1/LYN/SRF/PRKDC/ZBTB7A/NCAPG2/AHSP/EPO/ALAS2/LDB1/STAT5B/UFL1/SPI1/MAPK14/L3MBTL3/SMAD5/SLC25A38/DMTN/G6PD/KL…	78
GO:0006479	protein methylation	109/7167	199/18800	1.23761e-06	0.000133473	GSPT1/PRDM4/SMAD4/KMT5A/SETD6/GATA3/NFYA/FBXO11/ZNF335/METTL21A/JARID2/PRDM2/ASH1L/NSD2/RIF1/MTHFR/KMT2C/PCMT1/ETFBKMT/PCMTD1/AASS/SETDB2/EHMT2/NFYB/EEF1AKMT2/FAM98B/KMT2A/NSD3/CREBBP/SETMAR/BRD4/RTF1/PHF20/MTF2/KDM4C/SETD4/KDM3A/PAX5/KMT5B/SETD5/N6AMT1/PRDM16/PRDM14/MLLT6/KANSL3/PAXIP1/CTCF/RLF/JMJD4/IWS1/PWP1/NFYC/PRMT1/TET3/PAGR1/ETF1/DNMT1/PAXBP1/RRP8/ATRX/WDR5/PRMT2/PRMT3/EED/PCMTD2/OGT/SMYD…	109
GO:0008213	protein alkylation	109/7167	199/18800	1.23761e-06	0.000133473	GSPT1/PRDM4/SMAD4/KMT5A/SETD6/GATA3/NFYA/FBXO11/ZNF335/METTL21A/JARID2/PRDM2/ASH1L/NSD2/RIF1/MTHFR/KMT2C/PCMT1/ETFBKMT/PCMTD1/AASS/SETDB2/EHMT2/NFYB/EEF1AKMT2/FAM98B/KMT2A/NSD3/CREBBP/SETMAR/BRD4/RTF1/PHF20/MTF2/KDM4C/SETD4/KDM3A/PAX5/KMT5B/SETD5/N6AMT1/PRDM16/PRDM14/MLLT6/KANSL3/PAXIP1/CTCF/RLF/JMJD4/IWS1/PWP1/NFYC/PRMT1/TET3/PAGR1/ETF1/DNMT1/PAXBP1/RRP8/ATRX/WDR5/PRMT2/PRMT3/EED/PCMTD2/OGT/SMYD…	109
GO:0034250	positive regulation of cellular amide metabolic process	94/7167	167/18800	1.34403e-06	0.000140243	LARP4B/HNRNPD/LARP1B/SYNCRIP/PLD1/GSAP/FASTKD2/FMR1/HNRNPU/EIF2B5/HABP4/LARP4/FXR1/AGO2/NIBAN1/THBS1/TNF/RPS6KB1/YBX3/UHMK1/POLR2D/GUF1/KHDRBS1/MTOR/ABCG1/PIWIL2/RPUSD3/CIRBP/PCIF1/ROCK2/EIF2AK4/TENT4A/JMJD4/RMND1/CCL5/NGRN/YTHDF1/TENT4B/CSDE1/COA3/EPHA4/MRPS27/EIF5A/PRR16/CTIF/LARP1/IMPACT/UPF3B/DNAJC3/CNBP/IGF2BP1/YTHDF2/LIN28A/PTAFR/POLDIP3/MIF4GD/DHX29/ELAVL1/ERBB2/KRT17/SLC2A13/DAZL/GSK3A/RP…	94
GO:0031331	positive regulation of cellular catabolic process	220/7167	449/18800	1.34447e-06	0.000140243	VPS13D/TAF1/CNOT6/ARIH1/CALCOCO2/PTEN/ARNT/GIGYF2/HNRNPD/TNRC6A/ENTPD5/PPARA/SYNCRIP/SMCR8/DIS3/ABHD5/AMBRA1/INSR/CELF1/EPM2A/TP53INP1/DAPK1/ITCH/FMR1/FLCN/DXO/HNRNPU/RNF14/WAC/RC3H2/MTDH/AGO2/MDM2/CSNK1A1/DIS3L2/GRSF1/NOCT/TNF/MAPK9/ZYG11B/FYCO1/NPRL3/TNRC6B/GSK3B/USP13/TARDBP/HECTD1/CHFR/POLR2D/LRP2/TUT7/SAMD4B/AGTPBP1/TRIM8/LRP1/EXOSC3/NUB1/CNOT2/TNRC6C/ZC3H18/ULK2/UBQLN1/TRIM13/BCL2L11/CTSC/R…	220
GO:0120032	regulation of plasma membrane bounded cell projection assembly	107/7167	195/18800	1.37766e-06	0.000141388	ARHGAP35/RABEP2/ARF6/PLD1/ATMIN/YAP1/CDKL5/MPHOSPH9/FMR1/FXR1/EPHB2/CDC42/TAPT1/RHOQ/GSK3B/STAU2/ICAM1/ENTR1/TACSTD2/EPS8L2/MTOR/SDCCAG8/EVI5L/AGRN/ZMYND10/CYLD/PIK3CA/KCTD17/SEPTIN7/CDC42EP3/EPS8L1/AKIRIN1/ACTR3/MAP4/MYO10/ABI2/PODXL/ARHGAP44/WASL/ARHGAP24/F2RL1/SEPTIN9/PLEKHM1/GAP43/WNT1/MAPK15/FNBP1L/LIMK2/CEP135/RALA/IFT140/WASHC1/CORO1C/ATP8B1/CLRN1/RAB3IP/NRP1/ANLN/GPM6A/ARAP1/CARMIL2/ATG5/…	107
GO:0048041	focal adhesion assembly	53/7167	83/18800	1.75497e-06	0.000177252	PTEN/MAP4K4/TEK/WNT4/PEAK1/SRC/MMP14/AJUBA/DLC1/THBS1/SMAD3/PTPRK/ARHGEF7/CTTN/BCR/EPB41L5/DUSP22/PPM1F/ROCK2/EFNA5/ACTN2/ROCK1/FERMT2/WHAMM/THY1/TSC1/CORO1C/PTPRJ/NRP1/PTK2/TESK2/RAC1/LIMCH1/ACVRL1/MACF1/SLK/ITGB1BP1/LDB1/HRG/SFRP1/ACTN1/PIP5K1A/ARHGAP6/RCC2/DMTN/FAM107A/PHLDB2/FMN1/CLASP1/VEGFA/CLASP2/PTPRA/SDC4	53
GO:0040029	regulation of gene expression, epigenetic	81/7167	141/18800	2.39018e-06	0.000237636	PCGF5/EIF1/PCGF3/HDAC4/ZNF335/CTBP1/JARID2/MORC2/CDK2/RIF1/UBR2/HNRNPU/PHF2/RBM15/MPHOSPH8/SETDB2/ARID1A/CREBZF/SMCHD1/PADI2/ARID1B/PIK3CA/YTHDC1/CBX3/ATF7IP/CGGBP1/IFI16/ZNF445/PHF8/PRDM14/CTCF/AXIN1/XIST/HDAC1/TASOR/RESF1/DNMT1/RRP8/FAM172A/L3MBTL1/HDAC5/TDG/DIRAS3/SMARCD1/SMYD5/EXOSC10/H3C12/ARID4B/EZH1/HMGA2/MBD2/AICDA/H3-3B/RLIM/METTL3/DNMT3A/EP300/SIN3A/PPM1D/CDYL/CTR9/SPI1/LRIF1/HELLS/ATF7…	81
GO:0016571	histone methylation	89/7167	158/18800	2.4338e-06	0.00023825	PRDM4/SMAD4/KMT5A/SETD6/GATA3/NFYA/ZNF335/JARID2/PRDM2/ASH1L/NSD2/RIF1/MTHFR/KMT2C/AASS/SETDB2/EHMT2/NFYB/KMT2A/NSD3/CREBBP/SETMAR/BRD4/RTF1/PHF20/MTF2/KDM4C/SETD4/KDM3A/PAX5/KMT5B/SETD5/N6AMT1/PRDM16/PRDM14/MLLT6/KANSL3/PAXIP1/CTCF/RLF/JMJD4/IWS1/PWP1/NFYC/PRMT1/TET3/PAGR1/DNMT1/PAXBP1/RRP8/ATRX/WDR5/PRMT2/EED/OGT/SMYD5/SMYD2/KAT8/RNF20/SNW1/ARID4B/EZH1/GFI1/TET2/BCOR/KANSL1/SETD1B/AUTS2/PRDM5/K…	89
GO:0150116	regulation of cell-substrate junction organization	45/7167	68/18800	2.51044e-06	0.000242029	ARF6/PTEN/MAP4K4/TEK/WNT4/PEAK1/SRC/MMP14/DLC1/THBS1/SMAD3/IQSEC1/EPB41L5/DUSP22/PPM1F/ROCK2/EFNA5/ROCK1/FERMT2/THY1/TSC1/CORO1C/PTPRJ/NRP1/PTK2/RAC1/LIMCH1/ACVRL1/MACF1/SLK/ITGB1BP1/LDB1/HRG/SFRP1/ARHGAP6/RCC2/DMTN/FAM107A/PHLDB2/FMN1/CLASP1/VEGFA/CLASP2/PTPRA/SDC4	45
GO:0150115	cell-substrate junction organization	60/7167	98/18800	2.90685e-06	0.000269318	ITGA6/ARF6/PTEN/MAP4K4/TEK/WNT4/PEAK1/SRC/MMP14/AJUBA/ITGB4/DST/DLC1/THBS1/SMAD3/PTPRK/IQSEC1/ARHGEF7/CTTN/BCR/EPB41L5/DUSP22/PPM1F/ROCK2/EFNA5/ACTN2/ROCK1/FERMT2/WHAMM/THY1/TSC1/CORO1C/PTPRJ/NRP1/PTK2/TESK2/RAC1/LIMCH1/ACVRL1/MACF1/SLK/ITGB1BP1/LDB1/HRG/SFRP1/ACTN1/PIP5K1A/ARHGAP6/RCC2/DMTN/FAM107A/PHLDB2/RAB8B/FMN1/CLASP1/VEGFA/CLASP2/TLN1/PTPRA/SDC4	60
GO:0018209	peptidyl-serine modification	170/7167	338/18800	2.93668e-06	0.000269318	TAF1/PTEN/EGFR/FNIP1/PLCL1/STK38/CSNK2A2/PLCL2/PAK2/MARK3/TLK2/DYRK1A/CDK5R1/WNK1/CDK2/PIKFYVE/SRC/ATR/NOS1/GGNBP2/CSNK1A1/TNF/CREBL2/MAPK9/RPS6KB1/SMG1/GSK3B/SPTBN4/UHMK1/ERN1/LATS2/HIPK1/NTRK3/DYRK2/WNT5A/MTOR/TNKS/PRKCQ/MAPK8/CDK1/CNOT9/RPS6KA4/GALNT1/PRKCE/CSNK1G3/PIK3CA/ULK2/PPM1F/ROCK2/TTBK2/TGFB1/RET/MAPK7/NTRK2/TLK1/AKT2/ROCK1/IKBKE/TXN/IFNA21/RPS6KA5/MAPK12/PKN3/PLK1/CAMKV/PWP1/SYK/PRKG2…	170
GO:0007044	cell-substrate junction assembly	57/7167	92/18800	2.991e-06	0.000269318	ITGA6/PTEN/MAP4K4/TEK/WNT4/PEAK1/SRC/MMP14/AJUBA/ITGB4/DST/DLC1/THBS1/SMAD3/PTPRK/ARHGEF7/CTTN/BCR/EPB41L5/DUSP22/PPM1F/ROCK2/EFNA5/ACTN2/ROCK1/FERMT2/WHAMM/THY1/TSC1/CORO1C/PTPRJ/NRP1/PTK2/TESK2/RAC1/LIMCH1/ACVRL1/MACF1/SLK/ITGB1BP1/LDB1/HRG/SFRP1/ACTN1/PIP5K1A/ARHGAP6/RCC2/DMTN/FAM107A/PHLDB2/FMN1/CLASP1/VEGFA/CLASP2/TLN1/PTPRA/SDC4	57
GO:0048638	regulation of developmental growth	166/7167	329/18800	2.99823e-06	0.000269318	ADNP/RUFY3/WT1/ITSN2/FGFR2/ACACB/YY1/PTEN/PPARA/PTCH1/HNF1B/CHD7/SEMA6A/NIPBL/INSR/YAP1/JARID2/CDK5R1/MKKS/CDKL5/RAI1/RBPJ/TTL/DSCAM/RYK/CDH4/RAB11A/RPS6KB1/DLL1/WWC1/SLIT1/VIL1/GSK3B/SPTBN4/GHRHR/YBX3/TNR/WWC2/LATS2/RGS4/WNT5A/GH1/NEDD4L/ERBB4/NKD1/AGRN/CTTN/SPAG9/TGFBR3/CDK1/TOMM70/UNC13A/SAV1/PAFAH1B1/PIK3CA/ULK2/BCL2L11/MUSK/TNKS2/BCL11A/DRD2/EFNA5/SMURF1/EPPK1/STAT3/SEMA6D/EDN1/GPAT4/SEMA4G/…	166
GO:0061157	mRNA destabilization	56/7167	90/18800	3.00512e-06	0.000269318	CNOT6/GIGYF2/HNRNPD/TNRC6A/SYNCRIP/DIS3/CELF1/HNRNPU/RC3H2/AGO2/DIS3L2/NOCT/TNRC6B/TARDBP/POLR2D/TUT7/SAMD4B/EXOSC3/CNOT2/TNRC6C/ROCK2/DCP2/ROCK1/ZFP36L2/TENT4A/RC3H1/YTHDF1/TENT4B/CSDE1/PDE12/PAN3/CNOT1/KHSRP/EIF4ENIF1/NANOS2/IGF2BP1/PARN/CNOT7/YTHDF2/CNOT8/PAN2/DND1/MEX3D/METTL3/EXOSC8/CNOT6L/METTL16/CPEB3/DHX9/METTL14/PUM1/EXOSC2/NANOS1/YTHDF3/DCP1A/YBX1	56
GO:0007409	axonogenesis	210/7167	430/18800	3.08183e-06	0.000272357	ARHGAP35/ADNP/RUFY3/SMAD4/FBXO45/MBP/FGFR2/PTEN/APLP2/GATA3/EPHB1/PTCH1/SEMA6A/PARD3/NRP2/PAK2/NTNG1/EFNA2/EPHA8/CDK5R1/CDKL5/RAPH1/SPAST/SOS1/TTL/DSCAM/NOTCH2/RYK/IGF1R/CDH4/EPHB2/ADARB1/RAB11A/NFASC/SLIT1/GSK3B/SPTBN4/NECTIN1/TNR/MYCBP2/WNT5A/ROBO4/PRKCQ/CTTN/LAMA3/NFIB/ANK3/PTPRM/GLI3/NOVA2/CDH11/GDNF/PAFAH1B1/ADCY1/ULK2/BMP7/SYNGAP1/DRD2/LYPLA2/KIF5B/RET/NTRK2/EFNA5/NTN5/SEMA6D/EDN1/LRP4/RPS6…	210
GO:0048821	erythrocyte development	28/7167	37/18800	3.72826e-06	0.000324971	BCL6/PTBP3/MED1/NCKAP1L/TAL1/JMJD6/SLC4A1/FAM210B/RHEX/BRD1/GATA1/FLVCR1/TMOD3/ERCC2/SLC11A2/RHAG/RPS6/ADGRF5/ABCB10/SRF/ZBTB7A/EPO/ALAS2/L3MBTL3/DMTN/G6PD/ARID4A/BPGM	28
GO:0034329	cell junction assembly	205/7167	420/18800	4.21549e-06	0.000362475	PKP4/ADNP/ITGA6/FBXO45/ARF6/AFDN/PTEN/CLDN19/CDH6/EPHB1/MAP4K4/TEK/PARD3/MDGA1/PAK2/WNT4/PEAK1/SRC/FLCN/MMP14/DSCAM/EEF2K/AJUBA/ITGB4/TJP1/RYK/HEG1/DST/DLC1/THBS1/EPHB2/CDC42/TNF/NRG1/SLIT1/TBCD/NLGN2/STRN/NECTIN1/SMAD3/STAU2/PTPRK/HIPK1/FBF1/NTRK3/WNT5A/ARHGEF7/PECAM1/ERBB4/AGRN/CTTN/BCR/EPB41L5/CDH11/CTNNA1/DUSP22/MUSK/PPM1F/DRD2/ROCK2/NTRK2/EFNA5/ACTN2/MARVELD3/ROCK1/FERMT2/WHAMM/LRP4/SETD5/IL…	205
GO:0060996	dendritic spine development	56/7167	91/18800	4.92254e-06	0.000417629	PAK4/ARF6/PTEN/EPHB1/PAK2/CDK5R1/DTNBP1/DIP2A/FMR1/EEF2K/EPHB2/CDC42/NLGN2/UBA6/STAU2/IQSEC1/UBE3A/PAFAH1B1/SHANK1/ASAP1/ABI2/ARHGAP44/SRCIN1/WASL/PTPRS/EPHB3/CUX2/CAPRIN2/DLG5/EPHA4/ITPKA/TANC2/DVL1/ARF4/FSTL4/MEF2C/PRMT3/NGEF/DISC1/CTNND2/PAK3/SLC12A5/PSEN1/ZNF365/BAIAP2/PPFIA2/CAMK2B/NCK2/MAPK6/CPEB3/WNT7A/HDAC6/CFL1/LLPH/PDLIM5/ACTR2	56
GO:0006446	regulation of translational initiation	51/7167	81/18800	5.01041e-06	0.00041949	EIF1/EIF2S1/EIF5/EIF4EBP2/FMR1/EIF2B5/HABP4/AGO2/TNF/RPS6KB1/C8orf88/UHMK1/EIF5B/POLR2D/KHDRBS1/MTOR/EIF4B/PAIP2/EIF2AK4/BZW1/PPP1R15B/CCL5/YTHDF1/CSDE1/BANK1/PAIP2B/MTIF2/EIF2AK3/CTIF/LARP1/IMPACT/RBM4/NCBP2/GLE1/DNAJC3/EIF2AK2/YTHDF2/MIF4GD/DHX29/DAZL/METTL3/DDX3X/NCK2/PPP1R15A/TMED2/NCK1/ALKBH1/YTHDF3/NPM1/EIF3B/TPR	51
GO:0043161	proteasome-mediated ubiquitin-dependent protein catabolic process	202/7167	414/18800	5.08677e-06	0.000420352	FBXL4/FBXO45/TAF1/DNAJC10/ECPAS/UBE2K/ANAPC4/ARIH1/HECW2/CDC16/USP7/CUL4B/PCBP2/PPP2R5C/UBR3/EDEM3/APPBP2/UCHL5/RAD23B/ARMC8/TLK2/ARRB1/KBTBD7/FEM1B/CDK2/ITCH/SMURF2/RMND5A/UBR2/RNF14/SEL1L/WAC/MDM2/HFE/CSNK1A1/USP14/MAPK9/ZYG11B/SKP2/KBTBD6/WDR26/N4BP1/RNF126/HECW1/PML/GID8/GSK3B/STYX/KLHDC10/ZNRF1/CDC27/WWP1/HECTD1/CHFR/NSFL1C/BAG5/AMFR/NEDD4L/UBE2D3/NUB1/ERLIN2/CUL4A/UBE2B/UBQLN1/KCTD17/TRIM13…	202
GO:0009048	dosage compensation by inactivation of X chromosome	17/7167	19/18800	5.26469e-06	0.000429477	PCGF5/EIF1/PCGF3/JARID2/HNRNPU/RBM15/SMCHD1/YTHDC1/PRDM14/XIST/EXOSC10/RLIM/METTL3/CDYL/LRIF1/RBM15B/SUZ12	17
GO:0048813	dendrite morphogenesis	79/7167	139/18800	5.54355e-06	0.000446501	PTEN/HECW2/PPP3CA/NSMF/EPHB1/MINK1/MAPK8IP2/PHACTR1/CDK5R1/DTNBP1/CDKL5/DIP2A/DSCAM/EEF2K/EPHB2/CDC42/PREX2/HECW1/GSK3B/LZTS1/STAU2/NEDD4L/UBE3A/PAFAH1B1/RERE/PARP6/SHANK1/MEF2A/ABI2/LRP4/SS18L1/ARHGAP44/SRCIN1/WASL/STK11/EPHB3/CUX2/CAPRIN2/EPHA4/NFATC4/ITPKA/RBFOX2/TANC2/DVL1/CUL7/PRMT3/NGEF/SLC11A2/IGF2BP1/KLF7/NRP1/KNDC1/FYN/MAP2/ITGB1/CTNND2/MAP6/PAK3/PTN/CUX1/ANKRD27/TNIK/ZNF365/CHRNA3/BAIAP…	79
GO:0000375	RNA splicing, via transesterification reactions	163/7167	325/18800	5.73681e-06	0.000456291	DDX5/PNN/SRSF1/HNRNPA2B1/SON/SYNCRIP/RBM6/DAZAP1/CELF1/CDK13/WBP4/DYRK1A/PRDX6/LOC100128988/SMU1/RBM17/SLU7/QKI/FMR1/HNRNPA3/HNRNPU/CWC27/FXR1/SRRM1/JMJD6/RBM15/CACTIN/HNRNPA1/CELF2/SRSF9/SRRM4/HNRNPM/LSM5/CDC40/HNRNPH3/PRPF40A/SNRPE/NCL/SF3A1/KHDRBS1/DDX23/NOVA2/PRPF4B/PLRG1/CIRBP/DDX17/YTHDC1/RBM25/TRA2A/KHDC4/RNPC3/PRPF18/U2AF2/PTBP1/RBFOX3/WTAP/ZCCHC8/BUD13/SRPK1/SNRPF/LUC7L/NSRP1/SNRNP35/DDX…	163
GO:0002011	morphogenesis of an epithelial sheet	39/7167	58/18800	6.50282e-06	0.000498933	ARHGAP35/PTEN/RREB1/MRTFA/SOS1/AJUBA/NOTCH2/TMEFF2/ADAM17/WNT5A/MTOR/JAG1/BMP7/LIN7C/FERMT2/PHACTR4/PALS1/RHOC/ARHGAP24/DAG1/DVL1/SOX11/BMP5/FERMT1/CARMIL2/ARHGAP12/DLL4/ACVRL1/MSX2/CEACAM1/SRF/DVL2/WNT7A/HOXB4/PHLDB2/CLASP1/PDPN/TOR1A/CLASP2	39
GO:0000377	RNA splicing, via transesterification reactions with bulged adenosine as nucleophile	161/7167	321/18800	6.50817e-06	0.000498933	DDX5/PNN/SRSF1/HNRNPA2B1/SON/SYNCRIP/RBM6/DAZAP1/CELF1/CDK13/WBP4/DYRK1A/PRDX6/LOC100128988/SMU1/RBM17/SLU7/QKI/FMR1/HNRNPA3/HNRNPU/CWC27/FXR1/SRRM1/JMJD6/RBM15/CACTIN/HNRNPA1/CELF2/SRSF9/SRRM4/HNRNPM/LSM5/CDC40/HNRNPH3/PRPF40A/SNRPE/NCL/SF3A1/KHDRBS1/DDX23/NOVA2/PRPF4B/PLRG1/CIRBP/DDX17/YTHDC1/RBM25/TRA2A/KHDC4/RNPC3/PRPF18/U2AF2/PTBP1/RBFOX3/WTAP/ZCCHC8/BUD13/SRPK1/SNRPF/LUC7L/NSRP1/SNRNP35/DDX…	161
GO:0000398	mRNA splicing, via spliceosome	161/7167	321/18800	6.50817e-06	0.000498933	DDX5/PNN/SRSF1/HNRNPA2B1/SON/SYNCRIP/RBM6/DAZAP1/CELF1/CDK13/WBP4/DYRK1A/PRDX6/LOC100128988/SMU1/RBM17/SLU7/QKI/FMR1/HNRNPA3/HNRNPU/CWC27/FXR1/SRRM1/JMJD6/RBM15/CACTIN/HNRNPA1/CELF2/SRSF9/SRRM4/HNRNPM/LSM5/CDC40/HNRNPH3/PRPF40A/SNRPE/NCL/SF3A1/KHDRBS1/DDX23/NOVA2/PRPF4B/PLRG1/CIRBP/DDX17/YTHDC1/RBM25/TRA2A/KHDC4/RNPC3/PRPF18/U2AF2/PTBP1/RBFOX3/WTAP/ZCCHC8/BUD13/SRPK1/SNRPF/LUC7L/NSRP1/SNRNP35/DDX…	161
GO:0001952	regulation of cell-matrix adhesion	71/7167	123/18800	7.76903e-06	0.000588504	CDK6/BCL6/PTEN/MAP4K4/MINK1/TEK/WNT4/PEAK1/ADAM15/SRC/MMP14/ONECUT2/DLC1/THBS1/EMP2/GSK3B/SMAD3/NF2/NF1/EPB41L5/JAG1/DUSP22/PPM1F/ROCK2/UTRN/EFNA5/CD36/PLAU/ROCK1/FERMT2/FUT1/THY1/TSC1/PIK3CB/CDKN2A/DAG1/CASK/CCL25/CORO1C/HOXA7/PTPRJ/FERMT1/NRP1/CSF1/PTK2/DISC1/RAC1/NEXMIF/LIMCH1/CD3E/ACVRL1/MACF1/SLK/ITGB1BP1/LDB1/HRG/SFRP1/EPHA1/AJAP1/ARHGAP6/RCC2/DMTN/FAM107A/CDH13/PHLDB2/FMN1/CLASP1/VEGFA/CLA…	71
GO:0000956	nuclear-transcribed mRNA catabolic process	70/7167	121/18800	8.07915e-06	0.000604796	GSPT1/DDX5/CNOT6/HNRNPD/TNRC6A/SYNCRIP/DIS3/DXO/HNRNPU/RC3H2/AGO2/DIS3L2/NOCT/SMG1/TNRC6B/MTPAP/POLR2D/TUT7/SAMD4B/EXOSC3/CNOT2/TNRC6C/PRPF18/DCP2/DHX34/SECISBP2/ZFP36L2/TENT4A/RC3H1/UPF2/TENT4B/ETF1/CSDE1/PDE12/EXOSC4/CASC3/PAN3/CNOT1/EIF4ENIF1/CTIF/NANOS2/UPF3B/NBAS/NCBP2/IGF2BP1/PARN/CNOT7/THRAP3/EXOSC10/XRN1/SMG8/CNOT8/A1CF/HELZ2/PAN2/AGO1/EXOSC8/CNOT6L/CPEB3/ATM/SMG9/DHX9/TTC37/UPF3A/EXOSC2/…	70
GO:0007266	Rho protein signal transduction	78/7167	138/18800	8.37749e-06	0.000619837	ARHGAP35/GNA13/BCL6/MET/ARRB1/FLCN/MCF2L/HEG1/DLC1/CDC42/CDC42SE1/RALBP1/EPS8L2/BCR/ARHGEF12/CDC42EP3/EPS8L1/ROCK2/HACD3/ROCK1/RASGRF2/PHACTR4/STARD13/MYO9B/CCDC125/CDC42SE2/GPR20/LPAR1/F2RL1/ADGRG1/TNFAIP1/RIPOR1/PRAG1/ARHGEF3/RASGRF1/SCAI/CUL3/ITGA3/ARHGDIA/GNA12/F11R/ARHGEF11/P2RY8/NRP1/ITGB1/ARHGAP42/AGTR1/RAC1/LPAR6/SYNJ2BP/RHOB/ARHGAP29/WAS/ARHGEF2/CAVIN4/RHOJ/C15orf62/KCTD10/RHOU/ARHGAP5/A…	78
GO:0048736	appendage development	96/7167	177/18800	9.02919e-06	0.000652872	ITGA6/SMAD4/IRF6/FGFR2/RARG/LNPK/PTCH1/CHD7/NIPBL/SLC39A3/MED1/LMBR1/ITGB4/RC3H2/NOTCH2/PBX2/HOXA11/ASPH/C2CD3/RUNX2/WNT5A/TBX3/GLI3/TP63/CREBBP/BMP7/BCL2L11/TFAP2A/PIAS4/RARB/FERMT2/LRP4/RDH10/IHH/CACNA1C/MED31/HOXD10/ZNRF3/NR2F2/INTU/AFF3/COL2A1/HDAC1/BPNT2/SALL4/TBX5/FLVCR1/FGF10/MKS1/FGF4/FBXW4/IFT140/ATRX/SOX11/GNA12/SKI/RAX/FGF9/GDF5/CRABP2/CIBAR1/TFAP2B/HOXC11/DYNC2H1/MSX2/FRAS1/MAP3K20/EC…	96
GO:0060173	limb development	96/7167	177/18800	9.02919e-06	0.000652872	ITGA6/SMAD4/IRF6/FGFR2/RARG/LNPK/PTCH1/CHD7/NIPBL/SLC39A3/MED1/LMBR1/ITGB4/RC3H2/NOTCH2/PBX2/HOXA11/ASPH/C2CD3/RUNX2/WNT5A/TBX3/GLI3/TP63/CREBBP/BMP7/BCL2L11/TFAP2A/PIAS4/RARB/FERMT2/LRP4/RDH10/IHH/CACNA1C/MED31/HOXD10/ZNRF3/NR2F2/INTU/AFF3/COL2A1/HDAC1/BPNT2/SALL4/TBX5/FLVCR1/FGF10/MKS1/FGF4/FBXW4/IFT140/ATRX/SOX11/GNA12/SKI/RAX/FGF9/GDF5/CRABP2/CIBAR1/TFAP2B/HOXC11/DYNC2H1/MSX2/FRAS1/MAP3K20/EC…	96
GO:0007549	dosage compensation	18/7167	21/18800	9.9494e-06	0.000711326	PCGF5/EIF1/PCGF3/JARID2/HNRNPU/RBM15/SMCHD1/YTHDC1/PRDM14/XIST/EXOSC10/RLIM/METTL3/CDYL/LRIF1/RBM15B/SUZ12/MACROH2A1	18
GO:0002262	myeloid cell homeostasis	88/7167	160/18800	1.01428e-05	0.000717095	PIK3CD/CDK6/ACVR1B/BCL6/ARNT/GATA3/MFHAS1/PTBP3/UBA5/PTPN2/MED1/NCKAP1L/TAL1/CCR2/SFXN1/JMJD6/SLC4A1/ADAM17/TRIM10/ITPKB/GATA2/FAM210B/ETS1/MERTK/RHEX/AXL/TGFBR3/IREB2/BRD1/GATA1/BCL2L11/HSPA9/STAT3/CEBPG/FANCC/SP3/PRMT1/PIK3CB/ZFPM1/FLVCR1/ADAR/RBFOX2/KLF13/PKNOX1/TMOD3/ERCC2/SLC11A2/RPS24/THRA/HOXA5/RHAG/MAFB/RPS6/HCLS1/ADGRF5/PDE4B/ABCB10/RCOR1/LYN/SRF/PRKDC/ZBTB7A/NCAPG2/AHSP/EPO/ALAS2/LDB1/S…	88
GO:0046777	protein autophosphorylation	117/7167	224/18800	1.11328e-05	0.000778436	TAF1/ACVR1B/FLT1/FGFR2/EIF2S1/EGFR/EPHB1/GRK5/AAK1/MINK1/TEK/INSR/NBN/TNK1/PAK2/MARK3/DYRK1A/EPHA8/PEAK1/CDKL5/PIKFYVE/DAPK1/SRC/ATR/EEF2K/IGF1R/SMG1/GSK3B/RB1CC1/TRIM24/HTATIP2/UHMK1/ERN1/MTOR/ERBB4/ULK2/FGFR1/MUSK/WNK2/CDK12/NTRK2/EIF2AK4/MOB1B/DDR2/THY1/OXSR1/IRAK3/SYK/PRKG2/STK11/EPHB3/MAP3K21/CHP1/NLK/MAPK15/EPHA4/MYO3A/VRK2/EIF2AK3/STK39/PDPK1/STK16/IMPACT/PAK1/ALK/GPNMB/MAP3K10/AURKA/MKNK2…	117
GO:0061564	axon development	228/7167	479/18800	1.16866e-05	0.000808281	ARHGAP35/ADNP/RUFY3/SMAD4/FBXO45/MBP/FGFR2/PTEN/APLP2/GATA3/EPHB1/PTCH1/SEMA6A/PARD3/NRP2/PAK2/NTNG1/EFNA2/EPHA8/CDK5R1/CDKL5/RAPH1/SPAST/SOS1/TTL/DSCAM/NOTCH2/RYK/IGF1R/CDH4/EPHB2/ADARB1/RAB11A/NFASC/SLIT1/GSK3B/SPTBN4/VASH2/CAMSAP2/NECTIN1/TNR/MYCBP2/WNT5A/MTR/ROBO4/PRKCQ/CTTN/LAMA3/NFIB/ANK3/PTPRM/GLI3/NOVA2/CDH11/GDNF/PAFAH1B1/CTNNA1/ADCY1/ULK2/BMP7/SYNGAP1/DRD2/LYPLA2/KIF5B/RET/DHFR/NTRK2/EF…	228
GO:0048863	stem cell differentiation	111/7167	211/18800	1.21896e-05	0.000834003	SMAD4/CDK6/SETD6/FGFR2/HNF1B/MSI2/SEMA6A/CDK13/NRP2/OTUD5/YAP1/JARID2/PSMD11/ITCH/HNRNPU/TAL1/LRP6/SOX10/CDC42/TAPT1/NRG1/GSK3B/RUNX2/TEAD2/TACSTD2/ERBB4/N4BP2L2/JAG1/TP63/GDNF/BMP7/SLC4A11/MTF2/OCIAD1/RET/KDM4C/CDK12/HSPA9/STAT3/KDM3A/SEMA6D/EDN1/RDH10/ZFP36L2/SEMA4G/PHACTR4/PWP1/SEMA7A/NOLC1/ELL3/SOX21/SEMA6C/FOXC2/MTCH2/SIX1/SEMA4F/TBX5/FAM172A/SEMA4C/REST/PRICKLE1/SOX11/CORO1C/HOXA7/MEF2C/KLH…	111
GO:0010498	proteasomal protein catabolic process	235/7167	496/18800	1.28953e-05	0.000872904	FBXL4/FBXO45/TAF1/DNAJC10/ECPAS/UBE2K/ANAPC4/ARIH1/HECW2/CDC16/USP7/CUL4B/PCBP2/PPP2R5C/UBR3/EDEM3/APPBP2/UCHL5/RAD23B/ARMC8/TLK2/ARRB1/KBTBD7/PSME4/FEM1B/CDK2/NGLY1/ITCH/FMR1/SMURF2/RMND5A/UBR2/RNF14/SEL1L/WAC/UGGT1/MDM2/HFE/CSNK1A1/USP14/MAPK9/ZYG11B/SKP2/KBTBD6/WDR26/N4BP1/RNF126/HECW1/PML/GID8/GSK3B/STYX/KLHDC10/ZNRF1/CDC27/WWP1/USP13/HECTD1/CHFR/PSMB4/NSFL1C/BAG5/AMFR/NEDD4L/ATE1/UBE2D3/NUB1…	235
GO:0043087	regulation of GTPase activity	178/7167	364/18800	1.53131e-05	0.00102565	PKP4/ARHGAP35/ITGA6/AFDN/BCL6/ARFGEF1/ADPRH/EIF2S1/GAPVD1/RALGPS2/MAP4K4/SMCR8/MET/RALGPS1/RASAL2/WNT4/MKKS/WNK1/CDKL5/TBC1D1/DOCK9/TBC1D5/FLCN/SOS1/ARHGAP27/SGSM1/AJUBA/TBC1D15/RABGAP1L/SBF1/RALBP1/GSK3B/RAPGEF6/NTRK3/RGS4/IQSEC1/WNT5A/ARHGEF7/TGM2/MTOR/RASGEF1A/SYDE1/EVI5L/NF1/AGRN/RASGRP3/BCR/GNB5/PROM2/PAFAH1B1/SIPA1L2/SOS2/SYNGAP1/NTRK2/EFNA5/DOCK8/RAB3GAP2/LARS1/RSU1/ASAP1/AKT2/FERMT2/ELMOD…	178
GO:0035107	appendage morphogenesis	79/7167	142/18800	1.61998e-05	0.00106267	SMAD4/FGFR2/RARG/LNPK/PTCH1/CHD7/NIPBL/MED1/LMBR1/NOTCH2/PBX2/HOXA11/ASPH/C2CD3/RUNX2/WNT5A/TBX3/GLI3/TP63/CREBBP/BMP7/BCL2L11/TFAP2A/RARB/LRP4/RDH10/IHH/CACNA1C/HOXD10/INTU/AFF3/COL2A1/HDAC1/BPNT2/SALL4/TBX5/FLVCR1/FGF10/MKS1/FGF4/FBXW4/IFT140/ATRX/SOX11/GNA12/SKI/FGF9/GDF5/CRABP2/CIBAR1/TFAP2B/HOXC11/DYNC2H1/MSX2/FRAS1/MAP3K20/ECE1/PSEN1/IQCE/FBN2/ZNF219/TBX4/MBNL1/WNT7A/HOXC10/SALL1/RPGRIP1L/S…	79
GO:0035108	limb morphogenesis	79/7167	142/18800	1.61998e-05	0.00106267	SMAD4/FGFR2/RARG/LNPK/PTCH1/CHD7/NIPBL/MED1/LMBR1/NOTCH2/PBX2/HOXA11/ASPH/C2CD3/RUNX2/WNT5A/TBX3/GLI3/TP63/CREBBP/BMP7/BCL2L11/TFAP2A/RARB/LRP4/RDH10/IHH/CACNA1C/HOXD10/INTU/AFF3/COL2A1/HDAC1/BPNT2/SALL4/TBX5/FLVCR1/FGF10/MKS1/FGF4/FBXW4/IFT140/ATRX/SOX11/GNA12/SKI/FGF9/GDF5/CRABP2/CIBAR1/TFAP2B/HOXC11/DYNC2H1/MSX2/FRAS1/MAP3K20/ECE1/PSEN1/IQCE/FBN2/ZNF219/TBX4/MBNL1/WNT7A/HOXC10/SALL1/RPGRIP1L/S…	79
GO:0000209	protein polyubiquitination	125/7167	244/18800	1.91458e-05	0.00124311	TAF1/UBE2K/ANAPC4/ARIH1/HECW2/CDC16/OTUB2/DCAF15/NPEPPS/AMBRA1/C10orf90/KBTBD7/UBE2V2/ITCH/SMURF2/TRIM44/RMND5A/RNF14/UBE3C/RC3H2/MDM2/SKP2/KBTBD6/RNF126/HECW1/UBE2Q1/UBE2D2/ZFP91/ZNRF1/CDC27/WWP1/HECTD1/CHFR/RNF114/AMFR/NEDD4L/TNKS/UBE3A/UBE2D3/UBE2B/UBE3B/UBE2J1/TNKS2/UBE2G2/PELI2/FBXW11/SMURF1/TRIM56/ARIH2/MARCHF8/UBE4B/PPIL2/DTX3L/SASH1/RNF31/RC3H1/UBE4A/KLHL20/TRIM62/ANKIB1/AREL1/UBE2G1/MARC…	125
GO:0018394	peptidyl-lysine acetylation	98/7167	184/18800	1.99369e-05	0.0012814	SMAD4/TAF1/KAT14/TADA2B/NCOA3/GATA3/NFYA/NCOA1/CTBP1/BRPF3/ARRB1/EP400/NAA50/DIP2A/FLCN/NOS1/PML/DR1/ZNF451/NFYB/GATA2/YEATS2/GTF3C4/ING3/PIWIL2/KMT2A/RPS6KA4/BRD1/CREBBP/PHF20/SET/JADE1/PCGF2/SETD5/ING5/MCM3AP/RPS6KA5/ATAT1/KANSL3/PAXIP1/TRRAP/CTCF/NAA40/MSL2/IWS1/ACTL6B/NFYC/ATXN7/SMC5/CPA4/JADE3/ESCO1/PRKAA1/MSL1/WDR5/OGT/BRD7/TAF2/KAT6B/NOC2L/KAT8/ATG5/ZZZ3/KAT6A/TAF10/USP22/TAF4/MORF4L1/TAF5…	98
GO:0043543	protein acylation	131/7167	258/18800	2.14304e-05	0.00136362	SMAD4/TAF1/KAT14/TADA2B/NCOA3/GATA3/NFYA/NCOA1/NMT2/CTBP1/BRPF3/ARRB1/EP400/NAA50/DIP2A/FLCN/ZDHHC22/NOS1/PPM1A/PML/GSK3B/DR1/ZNF451/NFYB/GATA2/YEATS2/GTF3C4/ING3/PIWIL2/KMT2A/RPS6KA4/BRD1/CREBBP/PHF20/GLUL/SET/JADE1/NAA35/PCGF2/SETD5/ING5/MCM3AP/ZDHHC18/RPS6KA5/ATAT1/KANSL3/PAXIP1/TRRAP/CTCF/NAA40/MSL2/IWS1/ACTL6B/NFYC/ATXN7/ZDHHC13/SMC5/CPA4/NAA16/JADE3/ESCO1/ZDHHC12/PRKAA1/MSL1/ZDHHC7/WDR5/ZDH…	131
GO:2000736	regulation of stem cell differentiation	40/7167	62/18800	2.24522e-05	0.00141449	CDK6/CDK13/YAP1/ITCH/HNRNPU/GSK3B/TEAD2/TACSTD2/N4BP2L2/JAG1/GDNF/SLC4A11/OCIAD1/KDM4C/CDK12/HSPA9/STAT3/KDM3A/ZFP36L2/PWP1/MTCH2/TBX5/REST/PRICKLE1/EIF2AK2/NSUN2/YTHDF2/SMYD5/PUS7/H1-8/PTN/PRKDC/METTL3/TRIM6/HES1/GATA4/OSM/HOXB4/NFE2L2/SOX6	40
GO:0045995	regulation of embryonic development	41/7167	64/18800	2.28488e-05	0.00142536	HNF4A/NIPBL/INSR/WNT4/TBX18/NOCT/CDK1/LAMA3/UTP25/PAFAH1B1/SEPTIN7/LAMA4/POGLUT1/B4GALT5/DAG1/WNT1/WNT2B/TGIF2/NIBAN2/NPHP3/TDG/NODAL/WNT2/TRIP12/RPS6KA6/RAB14/FOXA2/TLE6/LAMA5/PLCB1/NR2C2/PHLDB1/HES1/CFL1/PHLDB2/EHMT1/CLASP1/RACGAP1/NFE2L2/CLASP2/TENM4	41
GO:0043489	RNA stabilization	42/7167	66/18800	2.31364e-05	0.00142929	LARP4B/HNRNPD/SYNCRIP/NAF1/SLC11A1/HNRNPU/NOCT/PHAX/TRDMT1/TENT5A/AXIN2/YBX3/TARDBP/TENT5C/GDNF/CIRBP/DKC1/IKBKE/TENT4A/TENT4B/CSDE1/EIF4ENIF1/HNRNPA0/LARP1/FUS/IGF2BP1/NSUN2/PARN/THRAP3/ZCCHC17/ELAVL1/TIRAP/E2F1/DAZL/DND1/MAPK14/METTL16/ANGEL2/DHX9/RBM10/TENT5B/YBX1	42
GO:0016573	histone acetylation	90/7167	167/18800	2.35491e-05	0.0014408	SMAD4/TAF1/KAT14/TADA2B/NCOA3/GATA3/NFYA/NCOA1/CTBP1/BRPF3/ARRB1/EP400/NAA50/FLCN/NOS1/DR1/ZNF451/NFYB/GATA2/YEATS2/GTF3C4/ING3/PIWIL2/KMT2A/RPS6KA4/BRD1/CREBBP/PHF20/SET/JADE1/PCGF2/SETD5/ING5/MCM3AP/RPS6KA5/KANSL3/PAXIP1/TRRAP/CTCF/NAA40/MSL2/IWS1/ACTL6B/NFYC/ATXN7/CPA4/JADE3/MSL1/WDR5/OGT/BRD7/TAF2/KAT6B/NOC2L/KAT8/ATG5/ZZZ3/KAT6A/TAF10/USP22/TAF4/MORF4L1/TAF5L/BRD8/PPARGC1A/KANSL1/MUC1/CLOCK/…	90
GO:0016577	histone demethylation	24/7167	32/18800	2.44089e-05	0.00147918	KDM4B/KDM2A/KDM6B/JARID2/KDM7A/PHF2/JMJD6/HR/KDM3B/RIOX2/UBE2B/KDM4C/KDM3A/PHF8/KDM5A/JMJD4/KDM2B/RIOX1/KDM5C/JMJD1C/HSF4/KDM4A/KDM4D/KDM5B	24
GO:0006413	translational initiation	68/7167	120/18800	2.76169e-05	0.0016578	EIF1/EIF3J/EIF2S1/EIF4E3/EIF5/EIF4EBP2/EIF3A/EIF2S2/FMR1/EIF2B5/HABP4/AGO2/TNF/RPS6KB1/C8orf88/UHMK1/EIF5B/POLR2D/KHDRBS1/MTOR/MCTS1/EIF4B/PAIP2/DENR/EIF2AK4/BZW1/PPP1R15B/CCL5/YTHDF1/CSDE1/BANK1/PAIP2B/MTIF2/EIF2AK3/CTIF/LARP1/IMPACT/RBM4/COPS5/NCBP2/GLE1/DNAJC3/EIF2AK2/EIF1AD/YTHDF2/MIF4GD/EIF3M/DHX29/DAZL/METTL3/EIF2D/LTO1/DDX3X/EIF4E2/NCK2/PPP1R15A/TMED2/EIF2S3/NCK1/ABCE1/DHX33/MTIF3/ALKBH1/Y…	68
GO:0006417	regulation of translation	219/7167	463/18800	2.86029e-05	0.00168806	LARP4B/GSPT1/EIF1/AGO4/CNOT6/MTG2/GIGYF2/HNRNPD/TNRC6A/LARP1B/EIF2S1/SYNCRIP/EIF4E3/PLD1/EIF5/EIF4EBP2/DIS3/CELF1/FASTKD2/TRNAU1AP/DAPK1/QKI/FMR1/MTRF1/HNRNPU/EIF2B5/HABP4/LARP4/FXR1/RC3H2/AGO2/NIBAN1/THBS1/DIS3L2/NOCT/TNF/RPS6KB1/TNRC6B/YBX3/C8orf88/UHMK1/RPL38/TARDBP/LSM14A/EIF5B/POLR2D/GUF1/NCL/DPH3/KHDRBS1/MTOR/EIF4B/PAIP2/PIWIL2/TUT7/CNOT9/SAMD4B/EXOSC3/IREB2/RPUSD3/IGF2BP3/SEPSECS/CNOT2/TNR…	219
GO:0051895	negative regulation of focal adhesion assembly	15/7167	17/18800	2.91283e-05	0.00168806	PTEN/SRC/MMP14/DLC1/THBS1/DUSP22/CORO1C/ACVRL1/ITGB1BP1/ARHGAP6/RCC2/DMTN/FAM107A/PHLDB2/CLASP2	15
GO:0150118	negative regulation of cell-substrate junction organization	15/7167	17/18800	2.91283e-05	0.00168806	PTEN/SRC/MMP14/DLC1/THBS1/DUSP22/CORO1C/ACVRL1/ITGB1BP1/ARHGAP6/RCC2/DMTN/FAM107A/PHLDB2/CLASP2	15
GO:0033044	regulation of chromosome organization	110/7167	212/18800	2.91822e-05	0.00168806	HNRNPA2B1/ANAPC4/YY1/HNRNPD/HECW2/CDC16/MAP3K4/WAPL/USP7/BUB1/NAF1/SLF2/NBN/CCT6A/UCHL5/MORC2/CDK2/SRC/INO80D/ATR/HNRNPU/HNRNPA1/SMG1/PML/BAZ1B/MPHOSPH8/SETDB2/AXIN2/CDC27/CHFR/YLPM1/TNKS/ZNF207/PRKCQ/HDAC8/CDK5RAP2/SETMAR/DKC1/SMC2/TNKS2/ATF7IP/ESPL1/ERCC4/TCP1/CENPF/DCP2/CTCF/PLK1/ACTR8/TENT4B/SMC5/MAPK15/SENP6/TASOR/TERF2/RESF1/SLF1/CUL3/DNMT1/RNF4/CDT1/ATRX/MCPH1/PARN/CDC23/ERCC1/MAPKAPK5/ANA…	110
GO:0034063	stress granule assembly	21/7167	27/18800	3.13718e-05	0.00179837	EIF2S1/G3BP1/LSM14A/CIRBP/PRRC2C/PUM2/BICD1/YTHDF1/CSDE1/PRKAA1/YTHDF2/DDX6/TIA1/G3BP2/ATXN2L/DDX3X/OGFOD1/YTHDF3/MAPT/GRB7/UBAP2L	21
GO:0044782	cilium organization	185/7167	384/18800	3.19119e-05	0.00181299	ARHGAP35/RABEP2/CEP41/UNC119B/ATMIN/CCDC13/DYNC2I1/SSX2IP/YAP1/TTC17/MKKS/DTNBP1/CDKL5/MPHOSPH9/TUB/ONECUT2/PARVA/CLCN4/SPEF2/PCM1/CFAP410/CCDC57/TAPT1/CCDC40/DNAJB13/BBIP1/GSK3B/C2CD3/CDC14A/ABLIM1/FBF1/ENTR1/KLC3/IFT74/ROPN1/SDCCAG8/EVI5L/DNAH1/SPAG16/ZMYND10/CEP89/CYLD/UBE2B/KCTD17/DNAI4/SEPTIN7/EHD4/CEP70/TTBK2/ACTR3/MAP4/KIF3A/ASAP1/NECTIN2/TRAF3IP1/CFAP74/ATAT1/CPLANE2/CFAP221/CFAP73/ALPK1/…	185
GO:0034968	histone lysine methylation	71/7167	127/18800	3.42659e-05	0.00192951	SMAD4/KMT5A/SETD6/GATA3/NFYA/ZNF335/JARID2/ASH1L/NSD2/RIF1/KMT2C/SETDB2/EHMT2/NFYB/KMT2A/NSD3/SETMAR/BRD4/RTF1/PHF20/MTF2/KDM4C/SETD4/KDM3A/PAX5/KMT5B/SETD5/N6AMT1/PRDM16/MLLT6/KANSL3/PAXIP1/RLF/IWS1/PWP1/NFYC/TET3/PAGR1/DNMT1/ATRX/WDR5/OGT/SMYD5/SMYD2/KAT8/SNW1/ARID4B/EZH1/GFI1/TET2/BCOR/KANSL1/SETD1B/AUTS2/PRDM5/KDM4A/CTR9/H1-5/KDM4D/ZNF304/EHMT1/KMT2B/WDR61/MACROH2A1/ARID4A/MECOM/NSD1/CHD5/KMT…	71
GO:0006475	internal protein amino acid acetylation	93/7167	175/18800	3.58627e-05	0.0020017	SMAD4/TAF1/KAT14/TADA2B/NCOA3/GATA3/NFYA/NCOA1/CTBP1/BRPF3/ARRB1/EP400/NAA50/FLCN/NOS1/DR1/ZNF451/NFYB/GATA2/YEATS2/GTF3C4/ING3/PIWIL2/KMT2A/RPS6KA4/BRD1/CREBBP/PHF20/SET/JADE1/PCGF2/SETD5/ING5/MCM3AP/RPS6KA5/ATAT1/KANSL3/PAXIP1/TRRAP/CTCF/NAA40/MSL2/IWS1/ACTL6B/NFYC/ATXN7/SMC5/CPA4/JADE3/MSL1/WDR5/OGT/BRD7/TAF2/KAT6B/NOC2L/KAT8/ATG5/ZZZ3/KAT6A/TAF10/USP22/TAF4/MORF4L1/TAF5L/BRD8/PPARGC1A/KANSL1/…	93
GO:0060070	canonical Wnt signaling pathway	154/7167	313/18800	3.74069e-05	0.00206974	USP47/KPNA1/FGFR2/PTEN/RARG/GPRC5B/GATA3/EGFR/G3BP1/ANKRD6/CCNYL1/FRMD8/WNT4/USP8/OTUD5/YAP1/TMEM64/TBX18/WNK1/SRC/SMURF2/LGR4/RBPJ/RYK/LRP6/SOX10/CSNK1A1/PPM1A/HECW1/LIMD1/USP34/GID8/GSK3B/WNT6/AXIN2/MESP1/SMAD3/TCF7L2/LATS2/JRK/WNT5A/AMFR/TNKS/NKD1/LYPD6/CYLD/GLI3/CSNK1G3/UBE2B/TNKS2/PRDM15/TGFB1/WNK2/TLE1/JADE1/EDN1/LRP4/FRAT1/DKK3/PTK7/WNT10B/STK11/ZNRF3/OTULIN/BCL9L/CAPRIN2/WNT1/TLE3/AXIN1/F…	154
GO:0018393	internal peptidyl-lysine acetylation	92/7167	173/18800	3.80564e-05	0.00208753	SMAD4/TAF1/KAT14/TADA2B/NCOA3/GATA3/NFYA/NCOA1/CTBP1/BRPF3/ARRB1/EP400/NAA50/FLCN/NOS1/DR1/ZNF451/NFYB/GATA2/YEATS2/GTF3C4/ING3/PIWIL2/KMT2A/RPS6KA4/BRD1/CREBBP/PHF20/SET/JADE1/PCGF2/SETD5/ING5/MCM3AP/RPS6KA5/ATAT1/KANSL3/PAXIP1/TRRAP/CTCF/NAA40/MSL2/IWS1/ACTL6B/NFYC/ATXN7/SMC5/CPA4/JADE3/MSL1/WDR5/OGT/BRD7/TAF2/KAT6B/NOC2L/KAT8/ATG5/ZZZ3/KAT6A/TAF10/USP22/TAF4/MORF4L1/TAF5L/BRD8/PPARGC1A/KANSL1/…	92
GO:0000288	nuclear-transcribed mRNA catabolic process, deadenylation-dependent decay	40/7167	63/18800	3.89202e-05	0.0021042	CNOT6/HNRNPD/TNRC6A/SYNCRIP/DIS3/HNRNPU/RC3H2/AGO2/NOCT/TNRC6B/POLR2D/TUT7/SAMD4B/EXOSC3/CNOT2/TNRC6C/DCP2/ZFP36L2/TENT4A/RC3H1/TENT4B/CSDE1/PDE12/PAN3/CNOT1/EIF4ENIF1/NANOS2/IGF2BP1/PARN/CNOT7/CNOT8/PAN2/EXOSC8/CNOT6L/CPEB3/DHX9/EXOSC2/NANOS1/DCP1A/YBX1	40
GO:0042254	ribosome biogenesis	150/7167	304/18800	3.90219e-05	0.0021042	HEATR1/GPATCH4/MTG2/ZNHIT6/PTEN/RRP15/NOP16/TFB2M/CUL4B/CHD7/NAF1/DIS3/HEATR3/MDN1/NOM1/USP36/FASTKD2/MTERF4/RPL38/GTF2H5/ISG20L2/RPP30/METTL15/RSL1D1/EXOSC3/UTP25/RPUSD3/RIOX2/CUL4A/DKC1/NOL10/DDX17/TSR1/MALSU1/WDR3/GLUL/NSUN3/DDX27/PIN4/GTF3A/RPL27/DDX52/GAR1/RRP36/URB2/GNL2/LSG1/PWP1/TSC1/TRAF7/NOL11/NGRN/NOLC1/TENT4B/DROSHA/EXOSC4/UTP18/NOL9/GEMIN4/RRP8/NOP9/URB1/DHX30/WDR43/WDR74/RPL14/TFB1M…	150
GO:0060271	cilium assembly	172/7167	355/18800	4.03753e-05	0.00215889	ARHGAP35/RABEP2/CEP41/UNC119B/ATMIN/CCDC13/DYNC2I1/SSX2IP/YAP1/MKKS/DTNBP1/CDKL5/MPHOSPH9/ONECUT2/PARVA/CLCN4/SPEF2/PCM1/CFAP410/CCDC57/TAPT1/CCDC40/DNAJB13/BBIP1/GSK3B/C2CD3/CDC14A/ABLIM1/FBF1/ENTR1/KLC3/IFT74/SDCCAG8/EVI5L/DNAH1/SPAG16/ZMYND10/CEP89/CYLD/UBE2B/KCTD17/DNAI4/SEPTIN7/EHD4/CEP70/TTBK2/ACTR3/MAP4/KIF3A/ASAP1/TRAF3IP1/CFAP74/ATAT1/CPLANE2/CFAP221/CFAP73/ALPK1/SEPTIN9/FAM149B1/HYLS1/I…	172
GO:0023061	signal release	213/7167	451/18800	4.1095e-05	0.00217906	SMAD4/HNF4A/SYN1/GATA3/PPP3CA/HNF1B/CHD7/SLC4A8/RAB1A/CACNB2/DNAJC5/DTNBP1/PTPRN2/MCTP2/FMR1/FGA/HFE/TNF/CASR/SYNJ1/PAX8/UBE2Q1/LIN7A/GSK3B/GHRHR/NLGN2/VAMP2/TCF7L2/RAB11B/HRH3/RAB11FIP3/P2RY1/LILRB1/NF1/SRI/TBX3/UNC13A/ALOX5/PRKCE/OTOF/SLC16A1/NKX3-1/GDNF/ADCY1/CAMK2G/CHRNA4/DRD2/LIN7C/GLUL/SYT7/KCNB1/CYB5R4/EFNA5/TMF1/EDN1/NNAT/SLC6A4/SREBF1/OXT/CADPS2/SYT2/TACR2/STXBP4/CSPG5/SV2A/UCP2/SYK/GDF9…	213
GO:0006473	protein acetylation	111/7167	216/18800	4.59619e-05	0.00241699	SMAD4/TAF1/KAT14/TADA2B/NCOA3/GATA3/NFYA/NCOA1/CTBP1/BRPF3/ARRB1/EP400/NAA50/DIP2A/FLCN/NOS1/PML/GSK3B/DR1/ZNF451/NFYB/GATA2/YEATS2/GTF3C4/ING3/PIWIL2/KMT2A/RPS6KA4/BRD1/CREBBP/PHF20/SET/JADE1/NAA35/PCGF2/SETD5/ING5/MCM3AP/RPS6KA5/ATAT1/KANSL3/PAXIP1/TRRAP/CTCF/NAA40/MSL2/IWS1/ACTL6B/NFYC/ATXN7/SMC5/CPA4/NAA16/JADE3/ESCO1/PRKAA1/MSL1/WDR5/OGT/BRD7/TAF2/KAT6B/NOC2L/KAT8/ATG5/ZZZ3/RAPGEF3/KAT6A/TAF…	111
GO:0010975	regulation of neuron projection development	204/7167	431/18800	5.02822e-05	0.00261809	ARHGAP35/ADNP/RUFY3/ITGA6/MBP/ARF6/CFLAR/PTEN/GATA3/HECW2/PPP3CA/NSMF/SEMA6A/NCS1/PAK2/NTNG1/CDK5R1/PTPN9/DTNBP1/CDKL5/CRTC1/DSCAM/NCKIPSD/EEF2K/RYK/IGF1R/CDH4/EPHB2/RAB11A/HECW1/SLIT1/GSK3B/CAMSAP2/TNR/LZTS1/STAU2/NTRK3/WNT5A/BAG5/NEDD4L/UBE3A/SCARB2/PAFAH1B1/ULK4/PARP6/ULK2/BMP7/SYNGAP1/CAMK2G/BCL11A/RET/PACSIN1/NTRK2/EFNA5/SEMA6D/ABI2/LRP4/RETREG3/SS18L1/SCARF1/SEMA4G/ARHGAP44/SRCIN1/THY1/PTK7…	204
GO:0006282	regulation of DNA repair	82/7167	152/18800	5.0609e-05	0.00261809	RECQL5/EGFR/OTUB2/POGZ/SLF2/RAD52/EP400/SPIDR/UBE2V2/NSD2/RIF1/SHLD1/BRCC3/AUNIP/PPP4R3B/H2AX/PML/NPAS2/AXIN2/ING3/SMCHD1/CUL4A/SETMAR/POLQ/USP1/FAM168A/RNF169/KMT5B/CEBPG/TP53BP1/TRRAP/DTX3L/UIMC1/ABRAXAS1/EYA3/TERF2/SLF1/FGF10/RNF168/UBQLN4/NUDT16L1/SHLD2/FUS/CCDC117/EYA4/PRKCG/ARID2/TRIP12/HMGA2/KLHL15/MORF4L1/SPIRE2/PARPBP/ZNF365/BRD8/WAS/PRKDC/PARP9/POT1/CDK9/TEX15/HDAC10/TIMELESS/MAGEF1/RMI…	82
GO:0030038	contractile actin filament bundle assembly	61/7167	107/18800	5.49652e-05	0.00279795	MET/PHACTR1/PAK2/WNT4/ARRB1/MKKS/SRC/TJP1/TMEFF2/DLC1/CDC42/ALMS1/ITGB5/SMAD3/TACSTD2/NF2/MTOR/PPM1F/ROCK2/ROCK1/FERMT2/PPFIA1/TSC1/RHOC/LPAR1/FAM171A1/TNFAIP1/CUL3/PAK1/F11R/ARHGAP28/NRP1/CD47/ARAP1/RAC1/RAPGEF3/LIMCH1/BAG4/SRF/PPM1E/TACR1/ZYX/WAS/SORBS3/ITGB1BP1/SFRP1/EPHA1/RHPN2/ARHGAP6/WASF2/KCTD13/PTGER4/LIMK1/PHLDB2/SERPINF2/CLASP1/ARHGEF5/APOA1/CCDC88A/CLASP2/SDC4	61
GO:0043149	stress fiber assembly	61/7167	107/18800	5.49652e-05	0.00279795	MET/PHACTR1/PAK2/WNT4/ARRB1/MKKS/SRC/TJP1/TMEFF2/DLC1/CDC42/ALMS1/ITGB5/SMAD3/TACSTD2/NF2/MTOR/PPM1F/ROCK2/ROCK1/FERMT2/PPFIA1/TSC1/RHOC/LPAR1/FAM171A1/TNFAIP1/CUL3/PAK1/F11R/ARHGAP28/NRP1/CD47/ARAP1/RAC1/RAPGEF3/LIMCH1/BAG4/SRF/PPM1E/TACR1/ZYX/WAS/SORBS3/ITGB1BP1/SFRP1/EPHA1/RHPN2/ARHGAP6/WASF2/KCTD13/PTGER4/LIMK1/PHLDB2/SERPINF2/CLASP1/ARHGEF5/APOA1/CCDC88A/CLASP2/SDC4	61
GO:0061028	establishment of endothelial barrier	32/7167	48/18800	5.67764e-05	0.00286721	AFDN/TJP1/TNF/ADD1/ICAM1/ROBO4/PECAM1/ROCK2/ROCK1/TJP2/CLDN1/F2RL1/TNFRSF1A/F11R/ZDHHC21/PDE4D/IKBKB/EZR/RAPGEF3/TJP3/RAP1A/PLCB1/CLDN3/IL1B/PROC/EDNRB/S1PR3/RDX/PPP1R16B/VEGFA/RAP2C/MYADM	32
GO:1902117	positive regulation of organelle assembly	48/7167	80/18800	5.83573e-05	0.00292384	ARHGAP35/CNOT6/G3BP1/ATMIN/SRC/TNF/MAPK9/TAPT1/GSK3B/ENTR1/ZMYND10/CSF2/CNOT2/KCTD17/SEPTIN7/RAB3GAP2/ASAP1/GPSM2/SEPTIN9/MAPK15/SNX30/PAN3/CEP135/CNOT1/PIP4K2C/STX18/NUMA1/G3BP2/PAN2/ELAPOR1/HAP1/SPAG5/CENPJ/CCP110/SNX4/CNOT6L/PIP4K2A/RAB3GAP1/DZIP1/CEP120/ATG2A/ARHGEF5/BECN1/LCP1/CROCC/CCDC88A/MARK4/SDC4	48
GO:0010810	regulation of cell-substrate adhesion	111/7167	217/18800	5.90668e-05	0.00293626	CDK6/BCL6/PTEN/MAP4K4/MINK1/TEK/WNT4/RREB1/PEAK1/ADAM15/SRC/MMP14/ONECUT2/FGA/DLC1/THBS1/CDC42/EMP2/GSK3B/TBCD/SMAD3/TACSTD2/ARHGEF7/NF2/NF1/EPB41L5/PRKCE/JAG1/DUSP22/PPM1F/ROCK2/DOCK5/UTRN/EFNA5/RSU1/ATXN3/CD36/PLAU/GBP1/ROCK1/FERMT2/FUT1/THY1/CSPG5/TSC1/EDIL3/PIK3CB/CDKN2A/PLG/DAG1/WNT1/ST6GAL1/CASK/ITGA3/CCDC80/CCL25/CORO1C/HOXA7/PTPRJ/FZD4/FERMT1/NRP1/COL1A1/CSF1/PTK2/UNC13D/STK4/DISC1/NEDD9/…	111
GO:0009451	RNA modification	88/7167	166/18800	6.45115e-05	0.00317652	METTL8/THADA/TFB2M/NAF1/THUMPD3/TRMT1L/JMJD6/RBM15/WDR4/ADARB1/TRDMT1/CBLL1/TRMT10A/MTO1/METTL15/DPH3/WDR6/RPUSD3/PUS10/THUMPD1/DKC1/TRMT9B/PCIF1/DTWD1/METTL6/PUS7L/NSUN3/WTAP/ADARB2/QTRT2/ALKBH8/GAR1/ANKRD16/TARBP1/ELP3/DTWD2/ADAR/TRIT1/TPRKB/TFB1M/FTSJ3/ELP1/THUMPD2/GTPBP3/NSUN2/PARN/TSR3/C9orf64/ADAD1/MRM2/A1CF/NUDT16/RBM47/PUS7/ZC3H13/CTU2/BUD23/AICDA/LARP7/ADAD2/RAMAC/DUS4L/RPUSD4/METTL3/RPU…	88
GO:0046854	phosphatidylinositol phosphate biosynthetic process	42/7167	68/18800	6.48983e-05	0.00317652	SYNJ2/PIK3CD/FAM126B/PIKFYVE/PIK3C3/SOCS7/SMG1/SYNJ1/ITPKB/TTC7A/PIK3CA/SOCS6/PIK3CB/PIK3C2B/EFR3B/BPNT2/ITPKA/IMPA2/UVRAG/PIK3R6/PIP4K2C/IP6K3/OCRL/PI4K2A/PIK3C2G/PIK3C2A/SOCS3/SOCS5/FIG4/BPNT1/INPP4A/PIK3R3/PIP5K1A/PIK3R4/PIK3CG/PIP4K2A/ATM/TTC7B/SOCS1/BECN1/ATG14/INPP4B	42
GO:1902373	negative regulation of mRNA catabolic process	41/7167	66/18800	6.54156e-05	0.0031774	LARP4B/HNRNPD/SYNCRIP/SLC11A1/FMR1/HNRNPU/NOCT/TENT5A/AXIN2/YBX3/TARDBP/TENT5C/GDNF/CIRBP/DHX34/IKBKE/SECISBP2/TENT4A/TENT4B/CSDE1/EIF4ENIF1/HNRNPA0/LARP1/NBAS/PKP1/FUS/IGF2BP1/THRAP3/A1CF/ELAVL1/TIRAP/E2F1/DAZL/DND1/MAPK14/METTL16/ANGEL2/DHX9/RBM10/TENT5B/YBX1	41
GO:0032386	regulation of intracellular transport	161/7167	332/18800	6.60496e-05	0.00318389	RUFY3/IPO5/USP7/CSNK2A2/NPEPPS/USP36/MAVS/CDK5R1/SRC/PCM1/MIEF1/TCAF1/PPP1R12A/CDC42/PPM1A/NUP54/WWC1/GSK3B/SMAD3/UHMK1/VAMP2/TCF7L2/SEC16B/RAB11B/TARDBP/LAMP1/KHDRBS1/NF1/MAPK8/CDK1/ANK3/UBE2D3/GLI3/STOM/UBE2J1/TGFB1/UBE2G2/KCNB1/AKT2/CD36/ACTN2/ARIH2/DNAJC13/TXN/FRAT1/ICE1/SAR1B/CTDSPL2/SREBF1/TBC1D20/ARHGAP44/IWS1/RNF31/STK11/CHP1/DNAJC27/LEPROT/HSPA1L/NOLC1/RIPOR1/MAPK15/FZD5/RAB29/BRSK2/SAR1…	161
GO:0033120	positive regulation of RNA splicing	26/7167	37/18800	7.29342e-05	0.00348932	DAZAP1/DYRK1A/PRDX6/HABP4/ERN1/NCL/CIRBP/TRA2A/U2AF2/RBMX/STH/CELF4/CELF3/RBMXL1/RBM20/THRAP3/NUP98/SNW1/HNRNPLL/SF3B4/RBM3/SETX/TRA2B/SRSF5/SLC39A5/POLR2A	26
GO:0060562	epithelial tube morphogenesis	159/7167	328/18800	7.48389e-05	0.00355089	ARHGAP35/SMAD4/PIK3CD/WT1/GNA13/FGFR2/RARG/GATA3/PTCH1/HNF1B/MET/KRAS/WNT4/YAP1/MKKS/MED1/SRC/OPA1/MMP14/LGR4/MTHFR/RBPJ/NOTCH2/RBM15/DLC1/FOXN4/TNF/HOXA11/CCDC40/DLL1/CASR/PML/SETDB2/PAX8/WNT6/C2CD3/MESP1/SMAD3/SPINT1/HECTD1/RNF207/LRP2/WNT5A/TEAD2/TACSTD2/TBX3/GLI3/NKX3-1/GDNF/BMP7/ST14/TGFB1/RET/RYR2/EDN1/PODXL/RDH10/APAF1/PHACTR4/STARD13/IHH/PTK7/NKX2-1/TSC1/AR/DAG1/WNT1/FOXC2/DLG5/FOXH1/EPHA…	159
GO:0043244	regulation of protein-containing complex disassembly	69/7167	125/18800	7.54605e-05	0.00355089	GSPT1/CALCOCO2/SMCR8/INSR/CAMSAP1/SPAST/MTRF1/IGF1R/HDGFL3/TNF/ASPH/FYCO1/SWAP70/VIL1/SPTBN4/CAMSAP2/ADD1/SPTBN1/FLII/DSTN/PIK3CA/ATG12/LMOD3/TTBK2/ACTN2/TPX2/ADD2/JMJD4/IRAK3/ATXN7/F2RL1/ETF1/TMEM39A/RUBCN/EIF5A/UVRAG/BMERB1/UBQLN4/GLE1/TMOD3/SPTBN5/ADRB2/CARMIL2/SH3BP1/TBC1D25/ATG5/NAV3/TMOD2/STMN2/SCAF4/APC/ARHGEF2/TWF1/OGFOD1/PLEKHH2/DMTN/MAP1A/HDAC6/SETX/TRIOBP/TAOK1/RDX/CLASP1/AVIL/SPTB/CAP…	69
GO:0034470	ncRNA processing	200/7167	424/18800	7.59394e-05	0.00355089	AGO4/DDX5/HEATR1/METTL8/HNRNPA2B1/ZNHIT6/THADA/RRP15/EGFR/TFB2M/PPP3CA/CHD7/NAF1/DIS3/MDN1/DICER1/THUMPD3/USP36/TRMT1L/TSEN2/MTERF4/AGO2/GRSF1/WDR4/TNF/ADAT3/TRDMT1/TSEN15/TRMT10A/MTO1/SMAD3/MYCN/KARS1/GTF2H5/RPP30/METTL15/DPH3/TUT7/RSL1D1/INTS3/WDR6/EXOSC3/UTP25/RPUSD3/PUS10/THUMPD1/DKC1/NOL10/DDX17/TRMT9B/TSR1/DTWD1/WDR3/TGFB1/ZC3H7B/METTL6/PUM2/NSUN3/STAT3/DDX27/PIN4/ZCCHC8/RPL27/DDX52/QTRT2/A…	200
GO:0007015	actin filament organization	211/7167	450/18800	7.64533e-05	0.00355089	ARHGAP35/RUFY3/SAMD14/ARF6/ARFGEF1/SSH2/ARPC5/SH3KBP1/MET/USH1C/CYRIB/RHOBTB3/PHACTR1/PAK2/WNT4/ARRB1/TTC17/MKKS/SRC/NCKAP1L/PPARGC1B/TJP1/JMY/NEBL/MARCKS/TMEFF2/DLC1/CDC42/EMP2/RFLNB/SWAP70/ALMS1/VIL1/ARPC5L/SPTBN4/ITGB5/SMAD3/SHROOM1/ADD1/SYNPO2/SPTBN1/FLII/RGS4/GMFB/TACSTD2/CYRIA/NF2/MTOR/CTTN/RHOF/DSTN/PRKCE/PIK3CA/CTNNA1/PAWR/CDC42EP3/LMOD3/PPM1F/DIAPH2/SSH1/ROCK2/PACSIN1/ACTR3/SHANK1/ESPN/A…	211
GO:0007411	axon guidance	118/7167	234/18800	7.82273e-05	0.00357432	ARHGAP35/SMAD4/GATA3/EPHB1/PTCH1/SEMA6A/NRP2/EFNA2/EPHA8/CDK5R1/SOS1/DSCAM/NOTCH2/RYK/CDH4/EPHB2/NFASC/SLIT1/NECTIN1/TNR/MYCBP2/WNT5A/ROBO4/PRKCQ/LAMA3/NFIB/PTPRM/GLI3/NOVA2/GDNF/BMP7/LYPLA2/KIF5B/RET/EFNA5/NTN5/SEMA6D/EDN1/RPS6KA5/ARTN/SEMA4G/DPYSL5/ISL2/EPHB3/SEMA7A/YTHDF1/PLXNB1/DAG1/GAP43/TRIO/SEMA6C/EPHA4/B3GNT2/L1CAM/HOXA2/SEMA4F/EPHA10/BMPR1B/SIAH1/NIBAN2/KIF5C/SEMA4C/DVL1/NRXN3/PALLD/GFRA…	118
GO:0060284	regulation of cell development	232/7167	500/18800	7.91148e-05	0.00357432	ADNP/RUFY3/SMAD4/MBP/TUG1/PTEN/RNF10/PPP3CA/CHD7/ZNF335/SEMA6A/DICER1/YAP1/RREB1/CDK5R1/CDKL5/DSCAM/FGA/EEF2K/PCM1/NOTCH2/RYK/PDE5A/SOX10/CDH4/EPHB2/CDC42/TNF/HOXA11/RAB11A/RFLNB/DLL1/SYNJ1/SLIT1/GSK3B/AXIN2/TNR/STAU2/ADD1/SPINT1/NTRK3/LRP2/WNT5A/ASCL1/TACSTD2/ARHGEF7/HOXB3/TGM2/LILRB1/NF2/MTOR/NF1/GLI3/PAFAH1B1/CTNNA1/PARP6/ULK2/DLL3/BMP7/SYNGAP1/LMOD3/BCL11A/DRD2/ROCK2/DOCK5/TGFB1/RET/NTRK2/EFN…	232
GO:0097581	lamellipodium organization	52/7167	89/18800	7.92046e-05	0.00357432	ARPC5/RREB1/SRC/AJUBA/CDC42/SNX1/VIL1/ABLIM1/ARHGEF7/MTOR/CTTN/PIK3CA/ABLIM2/AKIRIN1/ACTR3/ABI2/SNX2/WHAMM/ARPIN/VAV2/MTSS2/WNT1/ARHGEF4/CORO1C/CLRN1/ITGB1/CARMIL2/RAC1/PTPRO/WAS/RAC2/BRK1/HRG/AUTS2/CYFIP1/NCK2/ARFIP2/TWF1/DNM2/PLXNB3/WASF2/DMTN/NCK1/CDH13/P2RY12/AVIL/PDPN/CAPZB/CCDC88A/SPATA13/FER/ACTR2	52
GO:2001252	positive regulation of chromosome organization	52/7167	89/18800	7.92046e-05	0.00357432	HNRNPA2B1/HNRNPD/MAP3K4/NAF1/SLF2/NBN/CCT6A/MORC2/CDK2/ATR/HNRNPA1/PML/MPHOSPH8/SETDB2/TNKS/PRKCQ/DKC1/SMC2/TNKS2/ATF7IP/TCP1/SMC5/MAPK15/TASOR/TERF2/RESF1/SLF1/DNMT1/CDT1/ATRX/PARN/ERCC1/MAPKAPK5/SFPQ/NUMA1/XRCC5/POT1/RAD50/SIN3A/MRE11/ATF7IP2/ZNF304/SMC4/ATM/MACROH2A1/NEK2/MAP2K7/CCT8/PPHLN1/MAPK1/HMBOX1/TPR	52
GO:0070076	histone lysine demethylation	21/7167	28/18800	8.02539e-05	0.00359617	KDM4B/KDM2A/KDM6B/KDM7A/PHF2/HR/KDM3B/RIOX2/UBE2B/KDM4C/KDM3A/PHF8/KDM5A/KDM2B/RIOX1/KDM5C/JMJD1C/HSF4/KDM4A/KDM4D/KDM5B	21
GO:0032984	protein-containing complex disassembly	120/7167	239/18800	8.68743e-05	0.0038656	GSPT1/STX17/CALCOCO2/MTRF1L/SMCR8/INSR/CAMSAP1/SMARCE1/SPAST/PIK3C3/MTRF1/CHMP4A/SMARCA4/IGF1R/HDGFL3/TNF/ASPH/FYCO1/SWAP70/SYNJ1/VIL1/GSK3B/SPTBN4/CAMSAP2/ARID1A/ADD1/SPTBN1/FLII/RPL23/KLC1/DSTN/PIK3CA/EPG5/UBQLN1/ATG12/LMOD3/TTBK2/KIF5B/SET/MFSD8/ACTN2/FRAT1/TPX2/ADD2/JMJD4/IRAK3/ATXN7/F2RL1/ETF1/VTA1/TMEM39A/RUBCN/SMARCD2/EIF5A/NCKAP5L/VAMP8/UVRAG/BMERB1/UBQLN4/GLE1/TMOD3/NAPB/SMARCD1/SPTBN5/V…	120
GO:0006913	nucleocytoplasmic transport	150/7167	308/18800	8.86879e-05	0.00389187	IPO5/HNRNPA2B1/KPNA1/PPP3CA/POM121L12/HEATR3/MAVS/E2F3/MED1/KPNA6/TNPO3/PPP1R12A/CSE1L/PPM1A/HNRNPA1/PHAX/AGFG1/SMG1/PML/NUP54/GSK3B/STYX/KPNB1/HTATIP2/SMAD3/UHMK1/TCF7L2/TARDBP/AHCYL1/POLR2D/NCBP3/KHDRBS1/RPL23/XPOT/NF1/CDK1/THOC2/GLI3/RPAIN/KPNA2/TNPO2/YTHDC1/TGFB1/SMURF1/HSPA9/MALT1/CD36/STAT3/TXN/FRAT1/MCM3AP/CTDSPL2/IWS1/LSG1/SYK/TSC1/UPF2/CHP1/DNAJC27/RANBP2/NOLC1/KPNA4/NXF3/RAE1/AXIN1/IPO7…	150
GO:0051169	nuclear transport	150/7167	308/18800	8.86879e-05	0.00389187	IPO5/HNRNPA2B1/KPNA1/PPP3CA/POM121L12/HEATR3/MAVS/E2F3/MED1/KPNA6/TNPO3/PPP1R12A/CSE1L/PPM1A/HNRNPA1/PHAX/AGFG1/SMG1/PML/NUP54/GSK3B/STYX/KPNB1/HTATIP2/SMAD3/UHMK1/TCF7L2/TARDBP/AHCYL1/POLR2D/NCBP3/KHDRBS1/RPL23/XPOT/NF1/CDK1/THOC2/GLI3/RPAIN/KPNA2/TNPO2/YTHDC1/TGFB1/SMURF1/HSPA9/MALT1/CD36/STAT3/TXN/FRAT1/MCM3AP/CTDSPL2/IWS1/LSG1/SYK/TSC1/UPF2/CHP1/DNAJC27/RANBP2/NOLC1/KPNA4/NXF3/RAE1/AXIN1/IPO7…	150
GO:0006399	tRNA metabolic process	96/7167	185/18800	9.04298e-05	0.00393781	METTL8/THADA/DICER1/THUMPD3/TRMT1L/TSEN2/GRSF1/WDR4/ADAT3/TRDMT1/TSEN15/TRMT10A/MTO1/KARS1/GTF3C4/RPP30/DPH3/GTF3C3/WDR6/EXOSC3/PUS10/SEPSECS/THUMPD1/TRMT9B/DTWD1/RARS2/QRSL1/METTL6/LARS1/NSUN3/QTRT2/ALKBH8/ANKRD16/TARBP1/DARS2/ELP3/PSTK/PRORSD1P/CLP1/DTWD2/TARS3/BRF1/TRIT1/GTF3C6/TPRKB/CARS1/ELP1/THUMPD2/GTPBP3/NSUN2/C9orf64/YARS2/LARS2/ELAC1/RTRAF/POP4/YARS1/EXOSC10/PUS7/CTU2/MARS1/TARS1/SARS1/…	96
GO:0016032	viral process	197/7167	418/18800	9.09724e-05	0.00393781	CCNK/CALCOCO2/HEXIM1/PVR/EGFR/PPARA/PCBP2/NMT2/CTBP1/RSF1/EIF3A/RAB1A/INSR/ZNF639/MAVS/MORC2/PIKFYVE/ITCH/FMR1/KPNA6/CHMP4A/SCARB1/SMARCA4/CDC42/CSNK1A1/TNF/ADARB1/TRIM10/CD80/N4BP1/MPHOSPH8/GSK3B/ITGB5/NECTIN1/NUCKS1/WWP1/ICAM1/TARDBP/VAPA/VAPB/LAMP1/AXL/MCTS1/CCNT2/SLAMF1/CDK1/TRIM8/GALNT1/CHD1/SCARB2/KPNA2/ATG12/STOM/TRIM13/ITGB3/TMEM41B/ROCK2/DENR/MGAT4A/CANX/ILF3/HACD3/PTBP1/IFI16/NECTIN2/TN…	197
GO:0070828	heterochromatin organization	47/7167	79/18800	9.32376e-05	0.00400858	HP1BP3/CTBP1/MORC2/CDK2/RIF1/UBR2/MTHFR/PHF2/MPHOSPH8/SETDB2/SMCHD1/PIK3CA/CBX3/ATF7IP/ZNF445/PRDM16/PHF8/CTCF/AXIN1/HDAC1/TASOR/RESF1/DNMT1/RRP8/FAM172A/L3MBTL1/HDAC5/SNAI1/EZH1/HMGA2/MBD2/AICDA/H3-3B/DNMT3A/SIN3A/PPM1D/CTR9/HELLS/ATF7IP2/ZNF304/L3MBTL3/H3-3A/MECOM/KMT2D/PPHLN1/MECP2/TPR	47
GO:0045948	positive regulation of translational initiation	22/7167	30/18800	9.55933e-05	0.00408228	EIF2B5/HABP4/TNF/RPS6KB1/UHMK1/POLR2D/KHDRBS1/MTOR/EIF2AK4/CCL5/YTHDF1/LARP1/IMPACT/DNAJC3/YTHDF2/DHX29/DAZL/METTL3/DDX3X/PPP1R15A/NCK1/YTHDF3	22
GO:0006984	ER-nucleus signaling pathway	30/7167	45/18800	9.66548e-05	0.0041001	EIF2S1/PTPN2/QRICH1/ATG10/GSK3B/SPRING1/AMFR/ERLIN2/BCL2L11/ATF6/SREBF1/PPP1R15B/CCDC47/INSIG2/EIF2AK3/MBTPS1/TMEM33/FBXW7/PTPN1/ERLIN1/NCK2/INSIG1/PPP1R15A/TMED2/NCK1/NFE2L2/SELENOS/WFS1/ZBTB7B/AGR2	30
GO:0097485	neuron projection guidance	118/7167	235/18800	9.86239e-05	0.00415592	ARHGAP35/SMAD4/GATA3/EPHB1/PTCH1/SEMA6A/NRP2/EFNA2/EPHA8/CDK5R1/SOS1/DSCAM/NOTCH2/RYK/CDH4/EPHB2/NFASC/SLIT1/NECTIN1/TNR/MYCBP2/WNT5A/ROBO4/PRKCQ/LAMA3/NFIB/PTPRM/GLI3/NOVA2/GDNF/BMP7/LYPLA2/KIF5B/RET/EFNA5/NTN5/SEMA6D/EDN1/RPS6KA5/ARTN/SEMA4G/DPYSL5/ISL2/EPHB3/SEMA7A/YTHDF1/PLXNB1/DAG1/GAP43/TRIO/SEMA6C/EPHA4/B3GNT2/L1CAM/HOXA2/SEMA4F/EPHA10/BMPR1B/SIAH1/NIBAN2/KIF5C/SEMA4C/DVL1/NRXN3/PALLD/GFRA…	118
GO:0021515	cell differentiation in spinal cord	33/7167	51/18800	0.000106497	0.00444887	CLN8/GIGYF2/PTCH1/MDGA1/TAL1/FOXN4/SCYL3/GATA2/ASCL1/GLI3/HOXD10/ISL2/GSX1/SOX1/WNT1/TCTN1/LBX1/GSX2/SUFU/ZC4H2/LHX4/DLL4/DYNC2H1/SOX13/GLI2/SCYL1/LHX3/HOXC10/SOX4/GBX1/LMO4/PHOX2A/SOX6	33
GO:0033157	regulation of intracellular protein transport	113/7167	224/18800	0.000107392	0.00444887	RUFY3/IPO5/CSNK2A2/NPEPPS/USP36/MAVS/CDK5R1/PCM1/MIEF1/TCAF1/CDC42/PPM1A/NUP54/GSK3B/SMAD3/UHMK1/VAMP2/TCF7L2/SEC16B/TARDBP/NF1/MAPK8/CDK1/ANK3/UBE2D3/GLI3/STOM/UBE2J1/TGFB1/UBE2G2/KCNB1/AKT2/CD36/ARIH2/TXN/FRAT1/ICE1/SAR1B/CTDSPL2/SREBF1/ARHGAP44/RNF31/CHP1/DNAJC27/LEPROT/HSPA1L/NOLC1/RIPOR1/FZD5/RAB29/BRSK2/SAR1A/NUP58/HPS4/PRKAA1/SUFU/FERMT1/SLC51B/FBXW7/KIF20B/SLC1A1/FYN/ANP32B/RAN/MICALL2/CE…	113
GO:1904951	positive regulation of establishment of protein localization	150/7167	309/18800	0.000108071	0.00444887	RUFY3/IPO5/ARF6/CSNK2A2/NPEPPS/CCT6A/USP36/TLR4/MAVS/CDK5R1/SRC/FGA/PCM1/MIEF1/TCAF1/CDC42/TNF/PPM1A/CASR/GSK3B/NLGN2/SMAD3/VAMP2/TCF7L2/SEC16B/TARDBP/ABCG1/MAPK8/CDK1/ANK3/SRI/UBE2D3/TOMM70/PRKCE/GLI3/STOM/DKC1/ATP2C1/TGFB1/GLUL/KCNB1/TCP1/TMED10/AKT2/ARIH2/NNAT/ICE1/SAR1B/CTDSPL2/FRMD4A/RNF31/CHP1/C1QTNF3/F2RL1/LEPROT/HSPA1L/AACS/RIPOR1/MPC2/PPP3CB/FZD5/RAB29/UCN3/SAR1A/STX4/TTN/HPS4/CEP135/ADC…	150
GO:0072698	protein localization to microtubule cytoskeleton	34/7167	53/18800	0.000108373	0.00444887	CRIPT/HNRNPU/PCM1/GSK3B/C2CD3/NSFL1C/TTBK2/ABHD17C/BICD1/MAPRE1/GAS2L2/DVL1/AURKA/CCDC14/MCPH1/DIAPH1/GAS2L1/KIF20B/CSNK1D/DISC1/CEP131/NUDCD3/CEP250/NUMA1/GOLGB1/MAPRE3/CEP192/UBXN2B/APC/HOOK3/SPAG5/MAP1A/MARK4/CEP72	34
GO:1990778	protein localization to cell periphery	162/7167	337/18800	0.00011003	0.0044677	ARF6/DENND4C/AFDN/FAM126B/EGFR/PTCH1/CACNB2/GGA2/RABEP1/PTPN9/DTNBP1/TUB/MMP14/ZDHHC22/NSG1/MAP7/LRP6/ATP2C2/EPHB2/TRIP11/SLC4A1/TNF/EMP2/RAB11A/DPP6/EPB41/NFASC/VIL1/RHOQ/LIN7A/BBIP1/SPTBN4/GOPC/VAMP2/SPTBN1/ANK1/HECTD1/IQSEC2/RAPGEF6/STX7/P2RY1/RAB3B/ANK3/LRP1/PRKCE/GNAI1/TTC7A/ATP2C1/EHD4/ROCK2/KIF5B/LIN7C/TGFB1/PACSIN1/KCNB1/SMURF1/WDR72/AKT2/ACTN2/GBP1/ROCK1/PPFIA1/MISP/ARHGAP44/PIGW/PPIL2/P…	162
GO:1901889	negative regulation of cell junction assembly	23/7167	32/18800	0.000110236	0.0044677	PTEN/SRC/MMP14/DLC1/THBS1/TNF/SLIT1/WNT5A/DUSP22/ROCK2/ROCK1/CORO1C/IKBKB/ACVRL1/ITGB1BP1/IL1B/ARHGAP6/RCC2/DMTN/FAM107A/PHLDB2/DKK1/CLASP2	23
GO:0051222	positive regulation of protein transport	143/7167	293/18800	0.000112685	0.00453808	RUFY3/IPO5/ARF6/CSNK2A2/NPEPPS/USP36/TLR4/MAVS/CDK5R1/SRC/FGA/PCM1/MIEF1/TCAF1/CDC42/TNF/PPM1A/CASR/GSK3B/NLGN2/SMAD3/VAMP2/TCF7L2/SEC16B/TARDBP/ABCG1/MAPK8/CDK1/ANK3/SRI/UBE2D3/TOMM70/PRKCE/GLI3/STOM/ATP2C1/TGFB1/GLUL/KCNB1/TMED10/AKT2/ARIH2/NNAT/ICE1/SAR1B/CTDSPL2/FRMD4A/RNF31/CHP1/C1QTNF3/F2RL1/LEPROT/HSPA1L/AACS/RIPOR1/MPC2/PPP3CB/FZD5/RAB29/UCN3/SAR1A/STX4/TTN/HPS4/ADCY8/GIPR/BMP6/PRKAA1/IER…	143
GO:0006482	protein demethylation	24/7167	34/18800	0.000123855	0.00492554	KDM4B/KDM2A/KDM6B/JARID2/KDM7A/PHF2/JMJD6/HR/KDM3B/RIOX2/UBE2B/KDM4C/KDM3A/PHF8/KDM5A/JMJD4/KDM2B/RIOX1/KDM5C/JMJD1C/HSF4/KDM4A/KDM4D/KDM5B	24
GO:0008214	protein dealkylation	24/7167	34/18800	0.000123855	0.00492554	KDM4B/KDM2A/KDM6B/JARID2/KDM7A/PHF2/JMJD6/HR/KDM3B/RIOX2/UBE2B/KDM4C/KDM3A/PHF8/KDM5A/JMJD4/KDM2B/RIOX1/KDM5C/JMJD1C/HSF4/KDM4A/KDM4D/KDM5B	24
GO:1902115	regulation of organelle assembly	103/7167	202/18800	0.000125189	0.00494769	ARHGAP35/RABEP2/SMAD4/MDM1/CNOT6/ADPRH/G3BP1/SMCR8/ATMIN/C10orf90/YAP1/CDKL5/MPHOSPH9/PIKFYVE/SRC/HNRNPU/CHMP4A/TNF/MAPK9/TAPT1/CEP76/ALMS1/GSK3B/EHMT2/NTRK3/ENTR1/MTMR3/SDCCAG8/EVI5L/ZMYND10/CYLD/CSF2/CNOT2/CDK5RAP2/KCTD17/SEPTIN7/MAP4/RAB3GAP2/ASAP1/PLK1/GPSM2/LRFN4/SEPTIN9/SEC22B/TMEM39A/GAP43/MAPK15/SENP6/LIMK2/SNX30/PAN3/CEP135/CNOT1/RNF4/PRKAA1/IFT140/TBC1D12/PIP4K2C/STX18/MTM1/EZR/NUMA1/KI…	103
GO:0032147	activation of protein kinase activity	76/7167	142/18800	0.000131616	0.00516958	ADNP/IL6R/GPRC5B/INSR/CDK5R1/WNK1/SLC11A1/SRC/NCKAP1L/TNFRSF10B/TLR3/TAL1/CARD10/NRG1/EMP2/ZFP91/NTRK3/WNT5A/GH1/MTOR/PIK3CA/MOB1A/ITGB3/TRAF4/DRD2/PRLR/EFNA5/MALT1/TXN/CARD14/GPRC5D/TPX2/CHI3L1/MOB1B/STK11/CCL5/DGKQ/AXIN1/PDPK1/PRKAG2/ADCY8/STRADB/IRAK1/IL4/TGFBR2/CAB39/SLC1A1/CLSPN/CALCA/ADRB2/ANGPT4/TIRAP/PPIA/CHRNA3/FGF1/AGAP2/ITGB1BP1/IL23A/EPO/MAP3K7/MOB3A/MARK2/EGF/TNFRSF10A/ECT2/GPRC5C/RI…	76
GO:0006836	neurotransmitter transport	105/7167	207/18800	0.000140657	0.00546692	SV2B/CLN8/SYN1/SLC38A1/SLC4A8/CACNB2/DNAJC5/DTNBP1/PTPRN2/MCTP2/FMR1/SLC6A6/SLC6A2/NOS1/SYNJ1/LIN7A/GSK3B/VAMP2/HRH3/P2RY1/RAB3B/NF1/UNC13A/OTOF/GDNF/ADCY1/ITGB3/SLC29A2/DRD2/LIN7C/SYT7/SLC1A2/SLC6A13/SLC6A4/CADPS2/SYT2/TACR2/CSPG5/SV2A/GABRQ/SLC17A7/RIMS1/PRKCB/SLC1A3/SV2C/STX4/STXBP5/HTR1B/APBA1/BRSK1/STX3/STX11/CASK/SYN3/ASIC1/DVL1/RIMS2/MEF2C/NAPB/SLC5A7/STXBP2/SLC1A1/STX1B/NR4A1/PRKCG/ITGB1/…	105
GO:0030111	regulation of Wnt signaling pathway	161/7167	336/18800	0.000140904	0.00546692	USP47/KPNA1/FGFR2/GPRC5B/EGFR/G3BP1/ANKRD6/HNF1B/CCNYL1/FRMD8/USP8/OTUD5/YAP1/TMEM64/TBX18/WNK1/SRC/SMURF2/LGR4/RBPJ/SMARCA4/SOX10/CSNK1A1/PPM1A/SENP2/ZRANB1/HECW1/LIMD1/USP34/GID8/NFATC1/GSK3B/AXIN2/MESP1/SMAD3/TCF7L2/LATS2/JRK/WNT5A/AMFR/TNKS/NKD1/LYPD6/CYLD/LRP1/GLI3/CSNK1G3/UBE2B/TNKS2/PRDM15/TGFB1/WNK2/TLE1/HMGXB4/GRB10/JADE1/LRP4/FRAT1/DKK3/PPP2CA/PTK7/WNT10B/STK11/ZNRF3/OTULIN/NLK/CCN4/TER…	161
GO:2001020	regulation of response to DNA damage stimulus	122/7167	246/18800	0.000149535	0.00573236	RECQL5/DDX5/USP47/KMT5A/EGFR/OTUB2/POGZ/SLF2/DYRK1A/CASP9/RAD52/EP400/SPIDR/FEM1B/UBE2V2/FMR1/NSD2/ATR/RIF1/SHLD1/FXR1/BRCC3/RNASEH2B/MDM2/BID/AUNIP/PPP4R3B/SMG1/H2AX/PML/NPAS2/AXIN2/ING3/SMCHD1/CUL4A/NKX3-1/SETMAR/PIAS4/ERCC4/MCL1/POLQ/BCLAF1/USP1/FAM168A/RNF169/KMT5B/CEBPG/TP53BP1/PAXIP1/TRRAP/DTX3L/EEF1E1/UIMC1/ABRAXAS1/EYA3/BCL2L1/NACC2/ELL3/TERF2/SLF1/PYHIN1/FGF10/ING2/RNF168/UBQLN4/NUDT16L1…	122
GO:0031346	positive regulation of cell projection organization	163/7167	341/18800	0.000149548	0.00573236	ARHGAP35/ADNP/RUFY3/ITGA6/CFLAR/ATMIN/RREB1/CDKL5/CRTC1/SRC/FMR1/DSCAM/NCKIPSD/EEF2K/IGF1R/CDH4/EPHB2/CDC42/TAPT1/RAB11A/VIL1/RHOQ/GSK3B/STAU2/NTRK3/ENTR1/WNT5A/ARHGEF7/EPS8L2/MTOR/AGRN/ZMYND10/PROM2/SCARB2/PAFAH1B1/PIK3CA/PARP6/KCTD17/BMP7/SEPTIN7/CDC42EP3/EPS8L1/AKIRIN1/RET/PACSIN1/ACTR3/NTRK2/EFNA5/ABI2/RETREG3/SS18L1/SCARF1/WASL/PTK7/CREB3L2/STK11/F2RL1/SEPTIN9/SEMA7A/ROR1/PLXNB1/CUX2/CAPRIN2…	163
GO:0072659	protein localization to plasma membrane	138/7167	283/18800	0.000154338	0.00586777	ARF6/DENND4C/AFDN/FAM126B/EGFR/PTCH1/CACNB2/GGA2/PTPN9/MMP14/ZDHHC22/NSG1/MAP7/LRP6/ATP2C2/EPHB2/SLC4A1/TNF/EMP2/RAB11A/DPP6/NFASC/VIL1/RHOQ/SPTBN4/GOPC/VAMP2/SPTBN1/ANK1/HECTD1/RAPGEF6/STX7/P2RY1/RAB3B/ANK3/LRP1/PRKCE/TTC7A/ATP2C1/EHD4/ROCK2/KIF5B/TGFB1/PACSIN1/KCNB1/SMURF1/WDR72/AKT2/ACTN2/GBP1/ROCK1/PPFIA1/ARHGAP44/PIGW/PPIL2/PALS1/PRKG2/BCL2L1/AR/STX4/PDPK1/EFR3B/GOLGA4/OPTN/STX3/VAMP8/FYB1/I…	138
GO:0031453	positive regulation of heterochromatin assembly	13/7167	15/18800	0.000156769	0.00586777	MORC2/CDK2/MPHOSPH8/SETDB2/ATF7IP/TASOR/RESF1/DNMT1/SIN3A/ATF7IP2/ZNF304/PPHLN1/TPR	13
GO:0120263	positive regulation of heterochromatin organization	13/7167	15/18800	0.000156769	0.00586777	MORC2/CDK2/MPHOSPH8/SETDB2/ATF7IP/TASOR/RESF1/DNMT1/SIN3A/ATF7IP2/ZNF304/PPHLN1/TPR	13
GO:1905269	positive regulation of chromatin organization	13/7167	15/18800	0.000156769	0.00586777	MORC2/CDK2/MPHOSPH8/SETDB2/ATF7IP/TASOR/RESF1/DNMT1/SIN3A/ATF7IP2/ZNF304/PPHLN1/TPR	13
GO:0031445	regulation of heterochromatin assembly	20/7167	27/18800	0.00015977	0.00591057	MORC2/CDK2/PHF2/MPHOSPH8/SETDB2/PIK3CA/ATF7IP/ZNF445/PHF8/TASOR/RESF1/DNMT1/AICDA/SIN3A/CTR9/ATF7IP2/ZNF304/L3MBTL3/PPHLN1/TPR	20
GO:0120261	regulation of heterochromatin organization	20/7167	27/18800	0.00015977	0.00591057	MORC2/CDK2/PHF2/MPHOSPH8/SETDB2/PIK3CA/ATF7IP/ZNF445/PHF8/TASOR/RESF1/DNMT1/AICDA/SIN3A/CTR9/ATF7IP2/ZNF304/L3MBTL3/PPHLN1/TPR	20
GO:0043555	regulation of translation in response to stress	16/7167	20/18800	0.000162867	0.0059903	EIF2S1/EIF2AK4/PPP1R15B/SESN2/EIF2AK3/IMPACT/RBM4/DNAJC3/EIF2AK2/RPS6KA3/DDX3X/NCK2/PPP1R15A/TMED2/NCK1/NPM1	16
GO:0090503	RNA phosphodiester bond hydrolysis, exonucleolytic	28/7167	42/18800	0.00016484	0.00602803	CNOT6/DIS3/DIS3L2/NOCT/ANGEL1/ISG20L2/EXOSC3/CNOT2/DCP2/PDE12/EXOSC4/PAN3/CNOT1/CPSF3/ERI1/PARN/CNOT7/EXOSC10/XRN1/CNOT8/PAN2/ERI2/EXOSC8/DIS3L/CNOT6L/ANGEL2/EXOSC2/EXD2	28
GO:0008654	phospholipid biosynthetic process	127/7167	258/18800	0.000166966	0.00607088	SYNJ2/PIK3CD/PIGQ/MTMR1/LPIN1/PTEN/FAM126B/AGPAT3/PLD1/ABHD5/PIKFYVE/PIK3C3/AJUBA/FABP3/PIGO/SOCS7/FAR1/SMG1/LPGAT1/SYNJ1/ITPKB/VAPA/MTMR4/MTMR3/CHPT1/PIGN/TTC7A/PIK3CA/IDH1/SELENOI/PIGL/PIGG/SOCS6/GPAT4/ETNK2/PCYT1A/PIGW/PIGX/PGAP2/CHP1/PIK3CB/PIK3C2B/MTMR6/DGKQ/EFR3B/BPNT2/ITPKA/HMGCS1/IMPA2/TAMM41/UVRAG/MBOAT1/PIK3R6/DHDDS/PIP4K2C/IP6K3/PITPNM3/CRLS1/ABHD8/OCRL/CDS2/SPTLC2/PI4K2A/PIGV/SGMS2/MT…	127
GO:1901888	regulation of cell junction assembly	102/7167	201/18800	0.000170122	0.0061505	ADNP/ARF6/PTEN/CLDN19/EPHB1/MAP4K4/TEK/MDGA1/WNT4/PEAK1/SRC/MMP14/EEF2K/TJP1/DLC1/THBS1/EPHB2/TNF/SLIT1/NLGN2/NECTIN1/SMAD3/STAU2/NTRK3/WNT5A/AGRN/EPB41L5/DUSP22/MUSK/PPM1F/ROCK2/NTRK2/EFNA5/ROCK1/FERMT2/SETD5/IL1RAPL2/OXT/CLDN1/THY1/LRFN4/TSC1/EPHB3/CUX2/DLG5/FZD5/SIX1/TBX5/ADGRB1/CNTNAP2/CORO1C/PTPRJ/MEF2C/F11R/NRP1/IKBKB/PTK2/SNAI1/NEGR1/RAC1/LIMCH1/ACVRL1/PRKACA/SLITRK2/SEMA4A/MACF1/RAP1A/NLG…	102
GO:0022613	ribonucleoprotein complex biogenesis	208/7167	448/18800	0.000172832	0.00621315	HEATR1/SRSF1/GPATCH4/MTG2/ZNHIT6/PTEN/RRP15/NOP16/TFB2M/CUL4B/EIF5/CHD7/NAF1/DIS3/EIF3A/HEATR3/MDN1/NOM1/CELF1/USP36/FASTKD2/LOC100128988/SLU7/EIF2S2/ATR/MTERF4/CELF2/SRSF9/SNRPE/RPL38/GTF2H5/ISG20L2/POLR2D/SF3A1/RPP30/METTL15/MCTS1/EIF4B/DDX23/RSL1D1/EXOSC3/UTP25/RPUSD3/NUFIP1/RIOX2/CUL4A/DKC1/NOL10/DDX17/TSR1/YTHDC1/MALSU1/WDR3/DENR/GLUL/KHDC4/PRPF18/NSUN3/DDX27/PIN4/GTF3A/RPL27/DDX52/SRPK1/GAR…	208
GO:0018022	peptidyl-lysine methylation	76/7167	143/18800	0.000176864	0.00632238	SMAD4/KMT5A/SETD6/GATA3/NFYA/ZNF335/METTL21A/JARID2/ASH1L/NSD2/RIF1/KMT2C/ETFBKMT/SETDB2/EHMT2/NFYB/EEF1AKMT2/KMT2A/NSD3/SETMAR/BRD4/RTF1/PHF20/MTF2/KDM4C/SETD4/KDM3A/PAX5/KMT5B/SETD5/N6AMT1/PRDM16/MLLT6/KANSL3/PAXIP1/RLF/IWS1/PWP1/NFYC/TET3/PAGR1/DNMT1/ATRX/WDR5/OGT/SMYD5/SMYD2/KAT8/SNW1/ARID4B/EZH1/GFI1/TET2/BCOR/KANSL1/VCPKMT/SETD1B/AUTS2/PRDM5/KDM4A/CTR9/H1-5/KDM4D/ZNF304/EEF2KMT/EHMT1/KMT2B/…	76
GO:0051054	positive regulation of DNA metabolic process	129/7167	263/18800	0.000181193	0.00644097	WT1/HNRNPA2B1/LPIN1/HNRNPD/EGFR/MAP3K4/USP7/NAF1/POGZ/BRPF3/SLF2/NBN/CCT6A/E2F7/EP400/SPIDR/CDK2/UBE2V2/SRC/NSD2/ATR/RIF1/SHLD1/BRCC3/IGF1R/CDC42/TNF/HNRNPA1/H2AX/PML/NPAS2/ING3/SMCHD1/TNKS/PRKCQ/CDK1/EXOSC3/UBE2B/SETMAR/DKC1/TNKS2/TGFB1/RFC5/TCP1/FAM168A/KMT5B/CEBPG/BAZ1A/TP53BP1/PAXIP1/TRRAP/DTX3L/UIMC1/ABRAXAS1/EYA3/TNFAIP1/MAPK15/HMCES/TERF2/RFC4/SLF1/WIZ/FGF10/PARM1/CDT1/ATRX/RNF168/IL4/ERCC…	129
GO:0060997	dendritic spine morphogenesis	36/7167	58/18800	0.00018447	0.00652103	PTEN/EPHB1/CDK5R1/DTNBP1/DIP2A/EEF2K/EPHB2/CDC42/STAU2/UBE3A/PAFAH1B1/SHANK1/ABI2/ARHGAP44/SRCIN1/WASL/EPHB3/CUX2/CAPRIN2/EPHA4/ITPKA/TANC2/DVL1/PRMT3/NGEF/CTNND2/PAK3/ZNF365/BAIAP2/PPFIA2/CAMK2B/WNT7A/HDAC6/CFL1/PDLIM5/ACTR2	36
GO:0035023	regulation of Rho protein signal transduction	50/7167	87/18800	0.000190454	0.00669537	ARHGAP35/BCL6/MET/ARRB1/FLCN/MCF2L/HEG1/DLC1/CDC42SE1/RALBP1/EPS8L2/BCR/EPS8L1/RASGRF2/STARD13/MYO9B/CCDC125/CDC42SE2/GPR20/LPAR1/F2RL1/ADGRG1/TNFAIP1/PRAG1/ARHGEF3/RASGRF1/SCAI/CUL3/ITGA3/ARHGDIA/F11R/P2RY8/NRP1/ITGB1/ARHGAP42/RAC1/LPAR6/ARHGEF2/CAVIN4/KCTD10/ARHGEF28/F2RL2/KCTD13/GPR55/RAF1/ADRA1A/APOC3/NET1/APOA1/GPR35	50
GO:0016331	morphogenesis of embryonic epithelium	79/7167	150/18800	0.000196424	0.00686729	ARHGAP35/FGFR2/RARG/GATA3/PTCH1/HNF1B/WNT4/TBX18/OPA1/MTHFR/DLC1/GRSF1/PAX8/WNT6/SPINT1/HECTD1/LRP2/WNT5A/TEAD2/EPB41L5/TP63/GDNF/BMP7/TFAP2A/ST14/TGFB1/RET/RDH10/APAF1/PHACTR4/PTK7/PALS1/TSC1/AR/KDM2B/SIX1/TCTN1/MTHFD1/SALL4/WNT2B/FGF10/MKS1/NPHP3/RALA/SEMA4C/DVL1/PRICKLE1/SOX11/BMP5/NODAL/PDX1/WNT2/SUFU/SKI/KIF20B/STK4/LUZP1/FZD2/LIAS/PRKACA/SHROOM3/LAMA5/WNT7B/RGMA/SFRP1/MIB1/RARA/BRD2/DVL2/FZ…	79
GO:0001505	regulation of neurotransmitter levels	107/7167	213/18800	0.000198388	0.00689805	CLN8/SYN1/SLC38A1/SLC4A8/CACNB2/DNAJC5/DTNBP1/PTPRN2/MCTP2/FMR1/SLC6A2/NOS1/SYNJ1/LIN7A/GSK3B/VAMP2/HRH3/P2RY1/RAB3B/NF1/AGTPBP1/UNC13A/OTOF/GDNF/ADCY1/ITGB3/SLC29A2/DRD2/LIN7C/SYT7/SLC1A2/SLC6A13/SLC6A4/CADPS2/SYT2/TACR2/CSPG5/SV2A/COMT/RIMS1/PRKCB/SLC1A3/STX4/STXBP5/HTR1B/APBA1/BRSK1/STX3/STX11/CASK/PDE1B/SYN3/ASIC1/DVL1/RIMS2/MEF2C/NAPB/GAD1/SLC5A7/STXBP2/STX1B/NR4A1/PRKCG/ALDH5A1/ITGB1/UNC13B…	107
GO:0017157	regulation of exocytosis	103/7167	204/18800	0.000202646	0.00700782	SYN1/SLC4A8/CACNB2/DTNBP1/NCKAP1L/FMR1/FGA/CCR2/GSK3B/GATA2/VAMP2/CD84/P2RY1/LAMP1/RAB3B/SEPTIN4/BCR/GATA1/ADCY1/STXBP6/DRD2/CBARP/SYT7/KCNB1/CPLANE2/CADPS2/SYT2/CSPG5/SYK/F2RL1/PRKCB/RAB9A/SCAMP5/CD177/STX4/PDPK1/STXBP5/HTR1B/APBA1/VAMP8/CASK/PLA2G3/RALA/REST/DVL1/RIMS2/IL4/RABGEF1/AP1G1/STXBP2/VPS4A/STX1B/PTAFR/UNC13D/PRKCG/SYT13/DRD1/P2RY4/SYTL4/RAB3D/SYT11/ATP9A/STXBP5L/LYN/RAB12/CEACAM1/RAPG…	103
GO:0031589	cell-substrate adhesion	172/7167	364/18800	0.000208531	0.00717235	ITGA6/BCAM/CDK6/BCL6/PTEN/EPHB1/MAP4K4/MINK1/RAB1A/TEK/WNT4/NTNG1/RREB1/PEAK1/ADAM15/SRC/MMP14/ONECUT2/PARVA/FGA/ANTXR1/AJUBA/ITGB4/TMEFF2/DLC1/THBS1/CDC42/EMP2/GSK3B/TBCD/ITGB5/SNED1/SMAD3/PTPRK/MERTK/TACSTD2/ARHGEF7/NF2/AXL/NF1/CTTN/BCR/EPB41L5/PRKCE/JAG1/ITGA9/DUSP22/BCL2L11/ITGB3/PPM1F/ROCK2/DOCK5/UTRN/EFNA5/RSU1/ATXN3/CD36/PLAU/ACTN2/GBP1/ROCK1/FERMT2/WHAMM/PPFIA1/FUT1/SRCIN1/THY1/MYO1G/CSPG…	172
GO:0031060	regulation of histone methylation	46/7167	79/18800	0.00022384	0.0076575	SMAD4/GATA3/ZNF335/JARID2/RIF1/MTHFR/AASS/EHMT2/KMT2A/NSD3/BRD4/RTF1/PHF20/MTF2/KDM4C/KDM3A/PAX5/MLLT6/KANSL3/PAXIP1/CTCF/IWS1/DNMT1/PAXBP1/RRP8/ATRX/WDR5/OGT/KAT8/RNF20/SNW1/GFI1/BCOR/KANSL1/AUTS2/KDM4A/CTR9/H1-5/KDM4D/ZNF304/PAF1/WDR61/MACROH2A1/NSD1/MECP2/PRDM12	46
GO:0010762	regulation of fibroblast migration	24/7167	35/18800	0.000251691	0.00848376	THBS1/ARHGEF7/PRKCE/TGFB1/DDR2/SLC8A1/CORO1C/GNA12/MACIR/PTK2/ITGB1/RAC1/PAK3/BAG4/ITGB1BP1/CYGB/MTA2/RCC2/DMTN/AKAP12/APPL1/PRR5L/FER/SDC4	24
GO:2000036	regulation of stem cell population maintenance	24/7167	35/18800	0.000251691	0.00848376	NCOA3/HNF1B/YAP1/TAL1/PAX8/SAV1/CNOT2/TP63/BMP7/KDM3A/PRDM14/KDM2B/ZNF322/CNOT1/WDR43/REST/NODAL/ZC3H13/HMGA2/PTN/ELAVL1/TAF5L/ZNF706/TAF6L	24
GO:0022411	cellular component disassembly	212/7167	460/18800	0.000251993	0.00848376	GSPT1/KLK4/VPS13D/ARF6/MMP19/STX17/LPIN1/CALCOCO2/MTRF1L/MAP4K4/SMCR8/CSNK2A2/UBA5/AMBRA1/INSR/DICER1/CAMSAP1/USP36/LRBA/SMARCE1/SPATA18/ADAM15/SPAST/PIK3C3/MMP14/MTRF1/CHMP4A/SMARCA4/KLK7/IGF1R/ATG2B/WIPI2/ATG9B/HDGFL3/TNF/ASPH/MMP11/FYCO1/SWAP70/SYNJ1/VIL1/GSK3B/SPTBN4/RB1CC1/CAMSAP2/ARID1A/ADD1/SPTBN1/FLII/IQSEC1/RPL23/MCTS1/KLC1/CTTN/CDK1/LRP1/DSTN/PAFAH1B1/PIK3CA/EPG5/ULK2/UBQLN1/ATG12/LMOD3…	212
GO:0031507	heterochromatin assembly	42/7167	71/18800	0.00025768	0.00862956	CTBP1/MORC2/CDK2/RIF1/UBR2/PHF2/MPHOSPH8/SETDB2/SMCHD1/PIK3CA/CBX3/ATF7IP/ZNF445/PHF8/CTCF/AXIN1/HDAC1/TASOR/RESF1/DNMT1/RRP8/FAM172A/L3MBTL1/HDAC5/EZH1/HMGA2/MBD2/AICDA/H3-3B/DNMT3A/SIN3A/PPM1D/CTR9/HELLS/ATF7IP2/ZNF304/L3MBTL3/H3-3A/KMT2D/PPHLN1/MECP2/TPR	42
GO:0048639	positive regulation of developmental growth	87/7167	169/18800	0.000267383	0.00890762	ADNP/RUFY3/WT1/ITSN2/FGFR2/ACACB/CHD7/NIPBL/INSR/YAP1/MKKS/CDKL5/RBPJ/DSCAM/CDH4/RAB11A/RPS6KB1/DLL1/VIL1/SPTBN4/GHRHR/YBX3/GH1/NEDD4L/ERBB4/AGRN/TGFBR3/CDK1/UNC13A/PAFAH1B1/DRD2/EFNA5/SMURF1/EDN1/SASH3/HOPX/SYT2/SEMA7A/RIMS1/RNF157/CPNE6/L1CAM/PLAA/GOLGA4/TBX5/TRPV2/RIMS2/MEF2C/WNT2/SOX15/CPNE9/TGFBR2/NRP1/MTM1/HEY2/FGF9/CSF1/DISC1/ATP8A2/EZR/CRABP2/PARP2/CACNG7/SRF/MACF1/HLX/PLCB1/STAT5B/CYFIP1…	87
GO:0032886	regulation of microtubule-based process	122/7167	249/18800	0.000282149	0.00935058	MDM1/MET/CAMSAP1/C10orf90/DYRK1A/CDK5R1/MKKS/SPAST/HNRNPU/CHMP4A/HDGFL3/CCDC40/CEP76/ALMS1/GSK3B/TBCD/CAMSAP2/LAMP1/ARHGEF7/CYLD/GNAI1/PAFAH1B1/SLAIN2/CDK5RAP2/CEP70/TRIM36/ROCK2/TTBK2/EFNA5/ROCK1/CLIP1/TRAF3IP1/PRDM14/ATAT1/TPX2/ANKRD53/BICD1/PLK1/TACR2/GPSM2/STK11/ATXN7/PATJ/MAPK15/RAE1/SENP6/CFAP69/MAPRE1/GAS2L2/RNF4/BMERB1/PRKAA1/EML2/PAK1/AURKA/MCPH1/CATSPER1/DIAPH1/CCDC65/RGN/GAS2L1/MAP2/CE…	122
GO:0110020	regulation of actomyosin structure organization	56/7167	101/18800	0.000295701	0.00974894	SMAD4/MET/PAK2/WNT4/MKKS/TJP1/TMEFF2/DLC1/CDC42/ALMS1/SMAD3/TACSTD2/NF2/MTOR/PPM1F/ROCK2/MYLK3/ROCK1/EDN1/FERMT2/PPFIA1/TSC1/RHOC/LPAR1/PAK1/F11R/ARHGAP28/NRP1/CD47/ARAP1/RAC1/RAPGEF3/LIMCH1/BAG4/PPM1E/TACR1/WAS/SORBS3/ITGB1BP1/SFRP1/EPHA1/RHPN2/ARHGAP6/ECT2/WASF2/PTGER4/LIMK1/BMP10/PHLDB2/SERPINF2/CLASP1/ARHGEF5/APOA1/CCDC88A/CLASP2/SDC4	56
GO:0051656	establishment of organelle localization	188/7167	404/18800	0.000298623	0.00979454	PIK3CD/RAB1A/PARD3/MKKS/DTNBP1/ARHGAP21/OPA1/SPAST/RHOT1/KIF1C/TTL/HNRNPU/SEH1L/CHMP4A/NDE1/TRAK1/PCM1/TRIP11/CDC42/RAB11A/FYCO1/SYNJ1/SLIT1/LIN7A/KPNB1/PARD3B/GATA2/EML4/SEC16B/RAB11B/CD84/PPP6C/LAMP1/NSFL1C/AGTPBP1/GATA1/UBE2B/PAFAH1B1/CDK5RAP2/NUDC/ESPL1/LRPPRC/KIF5B/ACTR3/MAP4/FBXW11/CENPF/COPG2/KIF3A/TMED10/NECTIN2/SAR1B/MISP/ANKRD53/IKBKG/BICD1/WASL/PLK1/LSG1/MYO1G/GPSM2/SYK/YWHAZ/STK11/RIP…	188
GO:0016601	Rac protein signal transduction	28/7167	43/18800	0.000301063	0.00979921	ARF6/KRAS/SSX2IP/KBTBD7/KBTBD6/NF1/HACD3/ABI2/ARHGAP44/ARHGAP24/PIK3CB/RASGRF1/OGT/ALS2/HACE1/SH3BP1/RAC1/GARRE1/RAC2/BRK1/AUTS2/RHOU/AIF1/CYFIP1/DNM2/PIK3CG/WASF2/CDH13	28
GO:0030100	regulation of endocytosis	104/7167	208/18800	0.000301846	0.00979921	ARF6/BMP2K/PPP3CA/AAK1/INSR/ARRB1/DTNBP1/SRC/TBC1D5/NCKAP1L/FMR1/EEF2K/HFE/CDC42/CBLL1/DLL1/PPP3CC/ANKFY1/SYNJ1/GATA2/WNT5A/LILRB1/AXL/NEDD4L/STON2/LRP1/PROM2/CD22/RUFY1/ITGB3/EHD4/DRD2/PACSIN1/LRPAP1/NEU3/CD36/ROCK1/RAB5C/ANKRD13A/BICD1/WASL/RAB4B/MKLN1/SYK/F2RL1/PIK3CB/SLC17A7/DGKQ/PPP3CB/SCAMP5/RUBCN/CD177/SNX12/RUFY2/IL4/RABGEF1/RIN3/TFR2/STX1B/HIP1R/SMPD1/PRKD1/RAC1/SYT11/SYNJ2BP/PTPN1/APOC1…	104
GO:0044380	protein localization to cytoskeleton	35/7167	57/18800	0.000305243	0.0098094	CRIPT/HNRNPU/PCM1/GSK3B/C2CD3/NSFL1C/TTBK2/ABHD17C/BICD1/MAPRE1/GAS2L2/DVL1/AURKA/CCDC14/MCPH1/DIAPH1/GAS2L1/KIF20B/CSNK1D/KLHL21/DISC1/CEP131/NUDCD3/CEP250/NUMA1/GOLGB1/MAPRE3/CEP192/UBXN2B/APC/HOOK3/SPAG5/MAP1A/MARK4/CEP72	35
GO:0048255	mRNA stabilization	35/7167	57/18800	0.000305243	0.0098094	LARP4B/HNRNPD/SYNCRIP/SLC11A1/HNRNPU/NOCT/TENT5A/AXIN2/YBX3/TARDBP/TENT5C/GDNF/CIRBP/IKBKE/TENT4A/TENT4B/CSDE1/EIF4ENIF1/HNRNPA0/LARP1/FUS/IGF2BP1/THRAP3/ELAVL1/TIRAP/E2F1/DAZL/DND1/MAPK14/METTL16/ANGEL2/DHX9/RBM10/TENT5B/YBX1	35
GO:0060828	regulation of canonical Wnt signaling pathway	127/7167	261/18800	0.000308512	0.00986462	USP47/KPNA1/FGFR2/GPRC5B/EGFR/G3BP1/ANKRD6/CCNYL1/FRMD8/USP8/OTUD5/YAP1/TMEM64/TBX18/WNK1/SRC/SMURF2/LGR4/RBPJ/SOX10/CSNK1A1/PPM1A/HECW1/LIMD1/USP34/GID8/GSK3B/AXIN2/MESP1/SMAD3/TCF7L2/LATS2/JRK/WNT5A/AMFR/TNKS/NKD1/LYPD6/CYLD/GLI3/CSNK1G3/UBE2B/TNKS2/PRDM15/TGFB1/WNK2/TLE1/JADE1/LRP4/FRAT1/DKK3/PTK7/WNT10B/STK11/ZNRF3/OTULIN/CAPRIN2/TLE3/AXIN1/HDAC1/GNAQ/FGF10/MKS1/ZEB2/NPHP3/CDH3/DKKL1/XIAP/CCN…	127
GO:0051223	regulation of protein transport	226/7167	495/18800	0.000314001	0.00987075	RUFY3/IPO5/ARF6/HNF4A/PPP3CA/GAPVD1/CSNK2A2/NPEPPS/USP36/TLR4/MAVS/CDK5R1/SRC/PIK3C3/FGA/PCM1/MIEF1/TCAF1/CDC42/TNF/PPM1A/CASR/NUP54/GSK3B/DISP1/NLGN2/GOPC/SMAD3/UHMK1/VAMP2/TCF7L2/SEC16B/HMGCR/TARDBP/RAB11FIP3/DPH3/ABCG1/NF1/MAPK8/CDK1/ANK3/SRI/UBE2D3/TOMM70/ALOX5/PRKCE/SLC16A1/GLI3/STOM/UBE2J1/PPM1F/ATP2C1/DRD2/TGFB1/GLUL/UBE2G2/SYT7/KCNB1/EFNA5/TMED10/AKT2/CD36/ARIH2/NNAT/TXN/FRAT1/ICE1/SAR1B/…	226
GO:0051894	positive regulation of focal adhesion assembly	19/7167	26/18800	0.000314464	0.00987075	MAP4K4/TEK/WNT4/SMAD3/EPB41L5/PPM1F/ROCK1/FERMT2/THY1/TSC1/PTPRJ/NRP1/RAC1/ITGB1BP1/HRG/SFRP1/FMN1/VEGFA/SDC4	19
GO:1900151	regulation of nuclear-transcribed mRNA catabolic process, deadenylation-dependent decay	19/7167	26/18800	0.000314464	0.00987075	HNRNPD/SYNCRIP/HNRNPU/AGO2/TNRC6B/TNRC6C/ZFP36L2/TENT4A/RC3H1/TENT4B/CSDE1/CNOT1/NANOS2/IGF2BP1/CNOT7/CPEB3/DHX9/NANOS1/YBX1	19
GO:0150063	visual system development	179/7167	383/18800	0.000314908	0.00987075	ARHGAP35/MDM1/CABP4/WT1/FLT1/TUG1/CLN8/YY1/RARG/GATA3/EGFR/EPHB1/CHD7/NIPBL/USH1C/DTNBP1/MED1/TUB/VSTM4/SOS1/DSCAM/FKBP8/MTERF4/NOTCH2/VSX1/SMARCA4/PBX2/JMJD6/RDH13/FOXN4/EPHB2/DLL1/WNT6/CASP2/NECTIN1/SMAD3/STAU2/MERTK/HIPK1/WNT5A/NF2/TTLL5/ATP2B2/NF1/AGTPBP1/PTPRM/GLI3/MAX/JAG1/BMP7/TFAP2A/DRD2/RET/RORB/NTRK2/RARB/ATF6/STAT3/ABI2/RDH10/PHACTR4/TBC1D20/IHH/THY1/CACNA1C/RHO/MEGF11/SP3/SOX1/DLX2/SL…	179
GO:0099173	postsynapse organization	84/7167	163/18800	0.000323035	0.0100758	ARF6/PTEN/CRIPT/EPHB1/INSR/NRP2/CDK5R1/DTNBP1/CDKL5/DIP2A/EEF2K/IGF1R/EPHB2/CDC42/NLGN2/STAU2/NTRK3/WNT5A/MESD/CTTN/UBE3A/GDNF/PAFAH1B1/CNKSR2/SYNGAP1/MUSK/SHANK1/ABI2/LRP4/ARHGAP44/ABHD17C/SRCIN1/WASL/LRFN4/EPHB3/CUX2/CAPRIN2/CNTNAP1/GAP43/SHISA7/EPHA4/ITPKA/ZDHHC12/TANC2/DVL1/ITGA3/ARF4/PRMT3/NGEF/NRP1/FYN/ARHGAP39/SHANK2/RER1/CTNND2/CRKL/PAK3/NEFH/GPHN/ZNF365/BAIAP2/NLGN3/NLGN4Y/ARHGAP22/PPFIA…	84
GO:0010389	regulation of G2/M transition of mitotic cell cycle	54/7167	97/18800	0.000328325	0.0101909	USP47/FOXN3/NBN/CDK2/BRCC3/RNASEH2B/HUS1/RAB11A/CHFR/INTS3/CDK1/NABP1/BRD4/RAD51C/CENPF/HUS1B/PLK1/UIMC1/ABRAXAS1/RRM1/WNT10B/AVEN/RAD17/BRSK1/RAD51B/BLM/CDC25C/DONSON/CDC14B/AURKA/CDC7/VPS4A/CLSPN/HMGA2/TOPBP1/TICRR/ZFYVE19/NAE1/MIIP/STOX1/SIN3A/ZNF830/MRE11/CDC25A/CHMP4C/RCC2/ATM/TAOK1/RINT1/INIP/PHOX2B/PKIA/TAOK3/MECP2	54
GO:0045814	negative regulation of gene expression, epigenetic	46/7167	80/18800	0.000333327	0.0102959	CTBP1/MORC2/CDK2/RIF1/UBR2/PHF2/MPHOSPH8/SETDB2/CREBZF/SMCHD1/PIK3CA/CBX3/ATF7IP/ZNF445/PHF8/CTCF/AXIN1/HDAC1/TASOR/RESF1/DNMT1/RRP8/FAM172A/L3MBTL1/HDAC5/SMYD5/EZH1/HMGA2/MBD2/AICDA/H3-3B/DNMT3A/SIN3A/PPM1D/CTR9/SPI1/HELLS/ATF7IP2/ZNF304/L3MBTL3/H3-3A/MACROH2A1/KMT2D/PPHLN1/MECP2/TPR	46
GO:0035148	tube formation	79/7167	152/18800	0.00034004	0.0104525	ARHGAP35/PIK3CD/FGFR2/RARG/GATA3/PTCH1/HNF1B/WNT4/OPA1/MTHFR/DLC1/PAX8/WNT6/SPINT1/HECTD1/LRP2/WNT5A/TEAD2/TGM2/SDCCAG8/NFIB/GDNF/BMP7/BCL2L11/ST14/TGFB1/RET/PODXL/APAF1/PHACTR4/PTK7/YWHAZ/TSC1/KDM2B/SIX1/TCTN1/MTHFD1/SALL4/FGF10/MKS1/NPHP3/RALA/SEMA4C/MMRN2/DVL1/PRICKLE1/SOX11/BMP5/NODAL/SUFU/SKI/KIF20B/ATOH8/STK4/LUZP1/FZD2/LIAS/PRKACA/SHROOM3/ITGB1BP1/RGMA/SFRP1/MIB1/RARA/BRD2/DVL2/EGF/FZD1/TM…	79
GO:0030522	intracellular receptor signaling pathway	128/7167	264/18800	0.000353002	0.0107228	DDX5/PIAS2/BIRC3/HNF4A/DCBLD2/RARG/ARNT/SLC15A2/PPARA/NCOA1/UBA5/YAP1/TLR4/MED1/TRERF1/SRC/ITCH/PPARGC1B/NR6A1/RNF14/SMARCA4/SKP2/PML/GHRHR/TRIM24/ARID1A/ASXL2/LSM14A/PADI2/CNOT9/UBE3A/CYLD/CNOT2/TP63/NKX3-1/ZCCHC3/DDX17/ASXL1/KDM4C/RORB/RORC/RARB/PUM2/TMF1/STAT3/KDM3A/RORA/SREBF1/NR1I2/SAFB2/CLPB/ALPK1/OTULIN/TRIM15/CYP26A1/NR2F2/PAGR1/AR/RXRA/SAFB/FOXH1/HDAC1/DDRGK1/CNOT1/XIAP/ALOXE3/RBFOX2/RWD…	128
GO:0001654	eye development	177/7167	379/18800	0.000354622	0.0107228	ARHGAP35/MDM1/CABP4/WT1/FLT1/TUG1/CLN8/YY1/RARG/GATA3/EGFR/EPHB1/CHD7/NIPBL/USH1C/DTNBP1/MED1/TUB/VSTM4/SOS1/DSCAM/FKBP8/MTERF4/NOTCH2/VSX1/SMARCA4/PBX2/JMJD6/RDH13/FOXN4/EPHB2/DLL1/WNT6/CASP2/NECTIN1/SMAD3/STAU2/MERTK/HIPK1/WNT5A/NF2/TTLL5/ATP2B2/NF1/AGTPBP1/PTPRM/GLI3/MAX/JAG1/BMP7/TFAP2A/DRD2/RET/RORB/NTRK2/RARB/ATF6/STAT3/ABI2/RDH10/PHACTR4/TBC1D20/IHH/THY1/CACNA1C/RHO/MEGF11/SP3/SOX1/DLX2/SL…	177
GO:2000765	regulation of cytoplasmic translation	20/7167	28/18800	0.000358561	0.0107228	HNRNPD/SYNCRIP/FMR1/HNRNPU/YBX3/MTOR/CSDE1/CPEB4/CNBP/IGF2BP1/YTHDF2/LIN28A/UNK/METTL3/CPEB3/NCK1/DHX9/CPEB2/PKM/YBX1	20
GO:0033169	histone H3-K9 demethylation	7167-12-01	14/18800	0.000359122	0.0107228	KDM4B/KDM7A/PHF2/HR/KDM3B/KDM4C/KDM3A/PHF8/JMJD1C/HSF4/KDM4A/KDM4D	12
GO:0043558	regulation of translational initiation in response to stress	7167-12-01	14/18800	0.000359122	0.0107228	EIF2S1/EIF2AK4/PPP1R15B/EIF2AK3/IMPACT/DNAJC3/EIF2AK2/NCK2/PPP1R15A/TMED2/NCK1/NPM1	12
GO:0030326	embryonic limb morphogenesis	64/7167	119/18800	0.000360629	0.0107228	SMAD4/RARG/LNPK/PTCH1/CHD7/NIPBL/MED1/LMBR1/NOTCH2/PBX2/HOXA11/C2CD3/RUNX2/WNT5A/TBX3/GLI3/TP63/CREBBP/BMP7/BCL2L11/TFAP2A/RARB/LRP4/RDH10/IHH/CACNA1C/HOXD10/INTU/AFF3/HDAC1/BPNT2/SALL4/TBX5/FLVCR1/MKS1/FGF4/FBXW4/IFT140/GNA12/SKI/FGF9/GDF5/CRABP2/HOXC11/DYNC2H1/MSX2/FRAS1/MAP3K20/ECE1/PSEN1/FBN2/TBX4/MBNL1/WNT7A/HOXC10/SALL1/RPGRIP1L/HOXA13/B9D1/SP8/DKK1/OSR2/LRP5/BMPR1A	64
GO:0035113	embryonic appendage morphogenesis	64/7167	119/18800	0.000360629	0.0107228	SMAD4/RARG/LNPK/PTCH1/CHD7/NIPBL/MED1/LMBR1/NOTCH2/PBX2/HOXA11/C2CD3/RUNX2/WNT5A/TBX3/GLI3/TP63/CREBBP/BMP7/BCL2L11/TFAP2A/RARB/LRP4/RDH10/IHH/CACNA1C/HOXD10/INTU/AFF3/HDAC1/BPNT2/SALL4/TBX5/FLVCR1/MKS1/FGF4/FBXW4/IFT140/GNA12/SKI/FGF9/GDF5/CRABP2/HOXC11/DYNC2H1/MSX2/FRAS1/MAP3K20/ECE1/PSEN1/FBN2/TBX4/MBNL1/WNT7A/HOXC10/SALL1/RPGRIP1L/HOXA13/B9D1/SP8/DKK1/OSR2/LRP5/BMPR1A	64
GO:0003279	cardiac septum development	58/7167	106/18800	0.000370732	0.0108708	SMAD4/FGFR2/GATA3/CHD7/NRP2/MDM4/NSD2/PARVA/RBPJ/NOTCH2/MDM2/HEG1/RBM15/TRIP11/NPRL3/PAX8/HECTD1/LRP2/WNT5A/TGFBR3/TBX3/SAV1/JAG1/BMP7/ZBTB14/PTK7/SALL4/ZFPM1/TBX5/MKS1/NPHP3/SOX11/BMP5/SUFU/TGFBR2/NRP1/HEY2/LUZP1/SMAD6/FZD2/STRA6/MSX2/CNTRL/PRDM1/MAML1/TBX1/DAND5/FZD1/HES1/SALL1/GATA4/NDST1/SOX4/HOXA13/DNAH11/ANK2/LMO4/BMPR1A	58
GO:0032231	regulation of actin filament bundle assembly	58/7167	106/18800	0.000370732	0.0108708	MET/PAK2/WNT4/MKKS/TJP1/TMEFF2/DLC1/CDC42/SWAP70/ALMS1/VIL1/SMAD3/SYNPO2/TACSTD2/NF2/MTOR/PPM1F/ROCK2/SHANK1/ROCK1/FERMT2/PPFIA1/TSC1/RHOC/LPAR1/PAK1/F11R/ARHGAP28/NRP1/CD47/ARAP1/RAC1/RAPGEF3/LIMCH1/BAG4/PPM1E/TACR1/WAS/SORBS3/ITGB1BP1/SFRP1/EPHA1/RHPN2/PRKN/ARHGAP6/WASF2/PTGER4/LIMK1/RDX/PHLDB2/MTSS1/SERPINF2/CLASP1/ARHGEF5/APOA1/CCDC88A/CLASP2/SDC4	58
GO:0120034	positive regulation of plasma membrane bounded cell projection assembly	58/7167	106/18800	0.000370732	0.0108708	ARHGAP35/ATMIN/FMR1/CDC42/TAPT1/RHOQ/GSK3B/ENTR1/EPS8L2/MTOR/AGRN/ZMYND10/PIK3CA/KCTD17/SEPTIN7/CDC42EP3/EPS8L1/AKIRIN1/ACTR3/ABI2/WASL/F2RL1/SEPTIN9/PLEKHM1/WNT1/FNBP1L/CEP135/RALA/WASHC1/CLRN1/NRP1/ANLN/GPM6A/ARAP1/CARMIL2/RAC1/SRF/RAC2/HAP1/APC/CENPJ/C15orf62/BRK1/CCP110/AUTS2/CYFIP1/DNM2/WASF2/DZIP1/CEP120/P2RY12/AVIL/DPYSL3/FAM98A/CROCC/CCDC88A/MARK4/ACTR2	58
GO:0061515	myeloid cell development	43/7167	74/18800	0.00037704	0.0110051	BCL6/FLI1/PTBP3/MED1/SRC/NCKAP1L/TAL1/NOTCH2/JMJD6/SLC4A1/FAM210B/RHEX/LILRB1/BRD1/GATA1/PAFAH1B1/SIGLEC15/PABPC4/ZFPM1/FLVCR1/TMOD3/ERCC2/SLC11A2/FBXW7/RHAG/RPS6/ADGRF5/ABCB10/SRF/GPR68/TNFSF11/ZBTB7A/EPO/ALAS2/EP300/FOXP1/L3MBTL3/PIP4K2A/WASF2/DMTN/G6PD/ARID4A/BPGM	43
GO:0035967	cellular response to topologically incorrect protein	63/7167	117/18800	0.000382391	0.0111103	PACRG/DNAJC10/HERPUD2/EIF2S1/ATF3/PTPN2/HSPA14/NGLY1/QRICH1/UGGT1/RNF126/ERN1/VAPB/AMFR/HSPD1/BCL2L11/ERMP1/HSPA9/ATF6/ATXN3/DNAJB9/DERL1/TMTC4/PPP1R15B/CREB3L2/HSPA1L/RHBDD1/EIF2AK3/DDRGK1/MBTPS1/CUL3/OPTN/TMEM33/COPS5/EIF2AK2/CREB3L1/KLHL15/ERLEC1/ABCB10/PTPN1/FGF21/ERN2/DNAJB12/HERPUD1/EP300/BAG3/UFL1/NCK2/DERL3/DERL2/PPP1R15A/TMED2/OS9/PRKN/NCK1/HDAC6/DNAJB14/NFE2L2/SELENOS/WFS1/AGR2/TOR1A/YO…	63
GO:0048880	sensory system development	181/7167	389/18800	0.000385105	0.0111383	ARHGAP35/MDM1/CABP4/WT1/FLT1/TUG1/CLN8/YY1/RARG/GATA3/EGFR/EPHB1/CHD7/NIPBL/USH1C/DTNBP1/MED1/TUB/VSTM4/SOS1/DSCAM/FKBP8/MTERF4/NOTCH2/VSX1/SMARCA4/PBX2/JMJD6/RDH13/FOXN4/EPHB2/DLL1/WNT6/CASP2/NECTIN1/SMAD3/STAU2/MERTK/HIPK1/WNT5A/NF2/TTLL5/ATP2B2/NF1/AGTPBP1/PTPRM/GLI3/MAX/JAG1/BMP7/TFAP2A/DRD2/RET/RORB/NTRK2/RARB/ATF6/STAT3/ABI2/RDH10/PHACTR4/TBC1D20/IHH/THY1/CACNA1C/RHO/MEGF11/SP3/SOX1/DLX2/SL…	181
GO:0010847	regulation of chromatin assembly	21/7167	30/18800	0.000397659	0.0114493	MORC2/SPTY2D1/CDK2/PHF2/MPHOSPH8/SETDB2/PIK3CA/ATF7IP/ZNF445/PHF8/TASOR/RESF1/DNMT1/AICDA/SIN3A/CTR9/ATF7IP2/ZNF304/L3MBTL3/PPHLN1/TPR	21
GO:0046474	glycerophospholipid biosynthetic process	106/7167	214/18800	0.000413926	0.011864	SYNJ2/PIK3CD/PIGQ/MTMR1/LPIN1/PTEN/FAM126B/AGPAT3/PLD1/ABHD5/PIKFYVE/PIK3C3/AJUBA/FABP3/PIGO/SOCS7/FAR1/SMG1/SYNJ1/ITPKB/MTMR4/MTMR3/CHPT1/PIGN/TTC7A/PIK3CA/SELENOI/PIGL/PIGG/SOCS6/GPAT4/ETNK2/PCYT1A/PIGW/PIGX/PGAP2/PIK3CB/PIK3C2B/MTMR6/DGKQ/EFR3B/BPNT2/ITPKA/IMPA2/TAMM41/UVRAG/PIK3R6/PIP4K2C/IP6K3/PITPNM3/CRLS1/ABHD8/OCRL/CDS2/PI4K2A/PIGV/MTM1/PIK3C2G/PIK3C2A/INPPL1/SOCS3/SH3YL1/SOCS5/ABHD4/SLC4…	106
GO:0071539	protein localization to centrosome	22/7167	32/18800	0.000431382	0.0123089	PCM1/GSK3B/C2CD3/NSFL1C/BICD1/MAPRE1/AURKA/CCDC14/MCPH1/CSNK1D/DISC1/CEP131/NUDCD3/CEP250/GOLGB1/CEP192/UBXN2B/APC/HOOK3/SPAG5/MARK4/CEP72	22
GO:0019080	viral gene expression	55/7167	100/18800	0.000437577	0.0124151	HEXIM1/PCBP2/RSF1/EIF3A/ZNF639/SMARCA4/CSNK1A1/GSK3B/NUCKS1/TARDBP/MCTS1/CCNT2/TRIM8/GALNT1/CHD1/ATG12/TRIM13/DENR/MGAT4A/CANX/PTBP1/EIF2AK4/CCL5/PRMT1/TRIM62/CSDE1/TFAP4/HDAC1/USF1/ST6GAL1/MAN2A1/MGAT5/REST/RRP1B/MON1B/TRIM14/SNW1/ATG5/MGAT2/UBP1/SPCS3/TAF11/HMGA2/ST3GAL3/LARP7/ST3GAL2/GSK3A/PARP9/CDK9/EIF2D/ST6GALNAC3/EP300/CCNT1/DHX9/EIF3B	55
GO:0035020	regulation of Rac protein signal transduction	16/7167	21/18800	0.000440959	0.0124151	ARF6/KRAS/SSX2IP/KBTBD7/KBTBD6/NF1/ARHGAP44/ARHGAP24/PIK3CB/RASGRF1/OGT/ALS2/SH3BP1/AUTS2/DNM2/PIK3CG	16
GO:0035330	regulation of hippo signaling	16/7167	21/18800	0.000440959	0.0124151	MARK3/AJUBA/LIMD1/WWC1/WWC2/NF2/TIAL1/DLG5/SOX11/FRMD1/WWC3/SHANK2/MAPK14/VGLL4/MOB3B/NEK8	16
GO:0001885	endothelial cell development	38/7167	64/18800	0.00045015	0.0126072	AFDN/MET/TJP1/HEG1/TNF/ADD1/ICAM1/ROBO4/PECAM1/ROCK2/ROCK1/TJP2/CLDN1/F2RL1/TNFRSF1A/F11R/ZDHHC21/PDE4D/IKBKB/EZR/RAPGEF3/STC1/TJP3/VEZF1/RAP1A/PLCB1/CLDN3/IL1B/PROC/EDNRB/S1PR3/HOXA13/RDX/HAPLN2/PPP1R16B/VEGFA/RAP2C/MYADM	38
GO:0033674	positive regulation of kinase activity	217/7167	476/18800	0.000451742	0.0126072	ADNP/IL6R/CCNK/FLT1/FGFR2/GPRC5B/EGFR/MAP3K4/EPHB1/LCP2/MET/CCNYL1/TEK/AMBRA1/INSR/NBN/PAK2/TLR4/EPHA8/CDK5R1/WNK1/SLC11A1/SRC/NCKAP1L/TNFRSF10B/TLR3/AJUBA/TAL1/CARD10/RYK/IGF1R/PDE5A/MAP3K5/THBS1/EPHB2/CDC42/TNF/ADAM17/NRG1/EMP2/DSTYK/AXIN2/ZFP91/ERN1/MERTK/NTRK3/WNT5A/GH1/AXL/MTOR/PFKFB1/CCNT2/ERBB4/PIK3CA/FGFR1/MOB1A/ITGB3/TRAF4/MUSK/DRD2/CCND2/PRLR/TGFB1/RET/NTRK2/EFNA5/MALT1/ERBB3/EDN1/FERMT…	217
GO:1905508	protein localization to microtubule organizing center	23/7167	34/18800	0.000459657	0.012772	PCM1/GSK3B/C2CD3/NSFL1C/BICD1/MAPRE1/AURKA/CCDC14/MCPH1/CSNK1D/DISC1/CEP131/NUDCD3/CEP250/NUMA1/GOLGB1/CEP192/UBXN2B/APC/HOOK3/SPAG5/MARK4/CEP72	23
GO:0036490	regulation of translation in response to endoplasmic reticulum stress	7167-10-01	11/18800	0.000464408	0.0128084	EIF2AK4/PPP1R15B/SESN2/EIF2AK3/DNAJC3/DDX3X/NCK2/PPP1R15A/TMED2/NCK1	10
GO:0006887	exocytosis	167/7167	357/18800	0.00046499	0.0128084	PIK3CD/STX17/SYN1/ARFGEF1/ITSN1/SLC4A8/CACNB2/DNAJC5/DTNBP1/EXOC2/TNFAIP2/NCKAP1L/FMR1/FGA/CCR2/RAB11A/SYNJ1/LIN7A/GSK3B/GATA2/VAMP2/RAB11B/ANK1/TRAPPC11/CD84/P2RY1/LAMP1/RAB3B/SEPTIN4/BCR/UNC13A/OTOF/GATA1/ADCY1/STXBP6/DRD2/LIN7C/CBARP/SYT7/KCNB1/TMED10/CPLANE2/ARHGAP44/CADPS2/SRCIN1/SYT2/TXLNA/MYO1G/CSPG5/SV2A/EXOC6/SYK/CCL5/EXOC3L2/F2RL1/TMEM167A/RAB3IL1/RIMS1/PRKCB/PPP3CB/RAB9A/SCAMP5/CD177/B…	167
GO:0021953	central nervous system neuron differentiation	86/7167	169/18800	0.000470568	0.0129061	ARHGAP35/FBXO45/FGFR2/CLN8/PTEN/GIGYF2/EPHB1/PTCH1/ZNF335/MDGA1/NRP2/TAL1/FOXN4/EPHB2/ADARB1/SCYL3/SPTBN4/GATA2/MYCBP2/ASCL1/NFIB/AGTPBP1/GLI3/NOVA2/CDH11/PAFAH1B1/DRD2/NTRK2/RORA/PALS1/HOXD10/ISL2/EPHB3/B4GALT5/GSX1/SOX1/DLX2/WNT1/EPHA4/DLX1/TCTN1/LBX1/GSX2/SUFU/ZC4H2/HERC1/NRP1/KNDC1/LHX4/MAP2/DISC1/DRD1/DLL4/B4GALT6/DYNC2H1/PSEN1/GLI2/CEND1/SCN1B/SCYL1/LDB1/LHX3/SIN3A/PEX5/PAX6/HES1/GBX2/DCC/W…	86
GO:0006275	regulation of DNA replication	69/7167	131/18800	0.00048058	0.0131242	BCL6/LPIN1/YY1/TTF1/EGFR/WAPL/BRPF3/NBN/PDS5A/UCHL5/E2F7/CDK2/INO80D/ATR/CDC42/SENP2/USP37/OBI1/RBBP6/EHMT2/NUCKS1/CDK1/RFC5/JADE1/BAZ1A/ING5/PPP2CA/ACTR8/TNFAIP1/RAD17/JADE3/CHRAC1/GMNC/RFC4/WIZ/LIG3/ESCO1/BLM/CDT1/ATRX/DONSON/SMARCAL1/CDC7/GMNN/ORC5/INO80B/INO80C/NPM2/ACVRL1/TICRR/AICDA/STOML2/ANKRD17/GLI2/JADE2/SLFN11/TIMELESS/ZNF830/EGF/GINS4/FAF1/SMARCA5/KCTD13/DHX9/NFRKB/CCDC88A/WRNIP1/CIZ1…	69
GO:1903305	regulation of regulated secretory pathway	73/7167	140/18800	0.000494704	0.0134521	SYN1/SLC4A8/CACNB2/DTNBP1/NCKAP1L/FMR1/CCR2/GSK3B/GATA2/CD84/P2RY1/LAMP1/BCR/GATA1/ADCY1/DRD2/CBARP/SYT7/KCNB1/SYT2/CSPG5/SYK/F2RL1/PRKCB/SCAMP5/CD177/STX4/PDPK1/STXBP5/HTR1B/APBA1/VAMP8/CASK/PLA2G3/REST/DVL1/IL4/RABGEF1/AP1G1/STXBP2/PTAFR/UNC13D/PRKCG/SYT13/DRD1/P2RY4/RAB3D/SYT11/LYN/CEACAM1/RAP1A/VPS18/CACNA1H/RAC2/ITGAM/DOC2B/C12orf4/SYT12/RAB5A/SPI1/SNX4/SYT5/WNT7A/RAB3GAP1/SYP/ADRA1A/DOC2A/G…	73
GO:0001953	negative regulation of cell-matrix adhesion	26/7167	40/18800	0.000513767	0.0138244	BCL6/PTEN/MAP4K4/ADAM15/SRC/MMP14/DLC1/THBS1/NF2/NF1/JAG1/DUSP22/CDKN2A/CASK/CORO1C/HOXA7/NEXMIF/ACVRL1/ITGB1BP1/AJAP1/ARHGAP6/RCC2/DMTN/FAM107A/PHLDB2/CLASP2	26
GO:0035329	hippo signaling	26/7167	40/18800	0.000513767	0.0138244	AMOTL1/MARK3/YAP1/TEAD1/AJUBA/LIMD1/WWC1/WWC2/LATS2/TEAD2/NF2/SAV1/MOB1A/TIAL1/MOB1B/DLG5/SOX11/FRMD1/WWC3/STK4/SHANK2/WWTR1/MAPK14/VGLL4/MOB3B/NEK8	26
GO:0009798	axis specification	52/7167	94/18800	0.000514912	0.0138244	SMAD4/WT1/PTCH1/NOTCH2/DLL1/SETDB2/WNT6/AXIN2/C2CD3/MESP1/WNT5A/EPB41L5/TBX3/ETS2/TDRD6/HSPB11/CDX1/WNT1/CDX2/AXIN1/FZD5/TASOR/FGF10/AURKA/CER1/NODAL/SKI/HEY2/TDRD5/SMAD6/RNF2/SIX3/TBX6/FOXA2/SRF/GDF3/STC1/CXXC4/BCOR/NRARP/HOXD8/LDB1/SMAD2/PLD6/SFRP1/MESP2/TMED2/PAX6/WNT7A/MDFI/AHI1/BMPR1A	52
GO:0035196	production of miRNAs involved in gene silencing by miRNA	32/7167	52/18800	0.000517985	0.0138485	AGO4/DDX5/HNRNPA2B1/EGFR/PPP3CA/DICER1/AGO2/TNF/SMAD3/MYCN/TUT7/PUS10/TGFB1/ZC3H7B/PUM2/STAT3/TERT/DROSHA/ADAR/LIN28A/AGO3/AGO1/METTL3/DDX3X/SMAD2/ZC3H10/BCDIN3D/NCOR1/ZC3H7A/PUM1/SRRT/ESR1	32
GO:0031057	negative regulation of histone modification	31/7167	50/18800	0.0005242	0.0139447	OTUB2/CTBP1/JARID2/PPP4R3B/AASS/ZNF451/UBE2B/MTF2/KDM4C/SET/KDM3A/PAX5/KDM5A/MLLT6/DNMT1/WDR5/SKI/TRIP12/NOC2L/ATG5/BCOR/SIN3A/KDM4A/SPI1/PPP4R2/KDM4D/OTUB1/MACROH2A1/SNCA/SDR16C5/UBR5	31
GO:0002066	columnar/cuboidal epithelial cell development	28/7167	44/18800	0.000527824	0.0139447	YIPF6/CDK6/HNF4A/RARG/YAP1/SRC/SPDEF/DLL1/GSK3B/WNT5A/RARB/GPAT4/RHEB/PDPK1/BMP6/BMP5/HOXA5/NKX3-2/KLF5/PRDM1/GSK3A/CLOCK/ROS1/RARA/TIGAR/PAX6/C1GALT1/IL6ST	28
GO:0048483	autonomic nervous system development	30/7167	48/18800	0.00052816	0.0139447	GATA3/NRP2/SOX10/ADARB1/ASCL1/NF1/TP63/GDNF/TFAP2A/RET/PHACTR4/SIX1/SOX11/GFRA3/HOXB1/NRP1/ISX/TFAP2B/HLX/TBX1/KIF26A/NAV2/HES1/GBX2/EDNRB/SOX4/PLXNA4/PHOX2B/PHOX2A/FZD3	30
GO:0048026	positive regulation of mRNA splicing, via spliceosome	17/7167	23/18800	0.000530533	0.0139495	DAZAP1/PRDX6/NCL/CIRBP/TRA2A/RBMX/STH/CELF4/CELF3/RBMXL1/THRAP3/NUP98/SNW1/SF3B4/RBM3/TRA2B/SLC39A5	17
GO:0051168	nuclear export	80/7167	156/18800	0.000537436	0.0140729	HNRNPA2B1/POM121L12/CSE1L/PPM1A/HNRNPA1/PHAX/AGFG1/SMG1/GSK3B/STYX/UHMK1/TCF7L2/AHCYL1/POLR2D/NCBP3/KHDRBS1/XPOT/THOC2/YTHDC1/TGFB1/SMURF1/HSPA9/MALT1/TXN/FRAT1/MCM3AP/CTDSPL2/IWS1/LSG1/TSC1/UPF2/CHP1/DNAJC27/NXF3/RAE1/EIF4ENIF1/NOP9/STRADB/NCBP2/GLE1/NSUN2/NEMF/ANP32B/RAN/DUSP16/NUP107/THOC1/POLDIP3/SARNP/RAPGEF3/SRSF3/NUP88/PRKACA/RRS1/NRDE2/NUP214/SP100/RPS15/DDX19A/NOL6/XPO7/BAG3/BARD1/ATXN1/…	80
GO:0080009	mRNA methylation	13/7167	16/18800	0.00054214	0.0141075	METTL8/CBLL1/PCIF1/WTAP/NSUN2/ZC3H13/METTL3/TRMT61A/VIRMA/TRMT10C/METTL16/TRMT61B/METTL14	13
GO:0051492	regulation of stress fiber assembly	51/7167	92/18800	0.000543192	0.0141075	MET/PAK2/WNT4/MKKS/TJP1/TMEFF2/DLC1/CDC42/ALMS1/SMAD3/TACSTD2/NF2/MTOR/PPM1F/ROCK2/ROCK1/FERMT2/PPFIA1/TSC1/RHOC/LPAR1/PAK1/F11R/ARHGAP28/NRP1/CD47/ARAP1/RAC1/RAPGEF3/LIMCH1/BAG4/PPM1E/TACR1/WAS/SORBS3/ITGB1BP1/SFRP1/EPHA1/RHPN2/ARHGAP6/WASF2/PTGER4/LIMK1/PHLDB2/SERPINF2/CLASP1/ARHGEF5/APOA1/CCDC88A/CLASP2/SDC4	51
GO:0007269	neurotransmitter secretion	75/7167	145/18800	0.000569928	0.014682	SYN1/SLC4A8/CACNB2/DNAJC5/DTNBP1/PTPRN2/MCTP2/FMR1/SYNJ1/LIN7A/GSK3B/VAMP2/HRH3/P2RY1/NF1/UNC13A/OTOF/ADCY1/DRD2/LIN7C/SYT7/CADPS2/SYT2/TACR2/CSPG5/SV2A/RIMS1/PRKCB/STX4/STXBP5/HTR1B/APBA1/BRSK1/STX3/STX11/CASK/SYN3/ASIC1/DVL1/RIMS2/MEF2C/NAPB/STXBP2/STX1B/NR4A1/PRKCG/UNC13B/DRD1/P2RY4/SYT11/SLC30A1/PSEN1/CHRNA3/RAP1A/VPS18/DOC2B/SYN2/SNCAIP/SYT12/RAB5A/SNCG/SYT5/PRKN/WNT7A/RAB3GAP1/NRXN2/SYP/ADR…	75
GO:0099643	signal release from synapse	75/7167	145/18800	0.000569928	0.014682	SYN1/SLC4A8/CACNB2/DNAJC5/DTNBP1/PTPRN2/MCTP2/FMR1/SYNJ1/LIN7A/GSK3B/VAMP2/HRH3/P2RY1/NF1/UNC13A/OTOF/ADCY1/DRD2/LIN7C/SYT7/CADPS2/SYT2/TACR2/CSPG5/SV2A/RIMS1/PRKCB/STX4/STXBP5/HTR1B/APBA1/BRSK1/STX3/STX11/CASK/SYN3/ASIC1/DVL1/RIMS2/MEF2C/NAPB/STXBP2/STX1B/NR4A1/PRKCG/UNC13B/DRD1/P2RY4/SYT11/SLC30A1/PSEN1/CHRNA3/RAP1A/VPS18/DOC2B/SYN2/SNCAIP/SYT12/RAB5A/SNCG/SYT5/PRKN/WNT7A/RAB3GAP1/NRXN2/SYP/ADR…	75
GO:0015931	nucleobase-containing compound transport	107/7167	218/18800	0.000594431	0.0152462	SRSF1/HNRNPA2B1/SLC35D2/ABCC5/POM121L12/NDC1/QKI/FMR1/HNRNPA3/AHCTF1/NUP43/SEH1L/HNRNPA1/PHAX/SENP2/AGFG1/SMG1/NUP54/KPNB1/POLR2D/NCBP3/KHDRBS1/TNKS/XPOT/THOC2/IGF2BP3/SLC35A2/EPG5/SLC29A2/YTHDC1/LRPPRC/SLC35C1/SLC25A36/MCM3AP/IWS1/TSC1/UPF2/RANBP2/RFTN1/NXF3/RAE1/SLC35A5/NUP58/NUP50/EIF5A/KHSRP/ABCC4/KIF5C/PARP11/GJB1/UPF3B/RBFOX1/NCBP2/SLC33A1/RFTN2/GLE1/ABCD1/TGFBR2/IGF2BP1/NSUN2/CR1/TOMM20/LU…	107
GO:0006661	phosphatidylinositol biosynthetic process	70/7167	134/18800	0.000596621	0.0152462	SYNJ2/PIK3CD/PIGQ/MTMR1/PTEN/FAM126B/PIKFYVE/PIK3C3/PIGO/SOCS7/SMG1/SYNJ1/ITPKB/MTMR4/MTMR3/PIGN/TTC7A/PIK3CA/PIGL/PIGG/SOCS6/PIGW/PIGX/PGAP2/PIK3CB/PIK3C2B/MTMR6/EFR3B/BPNT2/ITPKA/IMPA2/UVRAG/PIK3R6/PIP4K2C/IP6K3/PITPNM3/OCRL/PI4K2A/PIGV/MTM1/PIK3C2G/PIK3C2A/INPPL1/SOCS3/SH3YL1/SOCS5/MTMR7/FIG4/DPM2/BPNT1/CWH43/MTMR14/INPP4A/PIGC/PIGA/PIGK/PIK3R3/PIGF/PIP5K1A/PIK3R4/PIK3CG/PIP4K2A/ATM/TTC7B/SOCS…	70
GO:0030032	lamellipodium assembly	41/7167	71/18800	0.00061037	0.0155351	AJUBA/CDC42/ABLIM1/ARHGEF7/MTOR/PIK3CA/ABLIM2/AKIRIN1/ACTR3/ABI2/WHAMM/VAV2/WNT1/ARHGEF4/CLRN1/ITGB1/CARMIL2/RAC1/PTPRO/WAS/RAC2/BRK1/HRG/AUTS2/CYFIP1/NCK2/ARFIP2/TWF1/DNM2/PLXNB3/WASF2/DMTN/NCK1/CDH13/P2RY12/AVIL/CAPZB/CCDC88A/SPATA13/FER/ACTR2	41
GO:0045017	glycerolipid biosynthetic process	122/7167	253/18800	0.000624465	0.0158305	SYNJ2/PIK3CD/PIGQ/MTMR1/LPIN1/PTEN/FAM126B/AGPAT3/PLD1/ABHD5/LPIN2/PIKFYVE/PIK3C3/SCARB1/AJUBA/FABP3/PIGO/SOCS7/FAR1/SMG1/LPGAT1/SYNJ1/ITPKB/MTMR4/MTMR3/CHPT1/PIGN/TTC7A/PIK3CA/MOGAT2/SELENOI/PIGL/PIGG/SOCS6/PNPLA2/GPAT4/ETNK2/SREBF1/PCYT1A/PIGW/PIGX/PGAP2/PIK3CB/PIK3C2B/MTMR6/DGKQ/EFR3B/BPNT2/ITPKA/LPIN3/IMPA2/TAMM41/UVRAG/PIK3R6/PIP4K2C/IP6K3/PITPNM3/CRLS1/ABHD8/OCRL/CDS2/RGN/PI4K2A/PIGV/MTM1/F…	122
GO:0043547	positive regulation of GTPase activity	130/7167	272/18800	0.000664633	0.016782	PKP4/ARHGAP35/ITGA6/AFDN/ADPRH/RALGPS2/MAP4K4/SMCR8/RALGPS1/WNT4/CDKL5/TBC1D1/DOCK9/TBC1D5/FLCN/SOS1/ARHGAP27/SGSM1/TBC1D15/RABGAP1L/RALBP1/GSK3B/RAPGEF6/NTRK3/RGS4/IQSEC1/WNT5A/ARHGEF7/TGM2/RASGEF1A/SYDE1/EVI5L/NF1/AGRN/RASGRP3/BCR/GNB5/SIPA1L2/SOS2/DOCK8/LARS1/RSU1/ASAP1/AKT2/FERMT2/ELMOD1/RASGRF2/SNX13/TBC1D20/TBC1D8B/THY1/CCDC125/TSC1/CCL5/ARHGAP24/F2RL1/MTSS2/RGP1/PLXNB1/RUNDC1/RASGRF1/RASGR…	130
GO:0030900	forebrain development	174/7167	376/18800	0.000678288	0.0170591	ARHGAP35/FBXO45/CDK6/FGFR2/TAL2/PTEN/ARPC5/CCDC85C/EGFR/CHD7/ZNF335/CSNK2A2/KRAS/MDGA1/PHACTR1/NRP2/UCHL5/WNT4/EFNA2/CDK5R1/MKKS/SRC/TACC2/TACC1/RBPJ/EIF2B5/NDE1/PCM1/RYK/IGF1R/DLC1/EPHB2/NRG1/H2AX/SLIT1/GSK3B/PEX13/GHRHR/UBA6/TNR/GATA2/SSTR2/LRP2/WNT5A/ASCL1/NF2/AXL/ERBB4/NF1/NFIB/AGTPBP1/TBX3/GLI3/PAFAH1B1/DRD2/SRD5A2/NTRK2/RARB/SLC1A2/PAX5/SECISBP2/APAF1/FUT1/ATAT1/NEUROD6/PALS1/NKX2-1/OTX1/TS…	174
GO:1902017	regulation of cilium assembly	38/7167	65/18800	0.000687972	0.0172345	ARHGAP35/RABEP2/ATMIN/YAP1/CDKL5/MPHOSPH9/TAPT1/GSK3B/ENTR1/SDCCAG8/EVI5L/ZMYND10/CYLD/KCTD17/SEPTIN7/MAP4/SEPTIN9/MAPK15/LIMK2/CEP135/IFT140/ATG5/SYNE2/VDAC3/ODAD3/HAP1/TCHP/CENPJ/ATG3/CCP110/CEP97/TBC1D30/DNM2/DZIP1/CEP120/CROCC/CCDC88A/MARK4	38
GO:0007219	Notch signaling pathway	91/7167	182/18800	0.000693532	0.0173057	CDK6/BCL6/BMP2K/CDH6/HNF1B/AAK1/APH1B/YAP1/ARRB1/SRC/MMP14/RBPJ/SEL1L/NOTCH2/HIF1AN/RBM15/ADAM17/DLL1/MESP1/GATA2/ASCL1/IFT74/TM2D3/PERP/JAG1/TP63/DLL3/BMP7/EPN1/DTX3/SLC35C1/STAT3/DTX3L/POGLUT1/TRAF7/PSEN2/DLX2/MAML2/WNT1/PRAG1/FOXC2/SIX1/DLX1/MFNG/FGF10/NIBAN2/CHAC1/NEUROD4/ENHO/GSX2/DNER/LLGL1/TGFBR2/POSTN/YTHDF2/FBXW7/HEY2/SNAI1/GALNT11/NOTCH2NLA/ANGPT4/DLL4/SYNJ2BP/SPEN/PSEN1/ZBTB7A/CCNC/MAM…	91
GO:1902749	regulation of cell cycle G2/M phase transition	58/7167	108/18800	0.000697702	0.0173417	USP47/FOXN3/NBN/CDK2/BRCC3/RNASEH2B/HUS1/RAB11A/CHFR/INTS3/CDK1/NABP1/BRD4/RAD51C/CENPF/HUS1B/PAXIP1/PLK1/UIMC1/ABRAXAS1/RRM1/WNT10B/AVEN/RAD17/BRSK1/RAD51B/BLM/CDC25C/DONSON/CDC14B/AURKA/CDC7/VPS4A/CLSPN/HMGA2/TOPBP1/TICRR/ZFYVE19/NAE1/MIIP/STOX1/ATF5/SIN3A/ZNF830/MRE11/CDC25A/CHMP4C/RCC2/ATM/TAOK1/RINT1/INIP/MACROH2A1/PHOX2B/PKIA/NPM1/TAOK3/MECP2	58
GO:0003018	vascular process in circulatory system	126/7167	263/18800	0.000708831	0.0175498	ARHGAP35/SLC15A2/ABCC5/SLC38A1/SLC4A8/TEK/INSR/SLC7A8/MKKS/SRC/VSTM4/SLC6A6/FGA/TJP1/SLC13A3/NOS1/TNF/CASR/SLC5A3/LRP2/P2RY1/BCR/LRP1/SLC16A1/YES1/SLC29A2/ROCK2/DOCK5/ABCC3/TGFB1/MYLK3/SLC1A2/CD36/ADRA1D/GCLM/SLC7A1/ROCK1/EDN1/FERMT2/TJP2/SLC6A13/SLC6A4/GUCY1A1/ABCC1/TACR2/SOD2/SLC22A8/LEPR/F2RL1/DRD5/HTR1A/SLC8A2/SLC1A3/FOXC2/SLCO2B1/GCH1/HTR1B/SCPEP1/ABCC4/AVPR1B/AGER/HRH2/BMP6/SLC8A1/SLC2A3/PT…	126
GO:0001764	neuron migration	83/7167	164/18800	0.000726654	0.0179151	FBXO45/GATA3/NSMF/SEMA6A/NIPBL/MDGA1/PHACTR1/NRP2/NTNG1/CDK5R1/CDKL5/NDE1/PCM1/NRG1/PEX13/GPR173/GATA2/NTRK3/ASCL1/SEPTIN4/AXL/SDCCAG8/PAFAH1B1/ULK4/FGFR1/DRD2/NTRK2/STAT3/PEX7/ELP3/SOX1/NR2F2/POMK/ADGRG1/ACAP3/TOP2B/PLAA/CEP85L/NEUROD4/ITGA3/DNER/MEF2C/GFRA3/TLX3/NRP1/CHL1/KIF20B/FYN/LRIG2/GPM6A/DISC1/DRD1/CRKL/RAC1/NEXMIF/NEO1/BARHL1/ASPM/SRF/PSEN1/UNK/ARHGEF2/AUTS2/IGSF10/CAMK2B/ASTN2/PEX5/MAR…	83
GO:0045787	positive regulation of cell cycle	154/7167	329/18800	0.000729219	0.0179151	PKP4/CCNK/ANAPC4/FGFR2/CDC16/EGFR/CUL4B/PHIP/CCNYL1/SLF2/INSR/WNT4/E2F7/CDK5R1/MED1/SRC/SPAST/TTL/HNRNPU/TAL1/MDM2/C6orf89/IGF1R/LRP6/CDC42/CCDC57/TNF/ADAM17/RAB11A/RPS6KB1/CDC14A/CDC27/WNT5A/NSFL1C/ASCL1/PIWIL2/CCNT2/CDK1/TBX3/PRKCE/CUL4A/UBE2B/NKX3-1/PAFAH1B1/PLRG1/BRD4/BCL2L11/DRD2/ROCK2/CCND2/ESPL1/RAD51C/EIF4E/EDN1/SLC6A4/STXBP4/RRM1/GPSM2/WNT10B/FOSL1/PAGR1/SMC5/TERT/TGFA/MAPK15/SLF1/DDRGK1…	154
GO:0006403	RNA localization	97/7167	196/18800	0.000735914	0.0180097	SRSF1/HNRNPA2B1/ZNHIT6/YY1/NAF1/POM121L12/CCT6A/NDC1/QKI/FMR1/HNRNPA3/ATR/AHCTF1/NUP43/HNRNPU/SEH1L/HNRNPA1/PHAX/SENP2/AGFG1/SMG1/NUP54/KPNB1/POLR2D/NCBP3/KHDRBS1/TNKS/XPOT/THOC2/IGF2BP3/DKC1/YTHDC1/LRPPRC/TCP1/DCP2/MCM3AP/IWS1/BICD1/TSC1/UPF2/RANBP2/RFTN1/NXF3/RAE1/CASC3/NUP58/NUP50/EIF5A/KHSRP/KIF5C/PARP11/UPF3B/RBFOX1/NCBP2/RFTN2/GLE1/TGFBR2/IGF2BP1/NSUN2/PARN/TOMM20/LUZP4/RAN/RTRAF/NUP107/EXO…	97
GO:0097061	dendritic spine organization	45/7167	80/18800	0.000740895	0.0180097	PTEN/EPHB1/INSR/CDK5R1/DTNBP1/DIP2A/EEF2K/IGF1R/EPHB2/CDC42/STAU2/CTTN/UBE3A/PAFAH1B1/SHANK1/ABI2/ARHGAP44/SRCIN1/WASL/EPHB3/CUX2/CAPRIN2/EPHA4/ITPKA/TANC2/DVL1/ITGA3/PRMT3/NGEF/FYN/CTNND2/PAK3/ZNF365/BAIAP2/PPFIA2/CAMK2B/TANC1/WNT7A/HDAC6/CFL1/HOMER1/VPS35/FCGR2B/PDLIM5/ACTR2	45
GO:0050686	negative regulation of mRNA processing	20/7167	29/18800	0.000741558	0.0180097	HNRNPA2B1/DYRK1A/SRSF9/U2AF2/PTBP1/RBMX/CELF4/ZC3H14/SRSF6/RNF20/SRSF4/CDK9/BARD1/CTR9/SAP18/CCNT1/SFSWAP/RBM10/SRSF10/HNRNPK	20
GO:0046488	phosphatidylinositol metabolic process	82/7167	162/18800	0.000774815	0.0186748	SYNJ2/PIK3CD/PIGQ/MTMR1/PTEN/FAM126B/PIKFYVE/PIK3C3/PIGO/SOCS7/SMG1/LPGAT1/SYNJ1/ITPKB/MTMR4/MTMR3/PIGN/TTC7A/PLCB2/PIK3CA/PLCG1/PIGL/PIGG/SOCS6/PIGW/PIGX/PGAP2/PIK3CB/PIK3C2B/MTMR6/EFR3B/BPNT2/ITPKA/IMPA2/PLA2G3/UVRAG/MTMR12/PIK3R6/PIP4K2C/IP6K3/MTMR10/PITPNM3/OCRL/PI4K2A/PIGV/MTM1/PIK3C2G/PIK3C2A/INPPL1/SOCS3/SH3YL1/SOCS5/MTMR7/PLCD4/PIP4P2/PLCD1/FIG4/DPM2/BPNT1/PLCB1/CWH43/INPP5A/MTMR14/INPP4A…	82
GO:0051236	establishment of RNA localization	82/7167	162/18800	0.000774815	0.0186748	SRSF1/HNRNPA2B1/POM121L12/NDC1/QKI/FMR1/HNRNPA3/ATR/AHCTF1/NUP43/SEH1L/HNRNPA1/PHAX/SENP2/AGFG1/SMG1/NUP54/KPNB1/POLR2D/NCBP3/KHDRBS1/TNKS/XPOT/THOC2/IGF2BP3/YTHDC1/LRPPRC/MCM3AP/IWS1/TSC1/UPF2/RANBP2/RFTN1/NXF3/RAE1/NUP58/NUP50/EIF5A/KHSRP/KIF5C/PARP11/UPF3B/RBFOX1/NCBP2/RFTN2/GLE1/TGFBR2/IGF2BP1/NSUN2/TOMM20/LUZP4/RAN/RTRAF/NUP107/NUP98/THOC1/POLDIP3/SARNP/SRSF3/NUP88/G3BP2/NRDE2/NUP214/BICD2/D…	82
GO:0001841	neural tube formation	56/7167	104/18800	0.000785395	0.0188387	ARHGAP35/RARG/PTCH1/OPA1/MTHFR/DLC1/SPINT1/HECTD1/LRP2/WNT5A/TEAD2/BMP7/ST14/TGFB1/APAF1/PHACTR4/PTK7/TSC1/KDM2B/TCTN1/MTHFD1/SALL4/MKS1/NPHP3/RALA/SEMA4C/DVL1/PRICKLE1/SOX11/BMP5/NODAL/SUFU/SKI/KIF20B/STK4/LUZP1/FZD2/LIAS/PRKACA/SHROOM3/RGMA/SFRP1/MIB1/RARA/BRD2/DVL2/FZD1/TMED2/PLXNB2/VANGL2/FOLR1/SOX4/GRHL3/LMO4/FZD3/SDC4	56
GO:2000142	regulation of DNA-templated transcription, initiation	34/7167	57/18800	0.000788163	0.0188387	TAF1/HNF1B/TAF8/MED1/MED13/TAF4B/ZNF451/SUB1/ATF7IP/BCLAF1/PAXIP1/CAND1/WNT10B/FOSL1/MED4/MED16/GTF2A2/THRA/ERCC1/HEY2/TAF2/MITF/TBP/TAF11/TAF10/TAF4/SRF/TAF3/TAF13/RRN3/PPM1D/SETX/ESR1/HMGB1	34
GO:0150117	positive regulation of cell-substrate junction organization	21/7167	31/18800	0.000790495	0.0188387	ARF6/MAP4K4/TEK/WNT4/SMAD3/IQSEC1/EPB41L5/PPM1F/ROCK1/FERMT2/THY1/TSC1/PTPRJ/NRP1/RAC1/ITGB1BP1/HRG/SFRP1/FMN1/VEGFA/SDC4	21
GO:0006302	double-strand break repair	130/7167	273/18800	0.000796825	0.0189186	RECQL5/ZFYVE26/YY1/KDM2A/OTUB2/NIPBL/POGZ/SLF2/NBN/RAD52/EP400/SAMHD1/SPIDR/MCM8/IFFO1/UBE2V2/MCM4/NSD2/RIF1/SHLD1/BRCC3/FANCD2/HUS1/AUNIP/SMC6/PPP4R3B/H2AX/PML/NUCKS1/ING3/TONSL/SMCHD1/DCLRE1C/INTS3/NABP1/PPP5C/SETMAR/PIAS4/ERCC4/RAD51C/POLQ/HUS1B/RNF169/KMT5B/MARF1/TP53BP1/TENT4A/TRRAP/DTX3L/UIMC1/ABRAXAS1/ERCC5/EYA3/ZSWIM7/ACTR8/SMC5/DNTT/DCLRE1A/HMCES/MCM9/SLF1/GGN/LIG3/RAD51B/BLM/UVRAG/TOP3A…	130
GO:0001954	positive regulation of cell-matrix adhesion	33/7167	55/18800	0.000810954	0.0191246	CDK6/MAP4K4/TEK/WNT4/EMP2/GSK3B/SMAD3/EPB41L5/PPM1F/UTRN/CD36/ROCK1/FERMT2/FUT1/THY1/TSC1/DAG1/CCL25/PTPRJ/FERMT1/NRP1/CSF1/DISC1/RAC1/CD3E/ITGB1BP1/HRG/SFRP1/EPHA1/CDH13/FMN1/VEGFA/SDC4	33
GO:0048568	embryonic organ development	204/7167	449/18800	0.000811511	0.0191246	FGFR2/RARG/ARNT/GATA3/EGFR/NCOA1/PTCH1/HNF1B/CHD7/NIPBL/USH1C/DYNC2I1/E2F7/YAP1/TBX18/SLC39A3/MKKS/TEAD1/MED1/MMP14/RBPJ/NSDHL/TAL1/NOTCH2/PBX2/LRIG1/GGNBP2/FOXN4/EPHB2/CDC42/TNF/HOXA11/SENP2/CCDC40/HOXB9/DLL1/CDC40/SETDB2/RBBP6/PAX8/C2CD3/MESP1/VASH2/RUNX2/GATA2/SMAD3/RPL38/SPINT1/HECTD1/HIPK1/RNF207/BPTF/WNT5A/TEAD2/HOXB3/SOBP/KMT2A/BCR/UTP25/CSF2/TBX3/GLI3/GATA1/GDNF/CDH23/BMP7/TFAP2A/EPN1/ST1…	204
GO:0030968	endoplasmic reticulum unfolded protein response	43/7167	76/18800	0.000817596	0.0191969	DNAJC10/HERPUD2/EIF2S1/ATF3/PTPN2/QRICH1/ERN1/VAPB/AMFR/BCL2L11/ERMP1/ATF6/DNAJB9/DERL1/TMTC4/PPP1R15B/CREB3L2/EIF2AK3/DDRGK1/MBTPS1/TMEM33/COPS5/EIF2AK2/CREB3L1/ERLEC1/PTPN1/FGF21/ERN2/HERPUD1/EP300/UFL1/NCK2/DERL3/DERL2/PPP1R15A/TMED2/OS9/NCK1/NFE2L2/SELENOS/WFS1/AGR2/YOD1	43
GO:0061842	microtubule organizing center localization	22/7167	33/18800	0.000829153	0.0193955	ARPC5/PARD3/NDE1/PARD3B/PAFAH1B1/KIF5B/MISP/GPSM2/RANBP2/TBCCD1/AURKA/EZR/SYNE2/DYNC1LI2/ASPM/BICD2/SUN1/INTS13/PLXNA2/AKAP9/NUBP1/MAD2L1	22
GO:1902743	regulation of lamellipodium organization	32/7167	53/18800	0.00083215	0.0193955	RREB1/SRC/CDC42/VIL1/ARHGEF7/MTOR/PIK3CA/AKIRIN1/ACTR3/ABI2/ARPIN/WNT1/CORO1C/CLRN1/CARMIL2/RAC1/WAS/RAC2/BRK1/HRG/AUTS2/CYFIP1/TWF1/DNM2/PLXNB3/WASF2/DMTN/AVIL/PDPN/CAPZB/FER/ACTR2	32
GO:0106027	neuron projection organization	49/7167	89/18800	0.00085025	0.019708	PTEN/EPHB1/INSR/CDK5R1/DTNBP1/DIP2A/EEF2K/IGF1R/EPHB2/CDC42/GSK3B/STAU2/CTTN/UBE3A/PAFAH1B1/SHANK1/ABI2/ARHGAP44/SRCIN1/WASL/EPHB3/CUX2/CAPRIN2/EPHA4/ITPKA/TANC2/DVL1/ITGA3/PRMT3/ABCD1/NGEF/FYN/CTNND2/PAK3/PSEN1/ZNF365/BAIAP2/PPFIA2/CAMK2B/TANC1/WNT7A/MAP1A/HDAC6/CFL1/HOMER1/VPS35/FCGR2B/PDLIM5/ACTR2	49
GO:0007611	learning or memory	126/7167	264/18800	0.000851753	0.019708	ADNP/CLN8/PTEN/EGFR/EIF4EBP2/MAPK8IP2/INSR/KRAS/LRRN4/DTNBP1/CRTC1/GRIN1/GATM/EPHB2/CAMK2N1/RPS6KB1/SYNJ1/EHMT2/UBA6/TNR/HMGCR/GM2A/AMFR/PAIP2/NF1/PAK6/NETO1/UBE3A/PAFAH1B1/ADCY1/SYNGAP1/OPRL1/MUSK/DRD2/NTRK2/SHANK1/EIF2AK4/SLC6A4/OXT/TACR2/GLP1R/GRIA1/TSC1/FOSL1/YTHDF1/DRD5/SLC8A3/CUX2/KLK8/POMK/SLC8A2/AFF2/PPP3CB/CRH/PRKAR1B/SHISA7/RASGRF1/NFATC4/BRSK1/CNTNAP2/ADCY8/AGER/PDE1B/PPP1R1B/RGS14/ASI…	126
GO:0042462	eye photoreceptor cell development	23/7167	35/18800	0.000858258	0.0197866	CABP4/TUG1/USH1C/RDH13/RORB/NTRK2/THY1/CRB1/TULP1/PRDM1/THRB/MYO7A/NR2E3/PAX6/PRKCI/RPGRIP1L/NAGLU/RPGRIP1/NRL/VEGFA/DIO3/FSCN2/DZANK1	23
GO:0043300	regulation of leukocyte degranulation	30/7167	49/18800	0.000867952	0.0198748	NCKAP1L/CCR2/GATA2/CD84/LAMP1/BCR/GATA1/SYK/F2RL1/CD177/STX4/PDPK1/VAMP8/PLA2G3/IL4/RABGEF1/AP1G1/STXBP2/PTAFR/UNC13D/LYN/CEACAM1/RAC2/ITGAM/C12orf4/SPI1/SNX4/FER/FCGR2B/IL13RA2	30
GO:0099504	synaptic vesicle cycle	91/7167	183/18800	0.000868333	0.0198748	SYNJ2/ARF6/ITSN2/SYN1/PTEN/ITSN1/PLD1/SLC4A8/CACNB2/DNAJC5/CDK5R1/DTNBP1/FMR1/PPP3CC/SYNJ1/GSK3B/CLCN3/NLGN2/VAMP2/P2RY1/RAB3B/STON2/UNC13A/OTOF/ADCY1/DRD2/PACSIN1/SYT7/CANX/ROCK1/CADPS2/SYT2/CSPG5/SV2A/SLC17A7/BSN/RIMS1/PRKCB/DGKQ/PPP3CB/PRKAR1B/BRSK2/PLAA/STX4/STXBP5/HTR1B/APBA1/BRSK1/STX3/STX11/CASK/SYN3/DVL1/RIMS2/NAPB/AP3D1/STX1B/PRKCG/UNC13B/DRD1/P2RY4/NOSTRIN/RAPGEF4/PSEN1/RAP1A/VPS18/NLGN…	91
GO:1902275	regulation of chromatin organization	25/7167	39/18800	0.000891285	0.0201935	MORC2/SPTY2D1/CDK2/HNRNPU/PHF2/MPHOSPH8/SETDB2/MKI67/PIK3CA/ATF7IP/SETD5/ZNF445/PHF8/TASOR/RESF1/DNMT1/AICDA/SIN3A/LSM11/CTR9/ATF7IP2/ZNF304/L3MBTL3/PPHLN1/TPR	25
GO:0001754	eye photoreceptor cell differentiation	28/7167	45/18800	0.000891341	0.0201935	CABP4/TUG1/USH1C/DSCAM/RDH13/AGTPBP1/RORB/NTRK2/STAT3/IHH/THY1/CRB1/SDK2/TULP1/PRDM1/THRB/MYO7A/NR2E3/PAX6/PRKCI/RPGRIP1L/NAGLU/RPGRIP1/NRL/VEGFA/DIO3/FSCN2/DZANK1	28
GO:0060041	retina development in camera-type eye	76/7167	149/18800	0.000891775	0.0201935	MDM1/CABP4/CLN8/CHD7/USH1C/DTNBP1/MED1/TUB/VSTM4/DSCAM/VSX1/SMARCA4/JMJD6/RDH13/FOXN4/DLL1/CASP2/NECTIN1/MERTK/HIPK1/TTLL5/ATP2B2/AGTPBP1/PTPRM/MAX/TFAP2A/RET/RORB/NTRK2/IHH/THY1/RHO/MEGF11/DLX2/SLC17A7/CRB1/PDE6A/DLX1/CELF4/BMPR1B/TGIF2/NEUROD4/MAN2A1/GNB1/FZD4/SKI/NRP1/PDE6B/SLC1A1/GPM6A/ATP8A2/SDK2/TULP1/DLL4/TFAP2B/SIX3/ACVRL1/PSEN1/THRB/RHOJ/NPHP4/NR2E3/PAX6/HPCA/LAMC3/SLC4A5/RPGRIP1L/NAGLU/…	76
GO:0034620	cellular response to unfolded protein	53/7167	98/18800	0.000936871	0.0211394	PACRG/DNAJC10/HERPUD2/EIF2S1/ATF3/PTPN2/HSPA14/QRICH1/ERN1/VAPB/AMFR/HSPD1/BCL2L11/ERMP1/HSPA9/ATF6/DNAJB9/DERL1/TMTC4/PPP1R15B/CREB3L2/HSPA1L/RHBDD1/EIF2AK3/DDRGK1/MBTPS1/OPTN/TMEM33/COPS5/EIF2AK2/CREB3L1/ERLEC1/ABCB10/PTPN1/FGF21/ERN2/HERPUD1/EP300/BAG3/UFL1/NCK2/DERL3/DERL2/PPP1R15A/TMED2/OS9/PRKN/NCK1/NFE2L2/SELENOS/WFS1/AGR2/YOD1	53
GO:0051057	positive regulation of small GTPase mediated signal transduction	40/7167	70/18800	0.000941945	0.0211788	MAP4K4/KRAS/ARRB1/SRC/SOS1/MCF2L/NOTCH2/NRG1/ITPKB/TGM2/RASGEF1A/SOS2/GPR20/LPAR1/F2RL1/PIK3CB/ADGRG1/PRAG1/ARHGEF3/RASGRF1/FGF10/LRRC59/F11R/P2RY8/CSF1/ALS2/RAC1/LPAR6/SHOC2/EPO/AUTS2/F2RL2/PIK3CG/GPR55/MMD2/NET1/APOA1/GPR35/NGF/ERBIN	40
GO:0048732	gland development	196/7167	431/18800	0.000960807	0.0215268	ARHGAP35/SMAD4/ARF6/WT1/IRF6/HNF4A/FGFR2/CFLAR/PTEN/RARG/HNRNPD/GATA3/EGFR/PTCH1/HNF1B/MET/CSNK2A2/INSR/WNT4/E2F7/JARID2/RREB1/PRKCSH/FEM1B/MED1/SRC/ASH1L/ONECUT2/RBPJ/NOTCH2/PHF2/ZBTB1/ATP2C2/SOX10/CDC42/SEC63/TNF/HOXA11/CCDC40/NRG1/HOXB9/PML/PAX8/GHRHR/BTBD7/MESP1/RB1CC1/GATA2/SMAD3/WNT5A/ASCL1/HOXB3/TGM2/ERBB4/NF1/TGFBR3/NFIB/UBE3A/TBX3/IGSF3/GLI3/TP63/NKX3-1/PIK3CA/BMP7/BCL2L11/SLC29A2/DRD2/P…	196
GO:0008286	insulin receptor signaling pathway	62/7167	118/18800	0.000982501	0.0219356	EIF4EBP2/PHIP/INSR/PTPN2/SRC/SOGA1/IGF1R/RPS6KB1/RHOQ/GSK3B/NUCKS1/PRKCQ/SLC39A14/PIK3CA/SNX5/GRB10/AKT2/SREBF1/STXBP4/PRKCB/FOXC2/GKAP1/PRKAA1/PIP4K2C/SIK2/PID1/OGT/IRS1/SERPINA12/PIK3C2A/SOCS3/IRS4/PTPRE/IDE/PTPN1/ZNF106/GAB1/GSK3A/BAIAP2/FUT7/APC/SORL1/NCOA5/PIK3R3/IL1B/CCND3/PIP4K2A/NCK1/DNAI1/NR1H4/CAV2/C2CD5/SOCS1/APPL1/SMARCC1/GPLD1/ZBTB7B/SLC2A8/FER/GRB2/MZB1/PTPRA	62
GO:0001510	RNA methylation	46/7167	83/18800	0.00100136	0.0222784	METTL8/THADA/TFB2M/THUMPD3/TRMT1L/RBM15/WDR4/TRDMT1/CBLL1/TRMT10A/MTO1/METTL15/WDR6/TRMT9B/PCIF1/METTL6/NSUN3/WTAP/ALKBH8/TARBP1/TFB1M/FTSJ3/THUMPD2/GTPBP3/NSUN2/MRM2/ZC3H13/BUD23/LARP7/RAMAC/METTL3/TRMT61A/NSUN4/VIRMA/TGS1/TRMT10C/METTL16/BCDIN3D/TRMT61B/RNMT/RBM15B/METTL14/TRMT11/METTL5/LCMT2/MRM3	46
GO:0050804	modulation of chemical synaptic transmission	195/7167	429/18800	0.00101585	0.0224461	ADNP/CACNG4/SYN1/PTEN/PPP3CA/NSMF/EPHB1/PLCL1/EIF4EBP2/SLC4A8/MAPK8IP2/CACNG8/PLCL2/CACNB2/KRAS/USP8/NTNG1/DTNBP1/MCTP2/CRTC1/SRC/FMR1/SLC6A6/GRIN1/NSG1/CCR2/EPHB2/TNF/GRIN2D/GSK3B/DLGAP1/NLGN2/DLGAP2/TNR/LZTS1/STAU2/ABHD6/VAMP2/IQSEC2/RGS4/DLGAP4/P2RY1/CACNG5/PAIP2/NF1/NETO1/BCR/UNC13A/PRKCE/CDH11/ADCY1/SYNGAP1/SHISA9/DRD2/KIF5B/GLUL/SYT7/KCNB1/NTRK2/SHANK1/ZZEF1/CACNA1A/EIF4E/EDN1/ERC1/RASGRF2/…	195
GO:0072175	epithelial tube formation	70/7167	136/18800	0.00101595	0.0224461	ARHGAP35/PIK3CD/FGFR2/RARG/GATA3/PTCH1/HNF1B/WNT4/OPA1/MTHFR/DLC1/PAX8/WNT6/SPINT1/HECTD1/LRP2/WNT5A/TEAD2/GDNF/BMP7/ST14/TGFB1/RET/PODXL/APAF1/PHACTR4/PTK7/TSC1/KDM2B/SIX1/TCTN1/MTHFD1/SALL4/FGF10/MKS1/NPHP3/RALA/SEMA4C/MMRN2/DVL1/PRICKLE1/SOX11/BMP5/NODAL/SUFU/SKI/KIF20B/STK4/LUZP1/FZD2/LIAS/PRKACA/SHROOM3/RGMA/SFRP1/MIB1/RARA/BRD2/DVL2/EGF/FZD1/TMED2/PLXNB2/VANGL2/FOLR1/SOX4/GRHL3/LMO4/FZD3/SD…	70
GO:0000075	cell cycle checkpoint signaling	85/7167	170/18800	0.00102013	0.0224606	USP28/GIGYF2/BUB1/FOXN3/NBN/FEM1B/CDK2/ATR/WAC/BRCC3/RNASEH2B/MDM2/FANCD2/HUS1/H2AX/PML/CASP2/CEP63/CHFR/ZNF207/INTS3/CDK1/CUL4A/CDK5RAP2/NABP1/SETMAR/TIPRL/CENPF/HUS1B/EIF2AK4/TP53BP1/MDC1/PLK1/UIMC1/GML/ABRAXAS1/GTSE1/RAD17/INTS7/BRSK1/BLM/CDT1/DONSON/CDC14B/EME1/NSUN2/VPS4A/CLSPN/THOC1/USP44/HMGA2/TOPBP1/ZW10/DUSP1/TICRR/ZFYVE19/MAP3K20/NAE1/E2F1/PRKDC/MUC1/APC/CLOCK/TIMELESS/CCAR2/ZNF830/MRE1…	85
GO:0010812	negative regulation of cell-substrate adhesion	38/7167	66/18800	0.00102998	0.0225992	BCL6/PTEN/MAP4K4/ADAM15/SRC/MMP14/DLC1/THBS1/TBCD/TACSTD2/NF2/NF1/JAG1/DUSP22/EFNA5/GBP1/CDKN2A/PLG/WNT1/CASK/CORO1C/HOXA7/FZD4/COL1A1/NEXMIF/ACVRL1/PTPRO/GCNT2/FBLN1/ITGB1BP1/MELTF/AJAP1/ARHGAP6/RCC2/DMTN/FAM107A/PHLDB2/CLASP2	38
GO:0035024	negative regulation of Rho protein signal transduction	16/7167	22/18800	0.00104364	0.0228203	ARHGAP35/BCL6/MET/FLCN/HEG1/DLC1/CCDC125/TNFAIP1/SCAI/CUL3/ITGA3/ITGB1/ARHGAP42/KCTD10/KCTD13/ADRA1A	16
GO:0070507	regulation of microtubule cytoskeleton organization	77/7167	152/18800	0.00106857	0.0232549	MET/CAMSAP1/DYRK1A/CDK5R1/SPAST/HNRNPU/CHMP4A/HDGFL3/GSK3B/TBCD/CAMSAP2/ARHGEF7/CYLD/GNAI1/PAFAH1B1/SLAIN2/CDK5RAP2/CEP70/TRIM36/TTBK2/EFNA5/ROCK1/CLIP1/TRAF3IP1/ATAT1/TPX2/ANKRD53/BICD1/PLK1/GPSM2/ATXN7/PATJ/MAPK15/RAE1/SENP6/MAPRE1/GAS2L2/RNF4/BMERB1/PRKAA1/EML2/PAK1/GAS2L1/MAP2/STMN4/NUMA1/SKA2/RAC1/MAP6/MAPRE3/NAV3/TPPP/CHMP7/STMN2/TUBB4A/BICD2/APC/ARHGEF2/CLIP3/SPAG5/CHMP1B/MARK2/PHLDB1/CEP9…	77
GO:0030099	myeloid cell differentiation	179/7167	391/18800	0.00107083	0.0232549	ZBTB46/PIK3CD/CDK6/ACVR1B/BCL6/PURB/RARG/ARNT/GATA3/MFHAS1/FLI1/PTBP3/UBA5/EFNA2/PTPN2/TLR4/TMEM64/CASP9/SH3PXD2A/MED1/SRC/NCKAP1L/OSTM1/PPARGC1B/CD109/TLR3/RBPJ/TAL1/NOTCH2/SFXN1/JMJD6/RBM15/CDC42/SLC4A1/PRXL2A/TNF/TRIM10/CNOT4/DLL1/PML/ITPKB/GATA2/FAM210B/LTBR/ETS1/RHEX/LILRB1/MTOR/NF1/TGFBR3/IREB2/BRD1/CSF2/CUL4A/JAG1/GATA1/PAFAH1B1/TGFB1/HSPA9/HOXB8/STAT3/IFI16/SBNO2/CEBPG/SIGLEC15/IL20/SP3/P…	179
GO:1902750	negative regulation of cell cycle G2/M phase transition	37/7167	64/18800	0.00107509	0.023268	USP47/FOXN3/NBN/BRCC3/HUS1/CHFR/INTS3/CDK1/NABP1/HUS1B/PLK1/UIMC1/ABRAXAS1/AVEN/RAD17/BRSK1/BLM/DONSON/CDC14B/VPS4A/CLSPN/HMGA2/TOPBP1/TICRR/ZFYVE19/NAE1/MIIP/ATF5/ZNF830/MRE11/CHMP4C/ATM/TAOK1/RINT1/INIP/MACROH2A1/TAOK3	37
GO:0006352	DNA-templated transcription, initiation	69/7167	134/18800	0.00108289	0.0233574	TAF1/TFB2M/HNF1B/ELOA/RSF1/TAF8/E2F3/MED1/SMARCA4/MED13/TAF4B/MED27/MED23/DR1/ZNF451/TAF1B/GTF2H5/GTF3C4/POLR2D/MED26/SUB1/ATF7IP/BDP1/BCLAF1/PAXIP1/CAND1/WNT10B/NCOA6/FOSL1/TAF1C/POLR1F/BRF1/MED4/E2F2/TFB1M/TBPL1/MED16/GTF2A2/THRA/ERCC1/HEY2/TAF2/MITF/TBP/TAF11/TAF10/TAF4/GTF2E2/SRF/PPARGC1A/GTF3C5/H4C6/TAF3/TAF13/CDK9/RRN3/PPM1D/CRCP/RRN3P1/SMARCA5/SETX/MAZ/GTF3C1/SNAPC5/H4C13/ESR1/ELOC/TAF6L/H…	69
GO:0045927	positive regulation of growth	122/7167	256/18800	0.0010915	0.0234635	ADNP/RUFY3/USP47/WT1/ITSN2/FGFR2/ACACB/EGFR/CHD7/NIPBL/INSR/ZNF639/YAP1/MKKS/CDKL5/TEAD1/MMP14/RBPJ/DSCAM/CDH4/CDC42/ADAM17/CSHL1/RAB11A/RPS6KB1/DLL1/VIL1/SPTBN4/GHRHR/YBX3/GH1/NEDD4L/ERBB4/AGRN/TGFBR3/CDK1/UNC13A/CEP43/PAFAH1B1/PPM1F/DRD2/EFNA5/SMURF1/EDN1/N6AMT1/SASH3/HOPX/SYT2/SEMA7A/RFTN1/RIMS1/RNF157/CPNE6/EXOSC4/KDM2B/L1CAM/PLAA/GOLGA4/TBX5/CSH2/SUPV3L1/TRPV2/RIMS2/MEF2C/WNT2/SOX15/CPNE9/TG…	122
GO:0007160	cell-matrix adhesion	113/7167	235/18800	0.00109836	0.0235315	ITGA6/BCAM/CDK6/BCL6/PTEN/MAP4K4/MINK1/TEK/WNT4/PEAK1/ADAM15/SRC/MMP14/ONECUT2/FGA/AJUBA/ITGB4/DLC1/THBS1/EMP2/GSK3B/ITGB5/SNED1/SMAD3/PTPRK/ARHGEF7/NF2/NF1/CTTN/BCR/EPB41L5/JAG1/ITGA9/DUSP22/BCL2L11/ITGB3/PPM1F/ROCK2/UTRN/EFNA5/CD36/PLAU/ACTN2/ROCK1/FERMT2/WHAMM/PPFIA1/FUT1/THY1/MKLN1/TSC1/PIK3CB/CDKN2A/DAG1/L1CAM/DEFB118/CASK/LYPD3/ITGA3/CCL25/CORO1C/HOXA7/PTPRJ/FERMT1/NRP1/CSF1/PTK2/MUC4/DISC1…	113
GO:0010998	regulation of translational initiation by eIF2 alpha phosphorylation	7167-09-01	10/18800	0.00111414	0.0235336	EIF2AK4/PPP1R15B/EIF2AK3/DNAJC3/EIF2AK2/NCK2/TMED2/NCK1/NPM1	9
GO:0030953	astral microtubule organization	7167-09-01	10/18800	0.00111414	0.0235336	RAB11A/KPNB1/LIMK2/EZR/NUMA1/TPPP/CENPJ/CEP120/CLASP1	9
GO:0070544	histone H3-K36 demethylation	7167-09-01	10/18800	0.00111414	0.0235336	KDM4B/KDM2A/KDM7A/RIOX2/KDM4C/PHF8/KDM2B/RIOX1/KDM4A	9
GO:0050657	nucleic acid transport	80/7167	159/18800	0.00111746	0.0235336	SRSF1/HNRNPA2B1/POM121L12/NDC1/QKI/FMR1/HNRNPA3/AHCTF1/NUP43/SEH1L/HNRNPA1/PHAX/SENP2/AGFG1/SMG1/NUP54/KPNB1/POLR2D/NCBP3/KHDRBS1/TNKS/XPOT/THOC2/IGF2BP3/YTHDC1/LRPPRC/MCM3AP/IWS1/TSC1/UPF2/RANBP2/RFTN1/NXF3/RAE1/NUP58/NUP50/EIF5A/KHSRP/KIF5C/PARP11/UPF3B/RBFOX1/NCBP2/RFTN2/GLE1/TGFBR2/IGF2BP1/NSUN2/TOMM20/LUZP4/RAN/RTRAF/NUP107/NUP98/THOC1/POLDIP3/SARNP/SRSF3/NUP88/G3BP2/NRDE2/NUP214/BICD2/DDX19…	80
GO:0050658	RNA transport	80/7167	159/18800	0.00111746	0.0235336	SRSF1/HNRNPA2B1/POM121L12/NDC1/QKI/FMR1/HNRNPA3/AHCTF1/NUP43/SEH1L/HNRNPA1/PHAX/SENP2/AGFG1/SMG1/NUP54/KPNB1/POLR2D/NCBP3/KHDRBS1/TNKS/XPOT/THOC2/IGF2BP3/YTHDC1/LRPPRC/MCM3AP/IWS1/TSC1/UPF2/RANBP2/RFTN1/NXF3/RAE1/NUP58/NUP50/EIF5A/KHSRP/KIF5C/PARP11/UPF3B/RBFOX1/NCBP2/RFTN2/GLE1/TGFBR2/IGF2BP1/NSUN2/TOMM20/LUZP4/RAN/RTRAF/NUP107/NUP98/THOC1/POLDIP3/SARNP/SRSF3/NUP88/G3BP2/NRDE2/NUP214/BICD2/DDX19…	80
GO:0046579	positive regulation of Ras protein signal transduction	36/7167	62/18800	0.00112065	0.0235336	MAP4K4/KRAS/ARRB1/MCF2L/NOTCH2/NRG1/ITPKB/RASGEF1A/GPR20/LPAR1/F2RL1/PIK3CB/ADGRG1/PRAG1/ARHGEF3/RASGRF1/FGF10/LRRC59/F11R/P2RY8/CSF1/ALS2/RAC1/LPAR6/SHOC2/EPO/AUTS2/F2RL2/PIK3CG/GPR55/MMD2/NET1/APOA1/GPR35/NGF/ERBIN	36
GO:0032388	positive regulation of intracellular transport	97/7167	198/18800	0.00112527	0.023553	RUFY3/IPO5/CSNK2A2/NPEPPS/USP36/MAVS/CDK5R1/PCM1/MIEF1/TCAF1/CDC42/PPM1A/GSK3B/SMAD3/VAMP2/TCF7L2/SEC16B/TARDBP/KHDRBS1/MAPK8/CDK1/ANK3/UBE2D3/GLI3/STOM/TGFB1/KCNB1/AKT2/ACTN2/ARIH2/ICE1/SAR1B/CTDSPL2/TBC1D20/RNF31/STK11/CHP1/LEPROT/HSPA1L/RIPOR1/FZD5/RAB29/SAR1A/HPS4/PRKAA1/NCBP2/STX18/SLC51B/FBXW7/KIF20B/FYN/ANP32B/RAN/MAP2/MICALL2/CEP131/EZR/NUMA1/SCP2D1/PRKD1/HCLS1/PTPN23/RAPGEF3/AKAP5/UBL5/P…	97
GO:0031058	positive regulation of histone modification	55/7167	103/18800	0.00113053	0.0235854	SMAD4/BCL6/TADA2B/GATA3/CTBP1/NIPBL/JARID2/ARRB1/FMR1/RIF1/C6orf89/NOS1/AKAP8/PIWIL2/KMT2A/RPS6KA4/NSD3/BRD4/RTF1/PHF20/MTF2/RPS6KA5/KANSL3/PAXIP1/SREBF1/DNMT1/PAXBP1/RRP8/ING2/WDR5/OGT/BRD7/KAT8/RNF20/PRKD1/SNW1/SAP30BP/PPARGC1A/KANSL1/MUC1/CDK9/AUTS2/CTR9/H1-5/SART3/ZNF304/IL1B/ATM/PAF1/WDR61/VEGFA/ZBTB7B/SDR16C5/MECP2/PRDM12	55
GO:0031570	DNA integrity checkpoint signaling	64/7167	123/18800	0.00114187	0.0237441	USP28/GIGYF2/FOXN3/NBN/FEM1B/CDK2/ATR/WAC/BRCC3/RNASEH2B/MDM2/FANCD2/HUS1/H2AX/PML/CASP2/CEP63/CDK1/CUL4A/SETMAR/TIPRL/HUS1B/EIF2AK4/TP53BP1/MDC1/PLK1/UIMC1/GML/ABRAXAS1/GTSE1/RAD17/INTS7/BRSK1/BLM/CDT1/DONSON/CDC14B/EME1/CLSPN/THOC1/HMGA2/TOPBP1/TICRR/MAP3K20/NAE1/E2F1/PRKDC/MUC1/CLOCK/TIMELESS/CCAR2/ZNF830/MRE11/MAPK14/ETAA1/ATM/TAOK1/EME2/ATRIP/RINT1/NEK11/CDC5L/TAOK3/RAD1	64
GO:0099177	regulation of trans-synaptic signaling	195/7167	430/18800	0.00116534	0.0240628	ADNP/CACNG4/SYN1/PTEN/PPP3CA/NSMF/EPHB1/PLCL1/EIF4EBP2/SLC4A8/MAPK8IP2/CACNG8/PLCL2/CACNB2/KRAS/USP8/NTNG1/DTNBP1/MCTP2/CRTC1/SRC/FMR1/SLC6A6/GRIN1/NSG1/CCR2/EPHB2/TNF/GRIN2D/GSK3B/DLGAP1/NLGN2/DLGAP2/TNR/LZTS1/STAU2/ABHD6/VAMP2/IQSEC2/RGS4/DLGAP4/P2RY1/CACNG5/PAIP2/NF1/NETO1/BCR/UNC13A/PRKCE/CDH11/ADCY1/SYNGAP1/SHISA9/DRD2/KIF5B/GLUL/SYT7/KCNB1/NTRK2/SHANK1/ZZEF1/CACNA1A/EIF4E/EDN1/ERC1/RASGRF2/…	195
GO:0090068	positive regulation of cell cycle process	118/7167	247/18800	0.0011664	0.0240628	PKP4/ANAPC4/CDC16/EGFR/CUL4B/PHIP/SLF2/INSR/WNT4/E2F7/MED1/SPAST/HNRNPU/MDM2/IGF1R/CDC42/TNF/ADAM17/RAB11A/CDC14A/CDC27/WNT5A/NSFL1C/PIWIL2/CDK1/PRKCE/CUL4A/UBE2B/PLRG1/BRD4/DRD2/ROCK2/CCND2/ESPL1/RAD51C/EDN1/STXBP4/RRM1/GPSM2/WNT10B/PAGR1/SMC5/TERT/TGFA/MAPK15/SLF1/DDRGK1/WIZ/CUL3/FGF10/CPSF3/RAD51B/CDT1/CDC25C/ATRX/CDC14B/AURKA/TMOD3/SOX15/CDC7/KIF3B/CDC23/KIF20B/ANAPC5/SFPQ/NUSAP1/NUMA1/BTC/TH…	118
GO:0010763	positive regulation of fibroblast migration	7167-12-01	15/18800	0.00116854	0.0240628	THBS1/ARHGEF7/PRKCE/TGFB1/DDR2/SLC8A1/PTK2/ITGB1/PAK3/BAG4/DMTN/AKAP12	12
GO:2000737	negative regulation of stem cell differentiation	17/7167	24/18800	0.0011726	0.0240686	CDK13/YAP1/HNRNPU/GSK3B/N4BP2L2/JAG1/CDK12/HSPA9/STAT3/ZFP36L2/REST/PRICKLE1/YTHDF2/H1-8/TRIM6/HES1/NFE2L2	17
GO:0006260	DNA replication	132/7167	280/18800	0.00119266	0.0243987	RECQL5/RBBP4/BCL6/LPIN1/RFC1/YY1/TTF1/EGFR/WAPL/BRPF3/NBN/PDS5A/UCHL5/E2F7/NASP/SAMHD1/CDK2/INO80D/MCM4/ATR/RNASEH1/CDC42/SENP2/USP37/OBI1/RBBP6/REV1/EHMT2/NUCKS1/TONSL/DDX23/CDK1/NFIB/RPAIN/SETMAR/RFC5/SET/POLQ/JADE1/POLG/BAZ1A/ING5/DNAJC2/PPP2CA/RRM1/POLK/MGME1/ACTR8/TBRG1/TNFAIP1/RAD17/JADE3/CHRAC1/GMNC/MCM9/TERF2/RFC4/WIZ/LIG3/ESCO1/BLM/CDT1/NAP1L1/RBBP7/ATRX/DONSON/ORC2/EME1/POLA1/SMARCAL1/C…	132
GO:0016236	macroautophagy	143/7167	306/18800	0.00119635	0.0243987	VPS13D/STX17/CALCOCO2/ADPRH/ATP6V0E1/SMCR8/SNX32/RAB1A/VTI1A/UBA5/AMBRA1/EPM2A/TP53INP1/USP36/LRBA/CDK5R1/STX12/PIKFYVE/VPS41/SRC/TBC1D5/ILRUN/PIK3C3/CHMP4A/WAC/ATG2B/WIPI2/ATG9B/ATP6V1H/LGALS8/SMG1/FYCO1/ATG10/EHMT2/RB1CC1/LZTS1/ERN1/SYNPO2/MTMR3/NSFL1C/MTOR/ATP6V0A2/MAPK8/PIK3CA/EPG5/SNX5/ULK2/UBQLN1/ATG12/TRIM13/TMEM41B/SMURF1/RAB3GAP2/MFSD8/STAM2/RETREG3/IKBKG/USP30/RNF31/TSC1/PJVK/VTA1/SEC22…	143
GO:0070918	primary sncRNA processing	33/7167	56/18800	0.00125695	0.0255527	AGO4/DDX5/HNRNPA2B1/EGFR/PPP3CA/DICER1/AGO2/TNF/SMAD3/MYCN/TUT7/PUS10/TGFB1/ZC3H7B/PUM2/STAT3/TERT/DROSHA/TSN/ADAR/LIN28A/AGO3/AGO1/METTL3/DDX3X/SMAD2/ZC3H10/BCDIN3D/NCOR1/ZC3H7A/PUM1/SRRT/ESR1	33
GO:0031503	protein-containing complex localization	78/7167	155/18800	0.00127146	0.0257653	MIOS/CACNG4/BIRC5/CACNG8/DYNC2I1/SSX2IP/TNFAIP2/TUB/NDC1/ATR/HNRNPU/SEH1L/NSG1/PCM1/RAB11A/STAU2/IQSEC2/STX7/CACNG5/IFT74/NETO1/ITGB3/KIF5B/TRAF3IP1/ARHGAP44/WASL/LSG1/EXOC3L2/HASPIN/NACC2/DAG1/BBS12/TERF2/STX3/NOP9/KIF5C/IFT140/CEP112/EXOC3L1/KIF3B/AP3D1/SLC1A1/RAN/STX1B/SFPQ/KLHL21/CEP131/EZR/SYNJ2BP/NUP88/DYNC2H1/CACNG7/RRS1/GPHN/RAP1A/RPS15/EFNB2/LCA5/GRIPAP1/HPCA/RCC2/DZIP1/ATM/DLG3/ABCE1/KI…	78
GO:0045724	positive regulation of cilium assembly	18/7167	26/18800	0.00127929	0.0258416	ARHGAP35/ATMIN/TAPT1/GSK3B/ENTR1/ZMYND10/KCTD17/SEPTIN7/SEPTIN9/CEP135/HAP1/CENPJ/CCP110/DZIP1/CEP120/CROCC/CCDC88A/MARK4	18
GO:0010720	positive regulation of cell development	139/7167	297/18800	0.00129113	0.0259983	ADNP/RUFY3/ZNF335/DICER1/RREB1/CDKL5/DSCAM/FGA/EEF2K/PDE5A/SOX10/CDH4/EPHB2/CDC42/TNF/HOXA11/RAB11A/SYNJ1/STAU2/ADD1/SPINT1/LRP2/ASCL1/ARHGEF7/TGM2/MTOR/GLI3/PAFAH1B1/PARP6/LMOD3/DRD2/DOCK5/TGFB1/RET/NTRK2/EFNA5/FERMT2/SS18L1/CSPG5/STK11/SEMA7A/PLXNB1/CUX2/CAPRIN2/ELL3/DAG1/OPRM1/EPHA4/RHEB/L1CAM/HDAC1/ITPKA/GOLGA4/NIBAN2/MAN2A1/RGS14/NAP1L1/TRPV2/GSX2/CUL7/DCT/SOX11/AURKA/TP73/F11R/WNT2/NRP1/UNC…	139
GO:0003281	ventricular septum development	41/7167	73/18800	0.00130216	0.0261376	SMAD4/FGFR2/GATA3/MDM4/NSD2/RBPJ/MDM2/HEG1/RBM15/TRIP11/NPRL3/PAX8/HECTD1/LRP2/WNT5A/TGFBR3/TBX3/SAV1/PTK7/SALL4/ZFPM1/TBX5/SOX11/SUFU/TGFBR2/HEY2/LUZP1/SMAD6/FZD2/STRA6/CNTRL/PRDM1/DAND5/FZD1/HES1/SALL1/GATA4/SOX4/HOXA13/LMO4/BMPR1A	41
GO:0016482	cytosolic transport	84/7167	169/18800	0.00136301	0.027273	VPS54/USP7/DENND2A/SNX32/VTI1A/RHOBTB3/PIKFYVE/GOSR1/SRC/TBC1D5/KIF1C/PIK3C3/EMP2/RNF126/ANKFY1/AP2A1/SNX1/STX6/VPS53/LAMP1/SPAG9/SNX5/DOP1A/KIF5B/CLN5/SYT7/TRAPPC10/SNX2/ERC1/DNAJC13/RBSN/STX16/SNX8/KLHL20/RGP1/RAB9A/HEATR5B/RAB29/SNX12/DOP1B/HOOK1/RIC1/TANC2/WASHC1/MON2/STX8/AP1G1/AKTIP/MAP2/EZR/PTPN23/ATP9A/RAB14/DENND10/ANKRD27/VPS26A/EPS15/KIF16B/HOOK3/SNF8/TMEM87A/PPFIA2/SORL1/RAB5A/PRKN/LM…	84
GO:0010761	fibroblast migration	29/7167	48/18800	0.00142082	0.028252	THBS1/PML/ARHGEF7/PRKCE/TGFB1/DDR2/SGPL1/ARID5B/SLC8A1/CORO1C/GNA12/MACIR/PTK2/ITGB1/RAC1/PAK3/BAG4/ITGB1BP1/ZFAND5/CYGB/MTA2/PIP5K1A/RCC2/DMTN/AKAP12/APPL1/PRR5L/FER/SDC4	29
GO:0044818	mitotic G2/M transition checkpoint	29/7167	48/18800	0.00142082	0.028252	FOXN3/NBN/BRCC3/HUS1/CHFR/INTS3/CDK1/NABP1/HUS1B/PLK1/UIMC1/ABRAXAS1/RAD17/BRSK1/BLM/DONSON/CDC14B/CLSPN/HMGA2/TOPBP1/TICRR/NAE1/ZNF830/MRE11/ATM/TAOK1/RINT1/INIP/TAOK3	29
GO:0021522	spinal cord motor neuron differentiation	20/7167	30/18800	0.00142936	0.0283011	CLN8/GIGYF2/PTCH1/SCYL3/GLI3/HOXD10/ISL2/TCTN1/LBX1/SUFU/ZC4H2/LHX4/DYNC2H1/SCYL1/LHX3/HOXC10/SOX4/GBX1/LMO4/PHOX2A	20
GO:0045785	positive regulation of cell adhesion	201/7167	446/18800	0.00143218	0.0283011	CDK6/AFDN/BCL6/GATA3/PPP3CA/MAP4K4/TEK/AMBRA1/CYRIB/WNT4/RREB1/SRC/NCKAP1L/FLCN/FGA/ZFHX3/TJP1/CCR2/FUT3/ZBTB1/CDC42/TNF/CD6/CD5/EMP2/CD80/GSK3B/ITPKB/SMAD3/ETS1/WNT5A/SIRPB1/ARHGEF7/TGM2/LILRB1/IFT74/PRKCQ/SLAMF1/EPB41L5/ANK3/ALOX5/PRKCE/GLI3/JAK1/YES1/PIK3CA/BMP7/HSPD1/PPM1F/DOCK5/RET/UTRN/MYO10/DOCK8/RSU1/EPB41L4B/MALT1/CD36/SLC7A1/ROCK1/FERMT2/PODXL/FUT1/SASH3/SIRPA/IHH/THY1/CSPG5/SYK/TNFRSF1…	201
GO:0003205	cardiac chamber development	83/7167	167/18800	0.00145394	0.0286423	SMAD4/FGFR2/GATA3/CHD7/TEK/NRP2/MDM4/MED1/NSD2/PARVA/SOS1/RBPJ/NOTCH2/MDM2/IGF1R/HEG1/RBM15/TRIP11/NRG1/NPRL3/PAX8/MESP1/HECTD1/LRP2/WNT5A/TGFBR3/TBX3/SAV1/JAG1/BMP7/TGFB1/RYR2/ZBTB14/PTK7/FOXC2/FOXH1/SALL4/ZFPM1/TBX5/MYH6/MKS1/NPHP3/PTCD2/SOX11/BMP5/PKP2/MEF2C/WNT2/SUFU/TGFBR2/NRP1/HEY2/LUZP1/SMAD6/FZD2/STRA6/ADGRG6/DLL4/TBX6/MSX2/SRF/CNTRL/PRDM1/GSK3A/MAML1/TBX1/MYH7/DAND5/FZD1/HES1/SALL1/GATA4…	83
GO:0000077	DNA damage checkpoint signaling	60/7167	115/18800	0.00147043	0.0287535	USP28/GIGYF2/FOXN3/NBN/FEM1B/CDK2/ATR/WAC/BRCC3/RNASEH2B/MDM2/FANCD2/HUS1/H2AX/PML/CASP2/CEP63/CDK1/CUL4A/TIPRL/HUS1B/EIF2AK4/TP53BP1/MDC1/PLK1/UIMC1/GML/ABRAXAS1/GTSE1/RAD17/INTS7/BRSK1/BLM/DONSON/CDC14B/EME1/CLSPN/THOC1/HMGA2/TOPBP1/TICRR/MAP3K20/E2F1/PRKDC/MUC1/CLOCK/CCAR2/ZNF830/MRE11/MAPK14/ETAA1/ATM/TAOK1/EME2/ATRIP/RINT1/NEK11/CDC5L/TAOK3/RAD1	60
GO:0099003	vesicle-mediated transport in synapse	96/7167	197/18800	0.00147284	0.0287535	SYNJ2/ARF6/ITSN2/SYN1/PTEN/ITSN1/PLD1/SLC4A8/CACNB2/DNAJC5/CDK5R1/DTNBP1/FMR1/NSG1/PPP3CC/SYNJ1/GSK3B/CLCN3/NLGN2/VAMP2/P2RY1/RAB3B/STON2/UNC13A/OTOF/ADCY1/ITGB3/DRD2/PACSIN1/SYT7/CANX/ROCK1/CADPS2/SYT2/CSPG5/SV2A/SLC17A7/BSN/RIMS1/PRKCB/DGKQ/PPP3CB/PRKAR1B/BRSK2/PLAA/STX4/STXBP5/HTR1B/APBA1/BRSK1/STX3/STX11/CASK/SYN3/DVL1/RIMS2/NAPB/AP3D1/STX1B/PRKCG/UNC13B/DRD1/P2RY4/NOSTRIN/RAPGEF4/PSEN1/RAP1A…	96
GO:0051642	centrosome localization	21/7167	32/18800	0.00147607	0.0287535	PARD3/NDE1/PARD3B/PAFAH1B1/KIF5B/MISP/GPSM2/RANBP2/TBCCD1/AURKA/EZR/SYNE2/DYNC1LI2/ASPM/BICD2/SUN1/INTS13/PLXNA2/AKAP9/NUBP1/MAD2L1	21
GO:0001838	embryonic epithelial tube formation	64/7167	124/18800	0.00149052	0.0287535	ARHGAP35/RARG/GATA3/PTCH1/HNF1B/WNT4/OPA1/MTHFR/DLC1/PAX8/WNT6/SPINT1/HECTD1/LRP2/WNT5A/TEAD2/GDNF/BMP7/ST14/TGFB1/RET/APAF1/PHACTR4/PTK7/TSC1/KDM2B/SIX1/TCTN1/MTHFD1/SALL4/MKS1/NPHP3/RALA/SEMA4C/DVL1/PRICKLE1/SOX11/BMP5/NODAL/SUFU/SKI/KIF20B/STK4/LUZP1/FZD2/LIAS/PRKACA/SHROOM3/RGMA/SFRP1/MIB1/RARA/BRD2/DVL2/FZD1/TMED2/PLXNB2/VANGL2/FOLR1/SOX4/GRHL3/LMO4/FZD3/SDC4	64
GO:1904375	regulation of protein localization to cell periphery	64/7167	124/18800	0.00149052	0.0287535	ARF6/EGFR/PTPN9/MMP14/EPHB2/TNF/EPB41/VIL1/RHOQ/GOPC/SPTBN1/HECTD1/IQSEC2/STX7/LRP1/PRKCE/GNAI1/ATP2C1/KIF5B/TGFB1/GBP1/PPFIA1/MISP/ARHGAP44/PLK1/GPSM2/BCL2L1/AR/DAG1/STX4/PDPK1/STX3/VAMP8/ITGA3/ZDHHC7/STX8/PID1/ZDHHC5/VPS4A/ITGB1/EZR/NUMA1/RER1/LRRC15/AKAP5/STAC2/CNST/RAP1A/CNPY4/CLIP3/PICALM/MRAP/GRIPAP1/SQSTM1/PRKCH/LZTFL1/ACSL3/PRKCI/ABCA2/TMEM59/APPL1/AGR2/LYPD1/EPB41L2	64
GO:0098962	regulation of postsynaptic neurotransmitter receptor activity	13/7167	17/18800	0.00149654	0.0287535	CACNG4/SRC/DLGAP1/DLGAP2/DLGAP4/CACNG5/SHISA9/SHISA7/BEGAIN/HOMER1/AKAP9/SHISA6/NPTXR	13
GO:1901550	regulation of endothelial cell development	13/7167	17/18800	0.00149654	0.0287535	TNF/ADD1/ROCK2/ROCK1/TNFRSF1A/F11R/ZDHHC21/IKBKB/PLCB1/IL1B/PROC/S1PR3/VEGFA	13
GO:1903140	regulation of establishment of endothelial barrier	13/7167	17/18800	0.00149654	0.0287535	TNF/ADD1/ROCK2/ROCK1/TNFRSF1A/F11R/ZDHHC21/IKBKB/PLCB1/IL1B/PROC/S1PR3/VEGFA	13
GO:2000780	negative regulation of double-strand break repair	22/7167	34/18800	0.00150656	0.0287535	RECQL5/OTUB2/RIF1/SHLD1/AUNIP/SMCHD1/POLQ/RNF169/TP53BP1/UBQLN4/NUDT16L1/SHLD2/TRIP12/HMGA2/KLHL15/PARPBP/MAGEF1/RMI2/OTUB1/HELB/CGAS/UBR5	22
GO:0070936	protein K48-linked ubiquitination	38/7167	67/18800	0.00151215	0.0287535	UBE2K/KBTBD7/ITCH/TRIM44/UBE3C/SKP2/KBTBD6/RNF126/UBE2D2/ZNRF1/AMFR/NEDD4L/UBE3A/UBE2D3/UBE2B/UBE2G2/ARIH2/DTX3L/UBE2G1/SYVN1/CUL1/CUL3/UBE2H/RNF4/BTRC/TRIM38/HACE1/NMI/PPIA/MARCHF6/BIRC2/UBE2C/RNF6/PRKN/RNF8/UBE2D4/RNF115/UBR5	38
GO:0046822	regulation of nucleocytoplasmic transport	55/7167	104/18800	0.00151792	0.0287535	IPO5/MAVS/PPP1R12A/PPM1A/NUP54/GSK3B/SMAD3/UHMK1/TCF7L2/TARDBP/KHDRBS1/NF1/CDK1/GLI3/TGFB1/CD36/TXN/FRAT1/CTDSPL2/IWS1/CHP1/DNAJC27/NOLC1/NUP58/RBM4/NCBP2/SUFU/NSUN2/FERMT1/ANP32B/RAN/PRKD1/HCLS1/RAPGEF3/PRKACA/PSEN1/NRDE2/NUP214/SP100/BAG3/BARD1/MAPK14/PPP1CC/IL1B/RAB23/ECT2/DHX9/ZIC1/SUMO1/RANGAP1/CPSF6/PKIA/XPO1/UBR5/TPR	55
GO:0140053	mitochondrial gene expression	55/7167	104/18800	0.00151792	0.0287535	MTG2/TFB2M/MTRF1L/FASTKD2/PPARGC1B/MTRF1/MTERF4/MTO1/RPUSD3/MALSU1/LRPPRC/TEFM/RARS2/QRSL1/PTCD3/NSUN3/RMND1/MRPS14/MRPS17/MTERF1/DARS2/NGRN/COA3/NDUFA7/MTIF2/MRPS27/SUPV3L1/PRKAA1/TRIT1/MRPS15/TFB1M/MRPS18B/YARS2/MRPS18A/LARS2/MTRES1/MTERF2/GFM1/TWNK/RPUSD4/GFM2/MRPL57/MRPS16/IARS2/TUFM/TRMT10C/FASTKD5/MRPL51/TRMT61B/EARS2/FASTKD3/POLRMT/MTIF3/ALKBH1/ELAC2	55
GO:0045738	negative regulation of DNA repair	23/7167	36/18800	0.00152286	0.0287535	RECQL5/OTUB2/RIF1/SHLD1/AUNIP/SMCHD1/POLQ/RNF169/TP53BP1/TERF2/UBQLN4/NUDT16L1/SHLD2/TRIP12/HMGA2/KLHL15/PARPBP/MAGEF1/RMI2/OTUB1/HELB/CGAS/UBR5	23
GO:1902745	positive regulation of lamellipodium organization	23/7167	36/18800	0.00152286	0.0287535	RREB1/SRC/CDC42/VIL1/ARHGEF7/MTOR/PIK3CA/AKIRIN1/ACTR3/ABI2/WNT1/CORO1C/CLRN1/CARMIL2/RAC1/RAC2/BRK1/AUTS2/CYFIP1/DNM2/WASF2/AVIL/ACTR2	23
GO:0007059	chromosome segregation	160/7167	348/18800	0.00152817	0.0287685	AGO4/RECQL5/KMT5A/ANAPC4/PSMC3IP/HECW2/CDC16/WAPL/BUB1/CSNK2A2/NIPBL/POGZ/SLF2/PDS5A/TLK2/NAA50/STAG1/NDC1/NUP43/TTL/HNRNPU/SEH1L/RNF212/CHMP4A/NDE1/FANCD2/CDC42/DIS3L2/SMC6/MLH3/RAB11A/BAZ1B/SETDB2/AKAP8/AXIN2/MKI67/EHMT2/KPNB1/PDS5B/CDC27/EML4/CHFR/TNKS/ZNF207/SMC1A/HDAC8/UBE2B/CIAO1/CDK5RAP2/SMC2/M1AP/NUDC/ESPL1/ERCC4/ACTR3/RAD51C/CENPF/PUM2/TLK1/TENT4A/CTCF/ANKRD53/SRPK1/PLK1/ABRAXAS1/MIS18A/…	160
GO:0006367	transcription initiation from RNA polymerase II promoter	44/7167	80/18800	0.00157042	0.0294767	TAF1/HNF1B/ELOA/TAF8/E2F3/MED1/MED13/TAF4B/MED27/MED23/DR1/ZNF451/GTF2H5/POLR2D/MED26/SUB1/ATF7IP/PAXIP1/CAND1/WNT10B/MED4/E2F2/MED16/GTF2A2/THRA/ERCC1/HEY2/TAF2/TBP/TAF11/TAF10/TAF4/GTF2E2/SRF/PPARGC1A/TAF3/TAF13/CDK9/PPM1D/MAZ/ESR1/ELOC/TAF6L/HMGB1	44
GO:0090305	nucleic acid phosphodiester bond hydrolysis	116/7167	244/18800	0.00158323	0.0296297	CSTF3/CNOT6/G3BP1/DIS3/LACTB2/DICER1/SAMHD1/DXO/RNASEH1/TSEN2/AGO2/DIS3L2/NOCT/ANGEL1/N4BP1/TSEN15/TATDN2/ERN1/ENDOD1/ISG20L2/DCLRE1C/RPP30/PIWIL2/EXOSC3/CNOT2/SETMAR/TSR1/ERCC4/RNASET2/DCP2/POLG/EXO1/RRP36/ERCC5/RNASE3/MGME1/EXO5/NEIL2/PDE12/DCLRE1A/DROSHA/EXOSC4/NOL9/PAN3/CNOT1/CPSF3/TSN/NOP9/N4BP2/EME1/NCBP2/ERCC2/LAS1L/ERI1/CPSF2/PARN/CNOT7/ERCC1/NOP14/ELAC1/POP4/TDP2/UTP23/EXOSC10/XRN1/CNOT8…	116
GO:0031644	regulation of nervous system process	70/7167	138/18800	0.00167903	0.0311672	CACNG4/LPIN1/JAM2/PTEN/RNF10/PARD3/DICER1/SRC/FMR1/GRIN1/SOX10/TNF/GRIN2D/DLGAP1/NLGN2/DLGAP2/TNR/RGS4/SCN11A/DLGAP4/CACNG5/NETO1/OPRL1/CTSC/SHISA9/ROCK2/SHANK1/EDN1/OXT/SLC8A3/CUX2/DAG1/KLK8/RIMS1/SLC8A2/SHISA7/OPRM1/CELF4/EIF2AK3/DVL1/RIMS2/STX1B/PTAFR/ADRB2/UNC13B/SLC25A12/SPX/TNFRSF1B/TPPP/FIG4/BAIAP2/NLGN3/IGSF11/MYRF/WNT7A/EDNRB/BEGAIN/IL1A/AVP/ZNF488/HOMER1/AKAP9/NRXN1/SHISA6/GPR35/GLRA1/N…	70
GO:0001701	in utero embryonic development	176/7167	387/18800	0.00168439	0.0311672	SMAD4/GNA13/ACVR1B/FGFR2/ARNT/GATA3/EGFR/NCOA1/PTCH1/HNF1B/CHD7/ZNF335/TAF8/NBN/E2F7/YAP1/NASP/SH3PXD2A/SLC39A3/MED1/OTUD7B/EIF2S2/PHF6/FLCN/RBPJ/NSDHL/NOTCH2/RNASEH2B/HEG1/GGNBP2/SOX10/SENP2/RBBP6/YBX3/C2CD3/VASH2/CMIP/GATA2/SMAD3/SPINT1/HECTD1/BPTF/TENT5C/EPB41L5/CMTM3/N4BP2L2/SMIM14/CSF2/TBX3/CUL4A/GLI3/GATA1/CNOT2/UBE2B/HM13/BMP7/BCL2L11/YTHDC1/EPN1/RTF1/GJB3/ST14/KDM4C/PCGF2/EDN1/RDH10/ARNT2…	176
GO:0044772	mitotic cell cycle phase transition	198/7167	440/18800	0.00168498	0.0311672	GSPT1/USP47/CDK6/ACVR1B/ANAPC4/PTEN/GIGYF2/HECW2/CDC16/EGFR/PPP3CA/CUL4B/BUB1/FOXN3/USH1C/AMBRA1/NBN/E2F7/NASP/CCNJ/CTDSPL/CDK2/E2F3/CCNG2/SPAST/WAC/BRCC3/RNASEH2B/MDM2/BID/HUS1/CCDC57/ADAM17/SENP2/SKP2/USP37/RAB11A/RPS6KB1/CDK15/PML/BCAT1/CASP2/LZTS1/CDC14A/CDC27/LATS2/CHFR/PPP6C/KHDRBS1/ZNF207/INTS3/CDK1/CUL4A/CDK5RAP2/NABP1/PLRG1/BRD4/PSME3/CUL5/CCND2/ESPL1/RAD51C/CENPF/RBL1/HUS1B/JADE1/EIF4E/…	198
GO:0051960	regulation of nervous system development	198/7167	440/18800	0.00168498	0.0311672	ADNP/RUFY3/MBP/LPIN1/JAM2/PTEN/RARG/RNF10/PPP3CA/EPHB1/CHD7/ZNF335/SEMA6A/PARD3/DICER1/YAP1/CDK5R1/CDKL5/DSCAM/EEF2K/PCM1/RYK/SOX10/CDH4/EPHB2/TNF/RAB11A/DLL1/SYNJ1/SLIT1/NLGN2/TNR/STAU2/SPINT1/NTRK3/LRP2/WNT5A/ASCL1/HOXB3/TGM2/NF2/MTOR/NF1/AGRN/GLI3/PAFAH1B1/CTNNA1/PARP6/ULK2/DLL3/BMP7/SYNGAP1/CTSC/DRD2/TGFB1/NTRK2/EFNA5/SEMA6D/LRP4/SS18L1/SEMA4G/OXT/THY1/PTPRS/STK11/EPHB3/SEMA7A/DLX2/PLXNB1/CUX…	198
GO:2001022	positive regulation of response to DNA damage stimulus	66/7167	129/18800	0.00169602	0.0312806	DDX5/EGFR/POGZ/SLF2/EP400/SPIDR/UBE2V2/FMR1/ATR/RIF1/SHLD1/FXR1/BRCC3/H2AX/NPAS2/ING3/SMCHD1/NKX3-1/SETMAR/PIAS4/BCLAF1/FAM168A/KMT5B/CEBPG/PAXIP1/TRRAP/DTX3L/EEF1E1/UIMC1/ABRAXAS1/EYA3/NACC2/SLF1/PYHIN1/FGF10/RNF168/SHLD2/FUS/CCDC117/EYA4/PRKCG/ARID2/HMGA2/MAP3K20/MORF4L1/SPIRE2/BRD8/WAS/PRKDC/PARP9/HDAC10/TIMELESS/CCAR2/SPIRE1/KDM4D/TIGAR/ZCWPW1/ATM/EPC2/RNF8/DHX9/PMAIP1/RBBP8/MRGBP/ACTR2/HMGB1	66
GO:0050770	regulation of axonogenesis	77/7167	154/18800	0.00171073	0.0314605	ARHGAP35/ADNP/RUFY3/MBP/PTEN/SEMA6A/PAK2/CDK5R1/CDKL5/DSCAM/RYK/CDH4/EPHB2/RAB11A/SLIT1/GSK3B/TNR/WNT5A/PAFAH1B1/ULK2/SYNGAP1/RET/NTRK2/EFNA5/SEMA6D/LRP4/SEMA4G/THY1/PTPRS/STK11/EPHB3/SEMA7A/PLXNB1/SEMA6C/EPHA4/L1CAM/BRSK2/SEMA4F/GOLGA4/BRSK1/SEMA4C/TRPV2/PAK1/FSTL4/SPART/NRP1/MAP2/DISC1/MAP6/CRABP2/PAK3/LRRC4C/SEMA3D/SRF/PSEN1/XK/SEMA4A/MACF1/KEL/RNF6/CYFIP1/MARK2/PLXNA1/DCC/SHTN1/PLXNB2/PLXNB3/…	77
GO:0050890	cognition	142/7167	306/18800	0.00174868	0.0320658	ADNP/CLN8/PTEN/EGFR/CHD7/EIF4EBP2/MAPK8IP2/NIPBL/INSR/KRAS/LRRN4/DTNBP1/CRTC1/GRIN1/GATM/EPHB2/TNF/CAMK2N1/RPS6KB1/MAGT1/SYNJ1/GPR155/EHMT2/UBA6/TNR/HMGCR/HRH3/GM2A/AMFR/SOBP/PAIP2/NF1/PAK6/NETO1/UBE3A/PAFAH1B1/ADCY1/SYNGAP1/OPRL1/MUSK/CHRNA4/DRD2/NTRK2/SHANK1/SETD5/EIF2AK4/SLC6A4/OXT/TACR2/GLP1R/GRIA1/TSC1/FOSL1/YTHDF1/DRD5/SLC8A3/CUX2/KLK8/POMK/SLC8A2/AFF2/PPP3CB/CRH/PRKAR1B/SHISA7/RASGRF1/NFAT…	142
GO:0050767	regulation of neurogenesis	165/7167	361/18800	0.00177919	0.032422	ADNP/RUFY3/MBP/PTEN/RNF10/PPP3CA/CHD7/ZNF335/SEMA6A/DICER1/YAP1/CDK5R1/CDKL5/DSCAM/EEF2K/PCM1/RYK/SOX10/CDH4/EPHB2/TNF/RAB11A/DLL1/SYNJ1/SLIT1/TNR/STAU2/SPINT1/NTRK3/LRP2/WNT5A/ASCL1/HOXB3/TGM2/NF2/MTOR/NF1/GLI3/PAFAH1B1/CTNNA1/PARP6/ULK2/DLL3/BMP7/SYNGAP1/DRD2/TGFB1/NTRK2/EFNA5/SEMA6D/LRP4/SS18L1/SEMA4G/THY1/PTPRS/STK11/SEMA7A/DLX2/PLXNB1/CUX2/CAPRIN2/ELL3/DAG1/SEMA6C/OPRM1/EPHA4/NFATC4/DLX1/RHE…	165
GO:0060216	definitive hemopoiesis	14/7167	19/18800	0.00178339	0.032422	TEK/TAL1/GATA2/HIPK1/HOXB3/TGFBR3/BCR/GATA1/ZFP36L2/SP3/ZFPM1/ADAR/RBFOX2/HOXB4	14
GO:2000042	negative regulation of double-strand break repair via homologous recombination	14/7167	19/18800	0.00178339	0.032422	RECQL5/RIF1/SHLD1/SMCHD1/POLQ/TP53BP1/UBQLN4/SHLD2/KLHL15/PARPBP/MAGEF1/RMI2/HELB/CGAS	14
GO:0006476	protein deacetylation	61/7167	118/18800	0.0018061	0.0325763	KAT14/RBBP4/BCL6/SIRT5/HDAC4/CTBP1/NIPBL/DYRK1A/TRERF1/C6orf89/AKAP8/GATAD2A/DR1/GATAD2B/YEATS2/FRY/MAPK8/SIN3B/BRMS1L/KDM5A/ELK4/HOPX/SREBF1/MIER2/HDAC1/RRP8/ING2/HDAC5/PRKAA1/REST/RBBP7/WDR5/SUDS3/SKI/SFPQ/SIRT4/PRKD1/ZZZ3/SAP30BP/RCOR1/HDAC11/TPPP/MBD2/MORF4L1/TBL1X/NCAPG2/HDAC10/EP300/PRDM5/SIN3A/CCAR2/MTA2/MIDEAS/HDAC6/FNTA/MTA1/RCOR3/VEGFA/ZBTB7B/SDR16C5/MAPT	61
GO:0032869	cellular response to insulin stimulus	99/7167	205/18800	0.00181015	0.0325763	DENND4C/LPIN1/CFLAR/EIF4EBP2/PHIP/INSR/LPIN2/PTPN2/SRC/EEF2K/SOGA1/IGF1R/RPS6KB1/RHOQ/GSK3B/GHRHR/NUCKS1/VAMP2/PRKCQ/SLC39A14/PIK3CA/SNX5/SLC29A2/PDE3B/GRB10/AKT2/SREBF1/STXBP4/UCP2/SLC22A12/PRKCB/INSIG2/FOXC2/PDPK1/USF1/LPIN3/GKAP1/HDAC5/PRKAA1/PIP4K2C/ZDHHC7/SIK2/TBC1D4/PID1/OGT/IRS1/SERPINA12/USO1/PIK3C2A/SOCS3/IRS4/PTPRE/MYO5A/IDE/MARS1/PTPN1/ERRFI1/ZNF106/RAB12/CEACAM1/GAB1/GSK3A/PRKDC/BAIAP…	99
GO:0090309	positive regulation of DNA methylation-dependent heterochromatin assembly	7167-10-01	12/18800	0.00182581	0.0325763	MORC2/MPHOSPH8/SETDB2/ATF7IP/TASOR/RESF1/DNMT1/ATF7IP2/ZNF304/PPHLN1	10
GO:0001892	embryonic placenta development	47/7167	87/18800	0.00182735	0.0325763	FGFR2/ARNT/EGFR/NCOA1/E2F7/MED1/RBPJ/NSDHL/GGNBP2/SENP2/VASH2/GATA2/SPINT1/HECTD1/BPTF/CSF2/BMP7/ST14/GJB5/SP3/NR2F2/PLG/CDX2/FZD5/BMP5/NODAL/HS6ST1/WNT2/CITED1/SOX15/HEY2/STK4/SNAI1/SOCS3/ASCL2/PRDM1/WNT7B/CASP8/TMED2/HES1/GCM1/CEBPB/EPAS1/PDGFB/MDFI/GRB2/MAPK1	47
GO:0010232	vascular transport	47/7167	87/18800	0.00182735	0.0325763	SLC15A2/ABCC5/SLC38A1/SLC4A8/INSR/SLC7A8/SLC6A6/SLC13A3/SLC5A3/LRP2/LRP1/SLC16A1/SLC29A2/ABCC3/SLC1A2/CD36/SLC7A1/SLC6A13/ABCC1/SLC22A8/LEPR/SLC8A2/SLC1A3/SLCO2B1/ABCC4/AVPR1B/AGER/SLC2A3/SLC7A3/SLC5A5/SLC1A1/SLCO3A1/SLC22A5/SLC44A1/SLC2A13/SLC16A2/SLC5A1/KCNJ8/SLC22A3/SLC29A4/ABCA2/ATP1B2/SLC6A20/SLCO1C1/SLC22A2/SLC4A4/ATP2A3	47
GO:0150104	transport across blood-brain barrier	47/7167	87/18800	0.00182735	0.0325763	SLC15A2/ABCC5/SLC38A1/SLC4A8/INSR/SLC7A8/SLC6A6/SLC13A3/SLC5A3/LRP2/LRP1/SLC16A1/SLC29A2/ABCC3/SLC1A2/CD36/SLC7A1/SLC6A13/ABCC1/SLC22A8/LEPR/SLC8A2/SLC1A3/SLCO2B1/ABCC4/AVPR1B/AGER/SLC2A3/SLC7A3/SLC5A5/SLC1A1/SLCO3A1/SLC22A5/SLC44A1/SLC2A13/SLC16A2/SLC5A1/KCNJ8/SLC22A3/SLC29A4/ABCA2/ATP1B2/SLC6A20/SLCO1C1/SLC22A2/SLC4A4/ATP2A3	47
GO:0120162	positive regulation of cold-induced thermogenesis	52/7167	98/18800	0.00182771	0.0325763	LPIN1/KDM6B/PPARGC1B/GATM/CCR2/IGF1R/FH/ALMS1/PRLR/GRB10/CD36/KDM3A/PRDM16/GPR3/OXT/UCP2/DIO2/SYK/LEPR/ALPL/PRKAB2/TRPV2/IL4/THRA/OGT/STAT6/UCP1/ADRB2/ACSL1/YBX2/DBH/PPARGC1A/FGF21/ADRB3/ELOVL3/APC/SCD/TRPM8/ADIPOR2/DECR1/ADRB1/CPT2/CEBPB/EHMT1/VEGFA/IRF4/ADCYAP1/PHOX2B/ZBTB7B/EPAS1/GADD45G/KSR2	52
GO:0050808	synapse organization	189/7167	419/18800	0.00185342	0.0329421	ADNP/FBXO45/ARF6/SYN1/PTEN/CRIPT/EPHB1/INSR/CACNB2/MDGA1/NRP2/NTNG1/CDK5R1/DTNBP1/CDKL5/DIP2A/DSCAM/EEF2K/RYK/IGF1R/EPHB2/CDC42/TNF/NRG1/CAST/NFASC/SLIT1/NLGN2/NECTIN1/TNR/STAU2/APBB2/NTRK3/WNT5A/MESD/ERBB4/AGRN/CTTN/UBE3A/ANK3/CACNB1/UNC13A/GDNF/PAFAH1B1/CNKSR2/P2RX2/SYNGAP1/PPFIBP1/MUSK/DRD2/NTRK2/EFNA5/SHANK1/ABI2/CHRNA1/ERC1/LRP4/SETD5/PPFIA1/IL1RAPL2/ADD2/ARHGAP44/OXT/ABHD17C/SRCIN1/WASL/CAM…	189
GO:0048511	rhythmic process	138/7167	297/18800	0.00189279	0.0335483	ADNP/DDX5/MMP19/PSPC1/HNF4A/HLF/PTEN/HNRNPD/KDM2A/PPARA/USP7/NFYA/HNF1B/TEF/DYRK1A/CDK5R1/CRTC1/SRC/RAI1/LGR4/HNRNPU/ZFHX3/IGF1R/NOCT/TNF/MAPK9/ENOX2/GFPT1/PML/NPAS2/GSK3B/GHRHR/CASP2/TARDBP/MYCBP2/AXL/MTOR/PIWIL2/KMT2A/PLEKHA1/MAPK8/CDK1/UBE3A/CSF2/CUL4A/ADCY1/CREBBP/OPRL1/CBX3/DRD2/ROCK2/FBXW11/RORB/RORC/NTRK2/RORA/GPR157/KDM5A/SLC6A4/SREBF1/SGPL1/NKX2-1/GDF9/KCNA2/CIPC/CRH/OPRM1/TPH2/HDAC1/GNA…	138
GO:0090066	regulation of anatomical structure size	217/7167	487/18800	0.0019066	0.0336887	ARHGAP35/ADNP/RUFY3/AQP4/ARF6/CLN8/ARFGEF1/SSH2/PTEN/RARG/ARPC5/HP1BP3/HNF1B/SEMA6A/SLC12A4/USH1C/CYRIB/CDK5R1/MKKS/CDKL5/NCKAP1L/VSTM4/TTL/DSCAM/FGA/RYK/NOS1/CDH4/TNF/RAB11A/CASR/SWAP70/SLIT1/VIL1/ARPC5L/GSK3B/SPTBN4/RB1CC1/CLCN3/TNR/ADD1/SPTBN1/FLII/P2RY1/WNT5A/CYRIA/RAB3B/MTOR/CTTN/CDHR5/DSTN/PRKCE/PAFAH1B1/PIK3CA/ULK2/CDC42EP3/LMOD3/SSH1/ROCK2/DOCK5/RET/ASXL1/EFNA5/LARS1/DEPTOR/ADRA1D/ACTN2/G…	217
GO:0019079	viral genome replication	68/7167	134/18800	0.0019113	0.0336887	CCNK/PPARA/PCBP2/CTBP1/MAVS/MORC2/FMR1/KPNA6/CDC42/TNF/ADARB1/N4BP1/MPHOSPH8/NUCKS1/VAPA/VAPB/STOM/TMEM41B/ROCK2/ILF3/HACD3/IFI16/TNIP1/EIF2AK4/TBC1D20/SRPK1/CCL5/TMEM39A/PDE12/OAS2/RAB29/TOP2B/TASOR/RESF1/CXCR6/CD209/ADAR/LARP1/ZBED1/EIF2AK2/CNOT7/HTATSF1/PIK3C2G/TRIM38/ATG5/GRK2/SRPK2/RNASEL/HMGA2/ZC3HAV1/AICDA/PPIA/NFIA/DDX3X/FAM111A/APOBEC3G/PPID/RAB5A/OASL/TRIM6/CCL8/PRKN/IFNB1/NR5A2/PLSCR1/…	68
GO:0006650	glycerophospholipid metabolic process	143/7167	309/18800	0.00192682	0.0338002	SYNJ2/PIK3CD/PIGQ/MTMR1/LPIN1/PTEN/FAM126B/AGPAT3/PLD1/ABHD5/PRDX6/PIKFYVE/PIK3C3/SCARB1/AJUBA/FABP3/PIGO/SOCS7/NAAA/FAR1/NAPEPLD/SMG1/LPGAT1/SYNJ1/ITPKB/SERINC2/ABHD6/MTMR4/MTMR3/CHPT1/PIGN/TTC7A/PAFAH1B1/PLCB2/PIK3CA/PLCG1/SELENOI/PIGL/PIGG/SOCS6/OSBPL5/GPAT4/ETNK2/PCYT1A/PIGW/PIGX/PGAP2/PON1/PIK3CB/PIK3C2B/SERINC3/MTMR6/DGKQ/PLA1A/EFR3B/BPNT2/ITPKA/IMPA2/TAMM41/PLA2G3/UVRAG/MBOAT1/MTMR12/PIK3R…	143
GO:2000058	regulation of ubiquitin-dependent protein catabolic process	82/7167	166/18800	0.00193219	0.0338002	TAF1/UBE2K/ARIH1/PTEN/USP7/CSNK2A2/UCHL5/RAD23B/TLK2/CDK2/RNF14/WAC/MDM2/HFE/CSNK1A1/USP14/MAPK9/ZYG11B/N4BP1/PML/GSK3B/STYX/HECTD1/CHFR/BAG5/RPL23/AGTPBP1/UBE3A/NUB1/UBQLN1/SMURF1/ARIH2/PLK1/USP5/SH3RF2/WNT10B/ANKIB1/COP1/WNT1/AXIN1/DDRGK1/PYHIN1/DDA1/DVL1/PRICKLE1/AURKA/GNA12/UBQLN4/SUFU/CSNK2A1/OGT/MTM1/FBXW7/CSNK1D/PTK2/DISC1/ZFAND2A/RNF144B/SOCS5/RYBP/ZER1/TRIB1/PSEN1/GSK3A/HERPUD1/MAGEF1/UF…	82
GO:0016072	rRNA metabolic process	124/7167	264/18800	0.0019405	0.0338002	POLR1B/HEATR1/ZNHIT6/RRP15/TFB2M/CHD7/NAF1/DIS3/MDN1/USP36/MTERF4/SMARCA4/TAF1B/GTF2H5/GTF3C4/NCL/RPP30/METTL15/MTOR/GTF3C3/RSL1D1/EXOSC3/UTP25/RPUSD3/DKC1/NOL10/DDX17/TSR1/WDR3/NSUN3/DDX27/PIN4/GTF3A/RPL27/DDX52/GAR1/RRP36/DEDD/PWP1/NOL11/NOLC1/TENT4B/DROSHA/EXOSC4/UTP18/NOL9/GEMIN4/BRF1/RRP8/NOP9/URB1/WDR43/GTF3C6/WDR74/RPL14/TFB1M/RRP1B/FTSJ3/ERCC2/LAS1L/ERI1/RPS24/TSR3/YTHDF2/NOP14/POP4/UTP11…	124
GO:0001708	cell fate specification	51/7167	96/18800	0.00194419	0.0338002	PTCH1/HNF1B/TBX18/RBPJ/FKBP8/HOXA11/DLL1/EHMT2/MESP1/MIAT/NTRK3/WNT5A/ASCL1/TBX10/TBX3/GLI3/PRDM14/IHH/HOXD10/ISL2/SOX1/FEV/AR/TBX19/SIX1/TBX5/GSX2/NODAL/SUFU/SOX2/TLX3/NRP1/ITGB1/DHH/TBX6/GSC/FOXA2/PSEN1/GLI2/APC/TBX1/ESRP1/LHX3/PAX6/TBX4/HOXC10/HOXA13/DKK1/LMO4/TENM4/BMPR1A	51
GO:0014020	primary neural tube formation	51/7167	96/18800	0.00194419	0.0338002	ARHGAP35/RARG/PTCH1/OPA1/MTHFR/DLC1/SPINT1/HECTD1/LRP2/WNT5A/TEAD2/BMP7/ST14/TGFB1/APAF1/PHACTR4/PTK7/TSC1/KDM2B/MTHFD1/SALL4/MKS1/NPHP3/RALA/SEMA4C/DVL1/PRICKLE1/BMP5/NODAL/SUFU/SKI/KIF20B/LUZP1/FZD2/LIAS/PRKACA/SHROOM3/RGMA/SFRP1/RARA/BRD2/DVL2/FZD1/TMED2/PLXNB2/VANGL2/FOLR1/GRHL3/LMO4/FZD3/SDC4	51
GO:0007389	pattern specification process	207/7167	463/18800	0.00196892	0.0341369	SMAD4/WT1/FGFR2/YY1/RARG/PTCH1/HNF1B/SIM2/NRP2/TBX18/MKKS/RBPJ/FKBP8/NOTCH2/PBX2/LRP6/FOXN4/GRSF1/HOXA11/ASPH/CCDC40/HOXB9/DLL1/SETDB2/PAX8/WNT6/AXIN2/C2CD3/DISP1/MESP1/SMAD3/HIPK1/RNF207/LRP2/BPTF/BMP1/WNT5A/ASCL1/HOXB3/IFT74/ERBB4/EPB41L5/TBX3/GLI3/TP63/NKX3-1/GDNF/DLL3/BMP7/SYNGAP1/MTF2/HOXB8/PCGF2/EDN1/ETS2/LRP4/HOXC8/TDRD6/IHH/HSPB11/CDX1/HOXD10/OTX1/POGLUT1/SOX1/NR2F2/INTU/DLX2/AR/ADGRG1/WN…	207
GO:0051653	spindle localization	32/7167	55/18800	0.00198268	0.034282	NDE1/KPNB1/NSFL1C/PAFAH1B1/CDK5RAP2/ESPL1/ACTR3/MAP4/FBXW11/MISP/WASL/PLK1/GPSM2/FGF10/MCPH1/LLGL1/NUSAP1/ITGB1/NUMA1/ZW10/ASPM/TLE6/SPIRE2/UBXN2B/SPIRE1/PAX6/SPDL1/CFL1/CLASP1/CLASP2/MAD2L1/ACTR2	32
GO:0045056	transcytosis	15/7167	21/18800	0.00202342	0.0348917	SRC/IGF1R/RAB11A/RAB11B/LRP2/LRP1/LRPAP1/AGER/USO1/PTAFR/PICALM/PIGR/RAB5A/VPS35/GP2	15
GO:0003407	neural retina development	39/7167	70/18800	0.00206616	0.035467	CABP4/USH1C/DSCAM/VSX1/SMARCA4/RDH13/FOXN4/CASP2/HIPK1/ATP2B2/PTPRM/TFAP2A/RORB/NTRK2/IHH/THY1/MEGF11/DLX2/SLC17A7/CRB1/DLX1/NEUROD4/SLC1A1/GPM6A/ATP8A2/SDK2/DLL4/TFAP2B/SIX3/PSEN1/THRB/RPGRIP1L/NAGLU/RPGRIP1/NRL/DIO3/ZHX2/USP45/AHI1	39
GO:0045739	positive regulation of DNA repair	50/7167	94/18800	0.00206793	0.035467	EGFR/POGZ/SLF2/EP400/SPIDR/UBE2V2/RIF1/SHLD1/BRCC3/H2AX/NPAS2/ING3/SMCHD1/SETMAR/FAM168A/KMT5B/CEBPG/TRRAP/DTX3L/UIMC1/ABRAXAS1/EYA3/SLF1/FGF10/RNF168/SHLD2/FUS/CCDC117/EYA4/PRKCG/ARID2/MORF4L1/SPIRE2/BRD8/WAS/PRKDC/PARP9/HDAC10/TIMELESS/SPIRE1/KDM4D/TIGAR/ZCWPW1/EPC2/RNF8/DHX9/RBBP8/MRGBP/ACTR2/HMGB1	50
GO:0051053	negative regulation of DNA metabolic process	74/7167	148/18800	0.00207849	0.0355522	RECQL5/BCL6/GATA3/TTF1/WAPL/OTUB2/NBN/PDS5A/SRC/FLCN/ATR/RIF1/HNRNPU/SHLD1/MSH3/AUNIP/HNRNPA1/SMCHD1/TNKS/KMT2A/SUB1/TNKS2/ERCC4/ZNF91/POLQ/DCP2/RNF169/TP53BP1/DNAJC2/MAPT-AS1/TENT4B/DFFA/RAD17/GMNC/MSH6/TERF2/LIG3/ZNF93/NIBAN2/BLM/CDT1/DONSON/UBQLN4/SMARCAL1/NUDT16L1/SHLD2/RGN/ERCC1/GMNN/TRIP12/EXOSC10/XRN1/THOC1/HMGA2/KLHL15/H1-8/ACVRL1/H1-6/PARPBP/XRCC5/GNL3L/POT1/RAD50/SLFN11/TIMELESS/MAGEF1/…	74
GO:0051047	positive regulation of secretion	139/7167	300/18800	0.00208773	0.0356145	SMAD4/ARF6/SLC4A8/CACNB2/TLR4/DTNBP1/FGA/HFE/CASR/GHRHR/NLGN2/GATA2/TCF7L2/P2RY1/LAMP1/ABCG1/SRI/PRKCE/GATA1/NKX3-1/GDNF/SNX5/OPRL1/DRD2/TGFB1/GLUL/SYT7/KCNB1/TMF1/TMED10/EDN1/NNAT/SLC6A4/OXT/CADPS2/TACR2/FRMD4A/CYP4A11/SYK/C1QTNF3/F2RL1/AACS/MPC2/PPP3CB/CRH/RAB9A/SCAMP5/CD177/UCN3/STX4/STXBP5/TTN/ADCY8/VAMP8/GIPR/AVPR1B/PLA2G3/BMP6/SOX11/IL4/IER3IP1/PDX1/ANO1/AIMP1/PFKFB2/AP1G1/TFR2/VPS4A/STX1B/…	139
GO:1903532	positive regulation of secretion by cell	128/7167	274/18800	0.00212305	0.0361203	SMAD4/ARF6/SLC4A8/CACNB2/TLR4/DTNBP1/FGA/HFE/CASR/GHRHR/NLGN2/GATA2/TCF7L2/P2RY1/LAMP1/ABCG1/SRI/PRKCE/GATA1/NKX3-1/GDNF/DRD2/TGFB1/GLUL/SYT7/KCNB1/TMF1/TMED10/EDN1/NNAT/SLC6A4/OXT/CADPS2/TACR2/FRMD4A/SYK/C1QTNF3/F2RL1/AACS/MPC2/PPP3CB/CRH/RAB9A/SCAMP5/CD177/UCN3/STX4/STXBP5/TTN/ADCY8/VAMP8/GIPR/AVPR1B/PLA2G3/BMP6/SOX11/IL4/IER3IP1/PDX1/ANO1/AIMP1/PFKFB2/AP1G1/TFR2/VPS4A/STX1B/PTAFR/UNC13D/EZR/UN…	128
GO:0051496	positive regulation of stress fiber assembly	30/7167	51/18800	0.00214396	0.0363641	WNT4/CDC42/SMAD3/NF2/MTOR/PPM1F/ROCK2/FERMT2/TSC1/RHOC/LPAR1/PAK1/NRP1/CD47/RAC1/RAPGEF3/LIMCH1/BAG4/PPM1E/TACR1/SORBS3/ITGB1BP1/SFRP1/EPHA1/LIMK1/SERPINF2/ARHGEF5/APOA1/CCDC88A/SDC4	30
GO:0035335	peptidyl-tyrosine dephosphorylation	54/7167	103/18800	0.00214881	0.0363641	MTMR1/SSH2/PTEN/PTPN2/PTPN9/PTPRN2/PTP4A1/RNGTT/PTPN4/CDC14A/PTPRK/MTMR4/MTMR3/PTP4A2/PTPRM/DUSP22/SSH1/DUSP7/PALD1/PPP2CA/EYA3/PTPRS/PTPN12/MTMR6/CDC25C/CDC14B/PTPRJ/DUSP8/PTPRG/MTM1/EYA4/DUSP16/DUSP9/PTPN3/PTPN23/PTPN18/PTPRE/UBASH3B/MTMR7/DUSP1/PTPN1/PTPRO/PTPN5/PTPN21/PTPN13/PTPMT1/MTMR14/CDC25A/ACP1/CDC14C/PTPN7/DUSP12/PTPN22/PTPRA	54
GO:0060560	developmental growth involved in morphogenesis	111/7167	234/18800	0.00215827	0.0364273	ADNP/RUFY3/ITSN2/FGFR2/RARG/HNF1B/SEMA6A/NRP2/YAP1/CDK5R1/CDKL5/RAPH1/MED1/TTL/DSCAM/RYK/CDH4/RAB11A/SLIT1/GSK3B/MESP1/TNR/WNT5A/NEDD4L/NKD1/PAK6/CTTN/SPAG9/EPB41L5/UNC13A/PAFAH1B1/ULK2/BCL11A/EFNA5/SMURF1/SEMA6D/EDN1/RDH10/EIF2AK4/SEMA4G/SYT2/PTK7/PTPRS/SLC9A6/STK11/SEMA7A/RIMS1/PPP3CB/RNF157/CPNE6/SEMA6C/SIX1/L1CAM/PLAA/SEMA4F/GOLGA4/FGF10/AREG/SEMA4C/TRPV2/DVL1/IMPACT/RIMS2/AURKA/FSTL4/SPG11/C…	111
GO:0006354	DNA-templated transcription, elongation	44/7167	81/18800	0.00218153	0.0367225	CCNK/RECQL5/HEXIM1/ELP2/ELOA/ZMYND11/CDK13/HNRNPU/SOX10/GTF2H5/CCNT2/ELL2/BRD4/RTF1/TEFM/CDK12/SETD5/EAF2/ELL3/AXIN1/WDR43/RNF168/TCERG1/ERCC2/HTATSF1/ZNF326/ELOA2/THOC1/EAF1/LARP7/CDK9/LDB1/ELP4/CBX7/CCAR2/CTR9/SUPT16H/CCNT1/RNF8/PAF1/HMGN1/WDR61/ENY2/VHL	44
GO:0031032	actomyosin structure organization	96/7167	199/18800	0.00218976	0.0367313	SMAD4/CFLAR/MET/PHACTR1/PAK2/WNT4/ARRB1/MKKS/SRC/MYH14/TJP1/NEBL/TMEFF2/DLC1/CDC42/EPB41/ALMS1/ITGB5/SMAD3/FLII/TACSTD2/NF2/MTOR/EPB41L5/CSRP2/EPB41L4A/LMOD3/PPM1F/ROCK2/MYLK3/FRMD6/EPB41L4B/CDC42BPA/MEF2A/ACTN2/ROCK1/EDN1/FERMT2/PPFIA1/TSC1/RHOC/LPAR1/FAM171A1/TNFAIP1/TTN/CUL3/MYH6/PAK1/F11R/TMOD3/ARHGAP28/NRP1/ANLN/VPS4A/CD47/ARAP1/ITGB1/RAC1/RAPGEF3/LIMCH1/TMOD2/BAG4/SRF/PPM1E/TACR1/ZYX/WAS/SO…	96
GO:0060444	branching involved in mammary gland duct morphogenesis	16/7167	23/18800	0.00221647	0.0367313	WNT4/MED1/SRC/PML/WNT5A/TBX3/AR/AREG/BTRC/CSF1/MSX2/CSMD1/VDR/KDM5B/ESR1/LRP5	16
GO:0060575	intestinal epithelial cell differentiation	16/7167	23/18800	0.00221647	0.0367313	YIPF6/YAP1/SRC/SPDEF/SAV1/PYY/CDX2/PTK6/HOXA5/NKX3-2/KLF5/PRDM1/TIGAR/GATA4/C1GALT1/IL6ST	16
GO:0106106	cold-induced thermogenesis	73/7167	146/18800	0.00221813	0.0367313	LPIN1/KDM6B/PLCL1/PLCL2/TLR4/FLCN/PPARGC1B/LGR4/RBPJ/GATM/CCR2/IGF1R/FH/ADAM17/SLC25A44/ALMS1/ABHD6/NOVA2/PRLR/GRB10/CD36/KDM3A/PRDM16/GPR3/LAMA4/OXT/UCP2/DIO2/SYK/WNT10B/STK11/LEPR/IL15/TLE3/FOXC2/RHEB/ALPL/PRKAB2/TRPV2/IL4/DOCK7/THRA/OGT/STAT6/UCP1/ADRB2/ACSL1/YBX2/DBH/PPARGC1A/FGF21/ADRB3/ELOVL3/APC/SCD/TFE3/TRPM8/ADIPOR2/DECR1/ADRB1/HOXC10/LNPEP/CPT2/CEBPB/EHMT1/VEGFA/IRF4/ADCYAP1/PHOX2B/ZBTB…	73
GO:0120161	regulation of cold-induced thermogenesis	73/7167	146/18800	0.00221813	0.0367313	LPIN1/KDM6B/PLCL1/PLCL2/TLR4/FLCN/PPARGC1B/LGR4/RBPJ/GATM/CCR2/IGF1R/FH/ADAM17/SLC25A44/ALMS1/ABHD6/NOVA2/PRLR/GRB10/CD36/KDM3A/PRDM16/GPR3/LAMA4/OXT/UCP2/DIO2/SYK/WNT10B/STK11/LEPR/IL15/TLE3/FOXC2/RHEB/ALPL/PRKAB2/TRPV2/IL4/DOCK7/THRA/OGT/STAT6/UCP1/ADRB2/ACSL1/YBX2/DBH/PPARGC1A/FGF21/ADRB3/ELOVL3/APC/SCD/TFE3/TRPM8/ADIPOR2/DECR1/ADRB1/HOXC10/LNPEP/CPT2/CEBPB/EHMT1/VEGFA/IRF4/ADCYAP1/PHOX2B/ZBTB…	73
GO:0060260	regulation of transcription initiation from RNA polymerase II promoter	29/7167	49/18800	0.00222247	0.0367313	TAF1/HNF1B/TAF8/MED1/MED13/TAF4B/ZNF451/SUB1/ATF7IP/PAXIP1/CAND1/WNT10B/MED4/MED16/GTF2A2/THRA/ERCC1/HEY2/TAF2/TBP/TAF11/TAF10/TAF4/SRF/TAF3/TAF13/PPM1D/ESR1/HMGB1	29
GO:1990928	response to amino acid starvation	29/7167	49/18800	0.00222247	0.0367313	MIOS/RRAGD/EIF2S1/ATF3/RRAGC/FLCN/SEH1L/MAP3K5/NPRL3/MTOR/MAPK8/WDR59/LARS1/EIF2AK4/UCP2/SESN2/EIF2AK3/LARP1/GCN1/IMPACT/EIF2AK2/FAS/PRKD1/ITFG2/DAPL1/DEPDC5/KICS2/BECN1/MAPK1	29
GO:0034198	cellular response to amino acid starvation	28/7167	47/18800	0.00229819	0.0377865	MIOS/RRAGD/EIF2S1/ATF3/RRAGC/FLCN/SEH1L/MAP3K5/NPRL3/MTOR/MAPK8/WDR59/LARS1/EIF2AK4/UCP2/SESN2/EIF2AK3/GCN1/IMPACT/EIF2AK2/FAS/PRKD1/ITFG2/DAPL1/DEPDC5/KICS2/BECN1/MAPK1	28
GO:0045646	regulation of erythrocyte differentiation	28/7167	47/18800	0.00229819	0.0377865	CDK6/ACVR1B/ARNT/MED1/NCKAP1L/TAL1/GATA2/FAM210B/ETS1/RHEX/BRD1/GATA1/HSPA9/STAT3/PRMT1/ZFPM1/RBFOX2/KLF13/HOXA5/MAFB/ABCB10/LYN/PRKDC/LDB1/STAT5B/SPI1/MAPK14/INHBA	28
GO:2000463	positive regulation of excitatory postsynaptic potential	17/7167	25/18800	0.00236529	0.0387896	PTEN/GRIN1/NLGN2/RGS4/NETO1/SHANK1/CUX2/RIMS1/DVL1/RIMS2/STX1B/ADRB2/BAIAP2/NLGN3/IGSF11/WNT7A/NRXN1	17
GO:0035019	somatic stem cell population maintenance	26/7167	43/18800	0.00243592	0.039681	HNF1B/YAP1/RBPJ/PAX8/GATA2/CUL4A/TP63/BMP7/ZFP36L2/CDX2/FGF10/REST/SKI/SOX2/ASCL2/TAF5L/LDB1/SFRP1/SPI1/HES1/WNT7A/RAF1/SOX4/ZHX2/LRP5/TAF6L	26
GO:0045494	photoreceptor cell maintenance	26/7167	43/18800	0.00243592	0.039681	CLN8/USH1C/MKKS/TUB/CLCN3/CDH23/RHO/SPATA7/BBS12/CRB1/NPHP3/CLRN1/TULP1/IQCB1/CIB2/BBS2/RDH12/NPHP4/BBS1/NXNL1/LCA5/ATP1B2/USH1G/CROCC/USP45/ABCA4	26
GO:1990830	cellular response to leukemia inhibitory factor	52/7167	99/18800	0.00243836	0.039681	RARG/ADAM23/NRP2/CACYBP/JARID2/RIF1/HNRNPU/PML/NFYB/ICAM1/NCL/PADI2/MTF2/BCLAF1/GCLM/MYNN/KDM3A/SBNO2/EEF1E1/SOX1/ABCD4/RFX2/B3GNT2/POLR1F/ARID5B/SHMT1/FGF4/UBXN2A/FZD4/KLF4/SOCS3/SRSF3/TLE4/NEFH/XRCC5/KLF5/TNFSF11/HK2/PFKP/PRDM5/MAT2A/PIGA/HELLS/PAX6/SMARCA5/RNMT/GLDC/NR5A2/MYBL2/KDM5B/RNF125/CREB1	52
GO:0048872	homeostasis of number of cells	131/7167	282/18800	0.00244847	0.0396995	VPS54/PIK3CD/CDK6/ACVR1B/BCL6/ZC3H8/ARNT/GIGYF2/GATA3/MFHAS1/PTBP3/UBA5/KRAS/PTPN2/SLC39A3/MED1/NCKAP1L/LGR4/SOS1/TAL1/RC3H2/CCR2/SFXN1/JMJD6/FH/SLC4A1/ADAM17/TRIM10/NAPEPLD/ITPKB/GATA2/FAM210B/ETS1/MERTK/RHEX/SEPTIN4/AXL/TGFBR3/BCR/IREB2/BRD1/GATA1/SOS2/BCL2L11/OCIAD1/ASXL1/HSPA9/STAT3/CEBPG/FANCC/PRDM14/SASH3/SIT1/RC3H1/SP3/PRMT1/PIK3CB/ADGRG1/PPP3CB/ZFPM1/FLVCR1/ADAR/RBFOX2/KLF13/PKNOX1/MEF2C/…	131
GO:0043297	apical junction assembly	42/7167	77/18800	0.00245197	0.0396995	AFDN/CLDN19/PARD3/PAK2/TJP1/TNF/TBCD/STRN/FBF1/PECAM1/CTNNA1/ROCK2/MARVELD3/ROCK1/CLDN1/RHOC/DLG5/FZD5/F11R/IKBKB/CLDN15/MICALL2/SNAI1/PRKACA/SRF/CLDN6/APC/POF1B/NPHP4/CLDN14/CLDN3/PRKCH/CLDN10/ECT2/CLDN20/CLDN17/CLDN9/RAMP2/CLDN11/CLDN4/GPBAR1/WDR1	42
GO:0010896	regulation of triglyceride catabolic process	7167-11-01	14/18800	0.002484	0.0400144	ABHD5/PNPLA2/FGF21/APOA5/SORL1/PLIN5/PIK3CG/APOC3/GPLD1/APOA1/APOC2	11
GO:0060576	intestinal epithelial cell development	7167-11-01	14/18800	0.002484	0.0400144	YIPF6/YAP1/SRC/SPDEF/HOXA5/NKX3-2/KLF5/PRDM1/TIGAR/C1GALT1/IL6ST	11
GO:0010591	regulation of lamellipodium assembly	25/7167	41/18800	0.00249463	0.0400842	CDC42/MTOR/PIK3CA/AKIRIN1/ACTR3/ABI2/WNT1/CLRN1/CARMIL2/RAC1/WAS/RAC2/BRK1/HRG/AUTS2/CYFIP1/TWF1/DNM2/PLXNB3/WASF2/DMTN/AVIL/CAPZB/FER/ACTR2	25
GO:0010972	negative regulation of G2/M transition of mitotic cell cycle	35/7167	62/18800	0.00254588	0.0408045	USP47/FOXN3/NBN/BRCC3/HUS1/CHFR/INTS3/CDK1/NABP1/HUS1B/PLK1/UIMC1/ABRAXAS1/AVEN/RAD17/BRSK1/BLM/DONSON/CDC14B/VPS4A/CLSPN/HMGA2/TOPBP1/TICRR/ZFYVE19/NAE1/MIIP/ZNF830/MRE11/CHMP4C/ATM/TAOK1/RINT1/INIP/TAOK3	35
GO:0051494	negative regulation of cytoskeleton organization	81/7167	165/18800	0.00255344	0.0408229	SMAD4/MDM1/ARFGEF1/SSH2/MET/CYRIB/PAK2/CAMSAP1/DYRK1A/MKKS/TJP1/TMEFF2/DLC1/HDGFL3/SWAP70/VIL1/SPTBN4/TBCD/CAMSAP2/ADD1/SPTBN1/FLII/GMFB/TACSTD2/ARHGEF7/CDK5RAP2/PIK3CA/LMOD3/SSH1/TTBK2/SHANK1/PPFIA1/TPX2/ADD2/ARPIN/ATXN7/MAPRE1/BMERB1/EML2/F11R/TMOD3/SPTBN5/ARHGAP28/MAP2/ARAP1/HIP1R/CARMIL2/NAV3/TMOD2/KANK3/STMN2/WAS/TUBB4A/APC/ARHGEF2/CLIP3/CENATAC/TMEM67/TWF1/PLEKHH2/RHPN2/PRKN/ARHGAP6/WASF2/D…	81
GO:0043010	camera-type eye development	151/7167	330/18800	0.00256315	0.0408755	ARHGAP35/MDM1/CABP4/WT1/FLT1/CLN8/YY1/RARG/GATA3/EGFR/EPHB1/CHD7/USH1C/DTNBP1/MED1/TUB/VSTM4/SOS1/DSCAM/FKBP8/MTERF4/NOTCH2/VSX1/SMARCA4/JMJD6/RDH13/FOXN4/EPHB2/DLL1/WNT6/CASP2/NECTIN1/SMAD3/MERTK/HIPK1/WNT5A/NF2/TTLL5/ATP2B2/NF1/AGTPBP1/PTPRM/GLI3/MAX/JAG1/BMP7/TFAP2A/DRD2/RET/RORB/NTRK2/ABI2/RDH10/PHACTR4/TBC1D20/IHH/THY1/CACNA1C/RHO/MEGF11/SP3/SOX1/DLX2/SLC17A7/FOXC2/FZD5/CRB1/KDM2B/PDE6A/DLX1…	151
GO:1905475	regulation of protein localization to membrane	84/7167	172/18800	0.002592	0.040907	ARF6/CRIPT/EGFR/CDK5R1/PTPN9/MMP14/MIEF1/TCAF1/EPHB2/TNF/VIL1/RHOQ/NLGN2/GOPC/SLC5A3/SPTBN1/HECTD1/IQSEC2/STX7/MESD/MAPK8/ANK3/LRP1/PRKCE/STOM/ATP2C1/KIF5B/TGFB1/KCNB1/AKT2/GBP1/LRP4/PPFIA1/ARHGAP44/BCL2L1/CHP1/AR/DAG1/SHISA7/STX4/PDPK1/STX3/VAMP8/ITGA3/ZDHHC7/STX8/PID1/ZDHHC5/SLC51B/SLC1A1/FYN/VPS4A/ITGB1/EZR/RER1/LRRC15/CRKL/AKAP5/ERBB2/NMT1/STAC2/CNST/RAP1A/ITGAM/CNPY4/ITGB1BP1/CLIP3/PICALM/MR…	84
GO:0008593	regulation of Notch signaling pathway	51/7167	97/18800	0.00259739	0.040907	BCL6/BMP2K/AAK1/YAP1/ARRB1/SRC/MMP14/HIF1AN/DLL1/MESP1/GATA2/ASCL1/TM2D3/JAG1/TP63/BMP7/SLC35C1/STAT3/POGLUT1/DLX2/WNT1/PRAG1/DLX1/MFNG/FGF10/NIBAN2/CHAC1/ENHO/GSX2/LLGL1/POSTN/YTHDF2/FBXW7/HEY2/GALNT11/NOTCH2NLA/DLL4/SYNJ2BP/ZBTB7A/CCNC/METTL3/NEPRO/ITGB1BP1/NRARP/WWP2/DLK1/HES1/TSPEAR/PRKCI/ZMIZ1/IL6ST	51
GO:0021955	central nervous system neuron axonogenesis	22/7167	35/18800	0.0026037	0.040907	ARHGAP35/FBXO45/PTEN/EPHB1/EPHB2/ADARB1/SPTBN4/MYCBP2/NFIB/CDH11/PAFAH1B1/EPHB3/B4GALT5/EPHA4/TCTN1/B4GALT6/GLI2/SCN1B/DCC/PLXNA4/PHOX2B/CHRNB2	22
GO:0040001	establishment of mitotic spindle localization	22/7167	35/18800	0.0026037	0.040907	NDE1/KPNB1/NSFL1C/PAFAH1B1/CDK5RAP2/ESPL1/FBXW11/MISP/PLK1/GPSM2/FGF10/MCPH1/NUSAP1/ITGB1/NUMA1/ZW10/UBXN2B/PAX6/SPDL1/CLASP1/CLASP2/MAD2L1	22
GO:0044319	wound healing, spreading of cells	22/7167	35/18800	0.0026037	0.040907	ARHGAP35/PTEN/RREB1/MRTFA/AJUBA/TMEFF2/ADAM17/MTOR/FERMT2/RHOC/ARHGAP24/FERMT1/CARMIL2/ACVRL1/MSX2/CEACAM1/WNT7A/PHLDB2/CLASP1/PDPN/TOR1A/CLASP2	22
GO:0090505	epiboly involved in wound healing	22/7167	35/18800	0.0026037	0.040907	ARHGAP35/PTEN/RREB1/MRTFA/AJUBA/TMEFF2/ADAM17/MTOR/FERMT2/RHOC/ARHGAP24/FERMT1/CARMIL2/ACVRL1/MSX2/CEACAM1/WNT7A/PHLDB2/CLASP1/PDPN/TOR1A/CLASP2	22
GO:0042060	wound healing	192/7167	429/18800	0.00264285	0.0414199	ARHGAP35/SMAD4/GNA13/HNF4A/FGFR2/DCBLD2/CFLAR/ARFGEF1/PTEN/PPARA/PPP3CA/CLDN19/CD59/LNPK/GGCX/WNT4/YAP1/TLR4/RREB1/TFPI2/DTNBP1/MRTFA/SLC11A1/SRC/CD109/CHMP4A/FGA/SCARB1/AJUBA/NOTCH2/C6orf89/DST/TMEFF2/MAP3K5/THBS1/EPHB2/SLC4A1/TNF/ADAM17/NRG1/VIL1/GATA2/SMAD3/MERTK/P2RY1/WNT5A/AXL/MTOR/PRKCQ/NF1/ALOX5/PRKCE/GLI3/GATA1/PIK3CA/ITGB3/TFPI/TGFB1/SYT7/FGFR1OP2/EPB41L4B/EPPK1/ERBB3/CD36/PLAU/EDN1/FERM…	192
GO:0000086	G2/M transition of mitotic cell cycle	70/7167	140/18800	0.00269692	0.0419015	USP47/FOXN3/USH1C/NBN/CDK2/BRCC3/RNASEH2B/HUS1/CCDC57/SKP2/RAB11A/CHFR/KHDRBS1/INTS3/CDK1/NABP1/BRD4/RAD51C/CENPF/HUS1B/PLK1/UIMC1/ABRAXAS1/RRM1/WNT10B/AVEN/RAD17/BRSK2/BRSK1/RAD51B/BLM/CCNY/CDC25C/DONSON/CDC14B/AURKA/BACH1/CDC7/VPS4A/CLSPN/TAF2/PKMYT1/HMGA2/TOPBP1/TICRR/ZFYVE19/NAE1/MIIP/PLCB1/STOX1/CALM1/SIN3A/PPM1D/ZNF830/MRE11/ARPP19/CDC25A/CHMP4C/DNM2/RCC2/ATM/FBXL6/TAOK1/RINT1/INIP/PHOX2B/E…	70
GO:0007272	ensheathment of neurons	70/7167	140/18800	0.00269692	0.0419015	MBP/LPIN1/JAM2/PTEN/RARG/RNF10/PARD3/DICER1/PIKFYVE/QKI/ACER3/EIF2B5/ITGB4/SOX10/TNF/NRG1/NFASC/ZNF24/MTOR/NF1/CTSC/NTRK2/AKT2/MARVELD1/PALS1/TSC1/B4GALT5/CD9/SLC8A3/DAG1/KLK8/CNTNAP1/POU3F1/EIF2AK3/FA2H/ABCD1/ERCC2/SKI/SCN2A/SLC25A12/DHH/MPZ/ADGRG6/TNFRSF1B/GALC/PTN/ERBB2/B4GALT6/TPPP/FIG4/GAL3ST1/XK/ATRN/KEL/MYRF/KLK6/RARA/CYFIP1/AFG3L2/NAB1/EPB41L3/ABCA2/ZNF488/ANK2/TG/CNTN1/CLDN11/TENM4/EIF2B…	70
GO:0008366	axon ensheathment	70/7167	140/18800	0.00269692	0.0419015	MBP/LPIN1/JAM2/PTEN/RARG/RNF10/PARD3/DICER1/PIKFYVE/QKI/ACER3/EIF2B5/ITGB4/SOX10/TNF/NRG1/NFASC/ZNF24/MTOR/NF1/CTSC/NTRK2/AKT2/MARVELD1/PALS1/TSC1/B4GALT5/CD9/SLC8A3/DAG1/KLK8/CNTNAP1/POU3F1/EIF2AK3/FA2H/ABCD1/ERCC2/SKI/SCN2A/SLC25A12/DHH/MPZ/ADGRG6/TNFRSF1B/GALC/PTN/ERBB2/B4GALT6/TPPP/FIG4/GAL3ST1/XK/ATRN/KEL/MYRF/KLK6/RARA/CYFIP1/AFG3L2/NAB1/EPB41L3/ABCA2/ZNF488/ANK2/TG/CNTN1/CLDN11/TENM4/EIF2B…	70
GO:0090596	sensory organ morphogenesis	124/7167	266/18800	0.00269993	0.0419015	CABP4/TUG1/FGFR2/YY1/RARG/GATA3/EPHB1/CHD7/NIPBL/USH1C/TBX18/DSCAM/NOTCH2/VSX1/LRIG1/RDH13/FOXN4/EPHB2/DLL1/PAX8/NECTIN1/GATA2/STAU2/RPL38/HIPK1/WNT5A/SOBP/NF1/BCR/AGTPBP1/PTPRM/TBX3/GLI3/JAG1/CDH23/BMP7/TFAP2A/RORB/NTRK2/RARB/STAT3/EDN1/ABI2/PHACTR4/TBC1D20/IHH/THY1/PTK7/MEGF11/SP3/OTX1/SOX1/INTU/WNT1/INSIG2/COL2A1/FZD5/CRB1/KDM2B/SIX1/MYO3A/HDAC1/HOXA2/WNT2B/FGF10/MAN2A1/DVL1/SOX11/PDZD7/WNT2/C…	124
GO:0007163	establishment or maintenance of cell polarity	104/7167	219/18800	0.00278891	0.0431772	ARHGAP35/RUFY3/ARF6/ARFGEF1/GATA3/ARPC5/EPHB1/TEK/CYRIB/RHOBTB3/PARD3/AMOTL1/NCKAP1L/PARVA/NDE1/IGF1R/DST/MAP7/CDC42/WWC1/LIN7A/GSK3B/PARD3B/ANK1/FBF1/WNT5A/NSFL1C/SDCCAG8/RHOF/PAFAH1B1/CDK5RAP2/CTNNA1/ROCK2/LIN7C/ACTR3/MAP4/FBXW11/DOCK8/ROCK1/CYTH1/MISP/PLK1/FRMD4A/PTK7/GPSM2/PALS1/STK11/RHOC/PATJ/CDX2/DLG5/CRB1/BRSK2/BRSK1/FGF10/ALPK2/ARF4/MCPH1/LLGL1/ARHGEF11/DOCK7/FERMT1/KIF20B/RAB11FIP2/PTK2…	104
GO:0007623	circadian rhythm	98/7167	205/18800	0.00281963	0.043226	PSPC1/HNF4A/PTEN/HNRNPD/KDM2A/PPARA/USP7/HNF1B/DYRK1A/CRTC1/RAI1/LGR4/HNRNPU/ZFHX3/NOCT/TNF/MAPK9/GFPT1/PML/NPAS2/GSK3B/GHRHR/TARDBP/MYCBP2/MTOR/PIWIL2/KMT2A/MAPK8/CDK1/UBE3A/CSF2/ADCY1/OPRL1/DRD2/ROCK2/FBXW11/RORB/RORC/NTRK2/RORA/GPR157/KDM5A/SLC6A4/SREBF1/NKX2-1/KCNA2/CIPC/CRH/TPH2/HDAC1/GNAQ/PRKAA1/HEBP1/RBM4/BHLHE41/BTRC/PDE6B/OGT/THRAP3/FBXW7/PPP1CB/CSNK1D/SFPQ/PRKCG/NRIP1/PPARGC1A/PRKDC/MYB…	98
GO:0045216	cell-cell junction organization	98/7167	205/18800	0.00281963	0.043226	PKP4/AFDN/CLDN19/CDH6/PARD3/PAK2/SRC/FLCN/TJP1/HEG1/EPHB2/CDC42/TNF/SVEP1/TBCD/NLGN2/STRN/NECTIN1/SMAD3/ADD1/HIPK1/FBF1/NF2/PECAM1/PERP/CDH11/CTNNA1/ROCK2/TGFB1/MARVELD3/ROCK1/FERMT2/TJP2/CLDN1/GJC1/RHOC/CD9/F2RL1/PATJ/CNTNAP1/DLG5/FZD5/EPHA4/CD177/TBX5/CNTNAP2/BMP6/GJB1/PKP2/F11R/CDH24/PKP1/IKBKB/CLDN15/GJD3/MICALL2/SNAI1/CDH10/CTNND2/NUMBL/PTPN23/PRKACA/PTPRO/SRF/TJP3/CLDN6/PARD6B/PRKCA/APC/CDH…	98
GO:0007613	memory	62/7167	122/18800	0.00282325	0.043226	ADNP/EIF4EBP2/INSR/LRRN4/DTNBP1/CRTC1/CAMK2N1/RPS6KB1/EHMT2/PAIP2/PAK6/NETO1/ADCY1/MUSK/DRD2/SHANK1/EIF2AK4/SLC6A4/OXT/GRIA1/YTHDF1/SLC8A3/CUX2/KLK8/SLC8A2/PPP3CB/SHISA7/RASGRF1/NFATC4/ADCY8/RGS14/ASIC1/ITGA3/RCAN1/SLC1A1/SCN2A/DRD1/SYT11/PTN/ADGRF1/DBH/SRF/PSEN1/TACR1/PLCB1/ATXN1/CSMD1/CPEB3/ITGA8/MAP1A/LMX1A/CHST10/CEBPB/PLA2G6/CREB1/MAPT/CHRNB2/JPH3/NGF/LDLR/CIC/MECP2	62
GO:0046887	positive regulation of hormone secretion	62/7167	122/18800	0.00282325	0.043226	SMAD4/FGA/HFE/CASR/GHRHR/NLGN2/TCF7L2/P2RY1/SRI/PRKCE/NKX3-1/DRD2/GLUL/TMF1/EDN1/NNAT/C1QTNF3/AACS/MPC2/PPP3CB/CRH/UCN3/STX4/ADCY8/VAMP8/GIPR/PLA2G3/BMP6/SOX11/PDX1/ANO1/AIMP1/PFKFB2/TFR2/C2CD2L/LRRC8A/TRH/KISS1/GPR68/TACR1/TNFSF11/PSMD9/EDN3/DOC2B/TRPM2/NR0B2/MYRIP/SNX4/OSBP/GRP/NR1H4/SOX4/RAB8B/PFKM/GABBR1/GPLD1/ADCYAP1/PLA2G6/INHBA/CREB1/CYP19A1/BAIAP3	62
GO:1901987	regulation of cell cycle phase transition	186/7167	415/18800	0.00282603	0.043226	USP47/USP28/TAF1/ANAPC4/PTEN/GIGYF2/HECW2/CDC16/EGFR/CUL4B/BUB1/FOXN3/AMBRA1/NBN/E2F7/FEM1B/CTDSPL/CDK2/ATR/WAC/BRCC3/RNASEH2B/MDM2/FANCD2/BID/HUS1/ADAM17/SENP2/RAB11A/H2AX/PML/CASP2/CDC14A/CEP63/CDC27/APBB2/CHFR/METTL13/ZNF207/INTS3/CDK1/CUL4A/NKX3-1/CDK5RAP2/NABP1/PLRG1/SETMAR/BRD4/PSME3/TIPRL/CCND2/ESPL1/RAD51C/CENPF/RBL1/HUS1B/JADE1/C10orf99/ZFP36L2/EIF2AK4/TP53BP1/PAXIP1/MDC1/PLK1/STXBP4/PPP…	186
GO:0042552	myelination	69/7167	138/18800	0.00287885	0.0439284	MBP/LPIN1/JAM2/PTEN/RARG/RNF10/PARD3/DICER1/PIKFYVE/QKI/ACER3/EIF2B5/ITGB4/SOX10/TNF/NRG1/NFASC/ZNF24/MTOR/NF1/CTSC/NTRK2/AKT2/MARVELD1/PALS1/TSC1/B4GALT5/CD9/SLC8A3/DAG1/KLK8/CNTNAP1/POU3F1/EIF2AK3/FA2H/ABCD1/ERCC2/SKI/SCN2A/SLC25A12/DHH/MPZ/ADGRG6/TNFRSF1B/GALC/PTN/ERBB2/B4GALT6/TPPP/FIG4/GAL3ST1/XK/ATRN/KEL/MYRF/KLK6/RARA/CYFIP1/AFG3L2/NAB1/EPB41L3/ABCA2/ZNF488/ANK2/TG/CNTN1/TENM4/EIF2B4/RXRG	69
GO:0034976	response to endoplasmic reticulum stress	120/7167	257/18800	0.00291866	0.0444292	DNAJC10/ECPAS/PDIA4/HERPUD2/EIF2S1/UBA5/ATF3/EDEM3/PTPN2/NGLY1/OPA1/TNFRSF10B/QRICH1/EIF2B5/SEL1L/UGGT1/MAP3K5/NIBAN1/THBS1/USP14/PML/ATG10/GSK3B/ERN1/USP13/VAPB/AMFR/ERLIN2/ALOX5/UBQLN1/HM13/TRIM13/UBE2J1/BCL2L11/ERMP1/UBE2G2/CANX/ATF6/ATXN3/DNAJB9/DERL1/APAF1/RASGRF2/UBE4B/EIF2AK4/TMTC4/PPP1R15B/UBE4A/BCL2L1/CREB3L2/SERINC3/CCDC47/SESN2/SCAMP5/RHBDD1/RASGRF1/BRSK2/EIF2AK3/SYVN1/DDRGK1/MBTPS1/CH…	120
GO:0031647	regulation of protein stability	138/7167	300/18800	0.00300664	0.0456594	USP47/USP28/TAF1/PTEN/USP7/AAK1/KRAS/CCT6A/USP8/MDM4/C10orf90/USP36/STX12/MCM8/SRC/TRIM44/PARVA/SEL1L/MDM2/CREBL2/ASPH/SENP2/CDC37L1/TRIM24/SMAD3/USP13/TARDBP/CHFR/LAMP1/BAG5/RPL23/NF2/NEDD4L/ZNF207/MOSMO/HDAC8/UTP25/SAV1/UBE2B/USP3/CREBBP/HSPD1/ATF7IP/FBXW11/TCP1/QRSL1/DERL1/CRTAP/SREBF1/PLK1/STXBP4/OTUD3/ZSWIM7/WNT10B/TSC1/DDI2/USP40/B4GALT5/CHP1/MYCNOS/NLK/TBRG1/TERT/RNF149/NAA16/EPHA4/SYVN1/G…	138
GO:0090501	RNA phosphodiester bond hydrolysis	75/7167	152/18800	0.00304255	0.0460946	CSTF3/CNOT6/DIS3/LACTB2/DICER1/SAMHD1/RNASEH1/TSEN2/AGO2/DIS3L2/NOCT/ANGEL1/N4BP1/ERN1/ISG20L2/RPP30/PIWIL2/EXOSC3/CNOT2/TSR1/RNASET2/DCP2/EXO1/RRP36/RNASE3/PDE12/DROSHA/EXOSC4/NOL9/PAN3/CNOT1/CPSF3/NOP9/NCBP2/ERI1/CPSF2/PARN/CNOT7/NOP14/ELAC1/POP4/UTP23/EXOSC10/XRN1/CNOT8/NUDT16/RNASEL/BMS1/ENDOV/HELZ2/RRS1/AGO3/PAN2/RNASE2/ERN2/KHNYN/ERI2/PLD6/EXOSC8/RPP40/DIS3L/PCF11/CNOT6L/ANGEL2/ZC3H12C/EXOG…	75
GO:1990845	adaptive thermogenesis	78/7167	159/18800	0.00310099	0.0468685	LPIN1/THADA/KDM6B/PLCL1/PLCL2/TLR4/FLCN/PPARGC1B/LGR4/RBPJ/HNRNPU/GATM/CCR2/IGF1R/FH/ADAM17/SLC25A44/ALMS1/ABHD6/NOVA2/PRLR/GRB10/CD36/KDM3A/PRDM16/GPR3/LAMA4/OXT/UCP2/DIO2/SYK/WNT10B/STK11/LEPR/IL15/TLE3/FOXC2/RHEB/ALPL/PRKAB2/TRPV2/IL4/DOCK7/UCP3/THRA/OGT/STAT6/UCP1/ADRB2/ACSL1/YBX2/DBH/PPARGC1A/FGF21/ADRB3/ELOVL3/APC/SCD/TFE3/SORL1/TRPM8/ADIPOR2/DECR1/BMP8A/ADRB1/HOXC10/LNPEP/CPT2/CEBPB/EHMT1/…	78
GO:0050769	positive regulation of neurogenesis	105/7167	222/18800	0.00312992	0.0471936	ADNP/RUFY3/ZNF335/DICER1/CDKL5/DSCAM/EEF2K/SOX10/CDH4/EPHB2/TNF/RAB11A/SYNJ1/STAU2/SPINT1/LRP2/ASCL1/TGM2/MTOR/GLI3/PAFAH1B1/PARP6/DRD2/TGFB1/NTRK2/EFNA5/SS18L1/STK11/SEMA7A/PLXNB1/CUX2/CAPRIN2/ELL3/DAG1/OPRM1/EPHA4/RHEB/L1CAM/HDAC1/ITPKA/GOLGA4/MAN2A1/RGS14/NAP1L1/TRPV2/GSX2/CUL7/DCT/SOX11/TP73/WNT2/NRP1/DISC1/SNW1/NUMBL/MAP6/CRABP2/TNFRSF1B/PAK3/PTN/LYN/SPEN/CUX1/ASPM/SRF/ANKRD27/XRCC5/E2F1/ZNF…	105
GO:0060606	tube closure	48/7167	91/18800	0.00313915	0.0472208	ARHGAP35/RARG/PTCH1/OPA1/MTHFR/DLC1/SPINT1/HECTD1/LRP2/WNT5A/TEAD2/ST14/TGFB1/APAF1/PHACTR4/PTK7/TSC1/KDM2B/MTHFD1/SALL4/FGF10/MKS1/NPHP3/RALA/SEMA4C/DVL1/PRICKLE1/SUFU/SKI/KIF20B/FZD2/LIAS/PRKACA/SHROOM3/RGMA/SFRP1/RARA/BRD2/DVL2/FZD1/TMED2/PLXNB2/VANGL2/FOLR1/GRHL3/LMO4/FZD3/SDC4	48
GO:1990823	response to leukemia inhibitory factor	52/7167	100/18800	0.00321864	0.0483023	RARG/ADAM23/NRP2/CACYBP/JARID2/RIF1/HNRNPU/PML/NFYB/ICAM1/NCL/PADI2/MTF2/BCLAF1/GCLM/MYNN/KDM3A/SBNO2/EEF1E1/SOX1/ABCD4/RFX2/B3GNT2/POLR1F/ARID5B/SHMT1/FGF4/UBXN2A/FZD4/KLF4/SOCS3/SRSF3/TLE4/NEFH/XRCC5/KLF5/TNFSF11/HK2/PFKP/PRDM5/MAT2A/PIGA/HELLS/PAX6/SMARCA5/RNMT/GLDC/NR5A2/MYBL2/KDM5B/RNF125/CREB1	52
GO:0032206	positive regulation of telomere maintenance	30/7167	52/18800	0.00323567	0.0483299	HNRNPA2B1/HNRNPD/MAP3K4/NAF1/NBN/CCT6A/ATR/HNRNPA1/PML/TNKS/PRKCQ/DKC1/TNKS2/TCP1/MAPK15/TERF2/ATRX/PARN/ERCC1/MAPKAPK5/XRCC5/POT1/RAD50/MRE11/ATM/NEK2/MAP2K7/CCT8/MAPK1/HMBOX1	30
GO:0038093	Fc receptor signaling pathway	30/7167	52/18800	0.00323567	0.0483299	SRC/SOS1/MAPK9/PRKCQ/MAPK8/PRKCE/YES1/PLCG1/VAV2/MYO1G/SYK/CD200R1/PAK1/PTPRJ/IKBKB/FYN/CD47/PTK2/CLEC4D/MAP3K1/LYN/MAP3K7/PIGR/LIMK1/LILRA4/APPL1/PLA2G6/FER/MAP2K7/FCGR2B	30
GO:0032535	regulation of cellular component size	159/7167	351/18800	0.00330082	0.0491877	ARHGAP35/ADNP/RUFY3/AQP4/ARF6/CLN8/ARFGEF1/SSH2/PTEN/RARG/ARPC5/HP1BP3/SEMA6A/SLC12A4/USH1C/CYRIB/CDK5R1/MKKS/CDKL5/NCKAP1L/TTL/DSCAM/RYK/CDH4/RAB11A/SWAP70/SLIT1/VIL1/ARPC5L/GSK3B/SPTBN4/RB1CC1/CLCN3/TNR/ADD1/SPTBN1/FLII/WNT5A/CYRIA/RAB3B/MTOR/CTTN/CDHR5/DSTN/PRKCE/PAFAH1B1/PIK3CA/ULK2/CDC42EP3/LMOD3/SSH1/RET/EFNA5/LARS1/DEPTOR/ACTN2/SEMA6D/EDN1/SEMA4G/ADD2/VAV2/TSC1/PTPRS/F2RL1/SEMA7A/SEMA6C/L1…	159
